# Supplementary material for: Immunological network signatures of cancer progression and survival
Source: BMC Med Genomics. 2011 Mar 31;4:28. doi: 10.1186/1755-8794-4-28 (PMC3094196; doi:10.1186/1755-8794-4-28)
Supplement: Additional file 1 — Tables of manually curated immune and neoplasia terms. These are the terms used to define the dictionary of terms for immune and neoplasm context. Manually selected from GO and MeSH using domain knowledge. [file 1755-8794-4-28-S1.XLS]

## Sheet: Manually curated immune terms
Manually selected Immunology terms sourced from Gene Ontology & MeSH
negative regulation of interleukin-1 beta biosynthetic process
mast cell apoptosis
Dermatitis, Allergic Contact
regulation of interleukin-25 biosynthetic process
Mast Cells
positive regulation of interleukin-14 biosynthetic process
immunoglobulin complex
Granuloma
platelet activating factor secretion during acute inflammatory response
pathogen-associated molecular pattern dependent induction by organism of innate immunity of other organism during symbiotic interaction
Lymphoma, Non-Hodgkin
Graves disease
DDB1
natural killer cell differentiation
follicular B cell differentiation
positive regulation of peripheral B cell anergy
negative regulation of interleukin-4 biosynthetic process
Leukocyte L1 Antigen Complex
positive regulation of interleukin-17 production
Interleukin-4 Receptor alpha Subunit
regulation of B-1 B cell differentiation
gag Gene Products, Human Immunodeficiency Virus
MAX
Interleukin-7 Receptor alpha Subunit
Complement Membrane Attack Complex
regulation of interleukin-6 production
Macrophage-Activating Factors
negative regulation of interleukin-5 biosynthetic process
TAP complex
negative regulation of T cell anergy
Leukocyte Rolling
CCR1 chemokine receptor binding
follicular dendritic cell activation
eosinophil mediated immunity
interleukin-21 receptor binding
Interferon-Stimulated Gene Factor 3, gamma Subunit
RELT
Genes, Immunoglobulin Heavy Chain
T cell antigen processing and presentation
mature B cell differentiation
negative regulation of receptor mediated endocytosis
Receptors, Granulocyte Colony-Stimulating Factor
negative regulation of dendritic cell antigen processing and presentation
positive regulation of plasmacytoid dendritic cell cytokine production
vasodilation during acute inflammatory response
Antibody Affinity
positive regulation of monocyte differentiation
interleukin-1 Type I receptor antagonist activity
interferon-gamma binding
Multiple Sclerosis, Chronic Progressive
cellular extravasation
calcium ion-dependent exocytosis
interleukin-4 production
Antigens, CD19
Crohn Disease
common variable immunodeficiency
positive regulation of peripheral B cell deletion
regulation of natural killer cell mediated cytotoxicity
B-1a B cell differentiation
B cell receptor complex
Immunoglobulin Heavy Chains
negative regulation of natural killer cell tolerance induction
positive regulation of granulocyte macrophage colony-stimulating factor production
Glomerulonephritis, IGA
mast cell granule
eosinophil degranulation
Lymphatic Metastasis
Cholecystitis
regulation of T cell tolerance induction
terminal deoxynucleotidyl transferase
regulation of peripheral tolerance induction
CCAAT-Enhancer-Binding Protein-delta
MHC class II protein binding, via lateral surface
positive regulation of leukocyte chemotaxis
Antibody-Producing Cells
Receptors, IgE
Giant Lymph Node Hyperplasia
interleukin-7 receptor activity
Immunoglobulin Light Chains, Surrogate
positive regulation of immature T cell proliferation in the thymus
negative regulation of immature T cell proliferation in the thymus
regulation of T cell mediated cytotoxicity
follicular dendritic cell activation during immune response
leukocyte migration during immune response
positive regulation of interleukin-1 beta secretion
innate immune response-inhibiting signal transduction
antibody-dependent cellular cytotoxicity
Immunoglobulin Idiotypes
lipid antigen binding
plasmacytoid dendritic cell differentiation
positive regulation of interleukin-5 biosynthetic process
Interleukin-6 Receptor alpha Subunit
Immunoglobulin J Recombination Signal Sequence-Binding Protein
negative regulation of interleukin-2 production
negative regulation of mast cell activation during immune response
negative regulation of interleukin-1 production
regulation of inflammatory response
interleukin-6 binding
antimicrobial peptide biosynthetic process
leukemia inhibitory factor receptor beta-protein activity
Leukemia, Eosinophilic, Acute
positive regulation of myeloid dendritic cell cytokine production
myasthenia gravis
antigen receptor-mediated signaling pathway
negative regulation of T-helper 2 cell differentiation
myeloid dendritic cell cytokine production
interleukin-18 receptor activity
negative regulation of leukocyte mediated cytotoxicity
regulation of interleukin-21 production
HDAC3
regulation of interleukin-27 production
positive regulation by symbiont of host innate immunity
Receptors, Interleukin-9
VDJ Recombinases
negative regulation of antimicrobial peptide secretion
histamine production during acute inflammatory response
Receptors, Interleukin-2
Immunity, Natural
myeloid progenitor cell differentiation
Receptors, KIR2DL3
regulation of tolerance induction to nonself antigen
T cell mediated cytotoxicity directed against tumor cell target
regulation of non-professional antigen presenting cell antigen processing and presentation
Leukemia, Lymphocytic, Chronic, B-Cell
Autoimmune Diseases
positive regulation of T-helper 2 cell differentiation
regulation of chronic inflammatory response
regulation of tolerance induction
Macrophage Migration-Inhibitory Factors
Histocompatibility
Eosinophil Granule Proteins
central tolerance induction to self antigen
Agglutination
SET
positive regulation of interleukin-15 biosynthetic process
mast cell mediated immunity
interleukin-18 biosynthetic process
Hypereosinophilic Syndrome
positive regulation of B cell proliferation
negative regulation of innate immune response
platelet activating factor receptor activity
Interleukin Receptor Common gamma Subunit
passive induction of innate immune response in host by virus
Epstein-Barr Virus Infections
regulation of leukocyte chemotaxis
pathogen-associated molecular pattern dependent modulation by symbiont of host innate immunity
positive regulation of interferon type I production
susceptibility to natural killer cell mediated cytotoxicity
MICA
Leukemia, Lymphoid
positive regulation of interleukin-20 biosynthetic process
Precursor Cell Lymphoblastic Leukemia-Lymphoma
negative regulation of immune effector process
positive regulation of interleukin-18 production
interleukin-27 biosynthetic process
CCR6 chemokine receptor binding
Drug Hypersensitivity
Receptors, CCR2
bacteriocin immunity
MHC class II protein binding, via antigen binding groove
Milk Hypersensitivity
Antigens, CD29
interleukin-19 production
positive regulation of tolerance induction
Calgranulin A
positive regulation of exocytosis
Chemokine CXCL6
interleukin-28 receptor binding
evasion or tolerance of host immune response
interleukin-9 receptor binding
B-Cell Activation Factor Receptor
Interferon Regulatory Factor-2
positive regulation of B cell anergy
T cell activation via T cell receptor contact with antigen bound to MHC molecule on antigen presenting cell
Interleukin-18
positive regulation of chronic inflammatory response
NF-E2-Related Factor 1
negative regulation of interleukin-3 biosynthetic process
basophil degranulation
interleukin-18 binding
interleukin-10 production
Antibodies, Phospho-Specific
regulation of T-helper 2 cell differentiation
regulation of peripheral B cell deletion
Anaphylaxis
regulation of interleukin-1 alpha biosynthetic process
Hybridomas
regulation of myeloid leukocyte differentiation
positive regulation of mast cell cytokine production
Receptors, KIR
T cell proliferation
Antigens, CD11b
regulation of acute inflammatory response
positive regulation of natural killer cell tolerance induction
negative regulation of inflammatory response to antigenic stimulus
production of molecular mediator of acute inflammatory response
Systemic Inflammatory Response Syndrome
immunoglobulin production
Granuloma Annulare
interleukin-4 binding
env Gene Products, Human Immunodeficiency Virus
C-C chemokine receptor activity
interleukin-1, Type II, blocking binding
mature B cell apoptosis
Interleukin-9
Immunoglobulin delta-Chains
positive regulation of interleukin-4 production
interleukin-21 binding
arthritis
positive regulation of myeloid leukocyte mediated immunity
modulation by symbiont of host inflammatory response
basophil chemotaxis
interleukin-15 receptor binding
synaptic vesicle endocytosis
B cell selection
negative regulation of mast cell cytokine production
Immunoglobulin Variable Region
NK T cell activation during immune response
T-helper 1 type immune response
interleukin-13 production
CCL11
myeloid dendritic cell chemotaxis
Diabetes Mellitus, Type 1
interleukin-17 production
regulation of interleukin-1 beta biosynthetic process
negative regulation of interferon-gamma production
type I hypersensitivity mediated by basophils
regulation of interleukin-21 biosynthetic process
Janus Kinase 1
regulation of interleukin-1 beta production
Antitoxins
Anti-Asthmatic Agents
interleukin-25 binding
negative regulation of central B cell anergy
regulation of granuloma formation
regulation of acute inflammatory response to non-antigenic stimulus
positive regulation of interleukin-11 biosynthetic process
negative regulation of interleukin-19 production
mast cell secretory granule organization and biogenesis
MHC class I biosynthetic process
Biological Phenomena, Cell Phenomena, and Immunity
exogenous lipid antigen binding
endotoxins
negative regulation of interleukin-7 biosynthetic process
natural killer cell degranulation
Immunity, Cellular
positive regulation of central B cell tolerance induction
chemotaxis in environment of other organism during symbiotic interaction
Receptors, Polymeric Immunoglobulin
interleukin-12 complex
negative regulation of mast cell degranulation
innate immune response in mucosa
regulation of B cell tolerance induction
interleukin-17 receptor activity
chronic inflammatory response to antigenic stimulus
negative regulation of interleukin-2 biosynthetic process
Tuberculosis, Lymph Node
maintenance of protein localization in mast cell secretory granule
Receptors, Interleukin-11
regulation of interleukin-15 biosynthetic process
positive regulation of dendritic cell antigen processing and presentation
natural killer cell inhibitory signaling pathway
Granulocytes
modulation by symbiont of host B-cell mediated immune response
central B cell tolerance induction
Filgrastim
cell structure disassembly during apoptosis
negative regulation of exocytosis
Interleukin 1 Receptor Antagonist Protein
Antigens, CD43
negative regulation of lymphocyte anergy
Immunoglobulin Km Allotypes
Receptors, KIR2DL1
endocytosis
interleukin-26 production
Hemagglutinins
non-professional antigen presenting cell antigen processing and presentation
Gene Rearrangement, B-Lymphocyte
Monocytes
Anemia, Hemolytic, Autoimmune
Interleukin-10
Interferon-gamma, Recombinant
NK T cell proliferation during immune response
B-Cell-Specific Activator Protein
DIABLO
regulation of interleukin-22 biosynthetic process
T cell receptor complex
secretion of lysosomal enzymes during acute inflammatory response
interleukin-24 receptor activity
B cell antigen processing and presentation
natural killer cell activation during immune response
platelet activating factor production during acute inflammatory response
negative regulation of interleukin-1 biosynthetic process
platelet activating factor secretion
Receptors, Interleukin-1 Type II
Cell Adhesion Molecules
interleukin-15 binding
Hematopoiesis, Extramedullary
chemotaxis on or near other organism during symbiotic interaction
Immunoglobulin kappa-Chains
negative regulation of interleukin-11 biosynthetic process
interleukin-18 receptor complex
Hematopoietic System
Tumor Necrosis Factor Ligand Superfamily Member 13
Hypergammaglobulinemia
Dihydro-beta-Erythroidine
negative regulation of interleukin-16 production
Minor Histocompatibility Antigens
natural killer cell mediated cytotoxicity
lymphocyte mediated immunity
Lymphoma, B-Cell
chronic inflammatory response to non-antigenic stimulus
positive regulation of acute inflammatory response to antigenic stimulus
cytokine production during acute inflammatory response
evasion or tolerance of host defense response
programmed cell death
positive regulation of interleukin-7 production
negative regulation of interleukin-8 production
positive regulation of interleukin-12 biosynthetic process
protease localization in mast cell secretory granule
Pulmonary Eosinophilia
regulation of myeloid dendritic cell antigen processing and presentation
interleukin-5 receptor complex
negative regulation of monocyte antigen processing and presentation
modulation by organism of inflammatory response of other organism during symbiotic interaction
Integrin alpha1beta1
negative regulation of T-helper cell differentiation
Scavenger Receptors, Class A
type I hypersensitivity mediated by mast cells
Monocyte Chemoattractant Proteins
dermatitis
Interleukins
negative regulation of natural killer cell mediated immunity
positive regulation of interleukin-13 biosynthetic process
negative regulation of granulocyte macrophage colony-stimulating factor biosynthetic process
CDC37
Chemokine CCL8
negative regulation of myeloid dendritic cell cytokine production
establishment of B cell polarity
negative regulation of interleukin-10 biosynthetic process
negative regulation of interleukin-7 production
regulation of MHC class I biosynthetic process
regulation of tolerance induction to self antigen
positive regulation of mast cell apoptosis
Receptors, Interleukin-21
regulation of neutrophil degranulation
regulation of cytotoxic T cell degranulation
B cell receptor editing
receptor mediated endocytosis of virus by host
regulation of interleukin-2 production
Granulocyte Macrophage Colony-Stimulating Factors, Recombinant
positive regulation of B cell deletion
activated T cell proliferation
Otitis
interleukin-2 binding
negative regulation of interleukin-15 production
Interleukin-11
regulation of interferon type I production
Integrin alpha3
Hodgkin disease
Egg Hypersensitivity
B cell affinity maturation
interleukin-11 receptor activity
activation of plasma proteins during acute inflammatory response
Myositis
HLA-DR1 Antigen
negative regulation of natural killer cell mediated cytotoxicity
negative regulation of interleukin-14 biosynthetic process
Receptors, Interleukin-8
Immunologic Deficiency Syndromes
regulation of interleukin-7 biosynthetic process
Receptors, KIR2DL4
Rhinitis, Allergic, Seasonal
Janus Kinase 2
Macrophage-1 Antigen
rev Gene Products, Human Immunodeficiency Virus
B cell lineage commitment
HIV Core Protein p24
hepatitis
negative regulation of interleukin-17 production
Hemolytic Agents
antigen binding
interleukin-3 receptor binding
Receptors, Interleukin-17
endogenous peptide antigen binding
pathogen-associated molecular pattern dependent induction by symbiont of host innate immunity
negative regulation of T cell differentiation in the thymus
positive regulation of tolerance induction to tumor cell
mast cell cytokine production
positive regulation of interleukin-10 production
regulation of eosinophil differentiation
negative regulation of B cell deletion
Elephantiasis, Filarial
basophil activation during immune response
Dermatitis, Occupational
Interleukin-5 Receptor alpha Subunit
Multiple Myeloma
Anemia, Hemolytic, Congenital Nonspherocytic
Histocompatibility Antigens Class II
integrins
inflammatory cell apoptosis
Chemotactic Factors, Eosinophil
Prostaglandin Antagonists
Waterhouse-Friderichsen Syndrome
innate immune response-activating signal transduction
Antigens, CD11a
tolerance induction to nonself antigen
Receptor, Interferon alpha-beta
Serum sickness
negative regulation of leukocyte mediated immunity
Desensitization, Immunologic
Antigens, CD11c
Leukocyte-Adhesion Deficiency Syndrome
positive regulation of acute inflammatory response
clonal anergy
interleukin-5 receptor activity
Activated-Leukocyte Cell Adhesion Molecule
leukocyte chemotaxis during inflammatory response
CCR3 chemokine receptor binding
Interferon Alfa-2b
regulation of vascular permeability during acute inflammatory response
regulation of interleukin-11 biosynthetic process
Immunoglobulins, Thyroid-Stimulating
alpha-beta T cell proliferation
Receptors, Interleukin-1
negative regulation by symbiont of host B-cell mediated immune response
C-reactive protein
Anti-Allergic Agents
negative regulation of interleukin-21 biosynthetic process
myeloid cell homeostasis
regulation of dendritic cell cytokine production
positive regulation of interleukin-23 biosynthetic process
interleukin-5 binding
Granulocyte-Macrophage Colony-Stimulating Factor
positive regulation of leukocyte degranulation
regulation of central tolerance induction
regulation of B cell activation
positive regulation of interferon-gamma production
macrophage antigen processing and presentation
HLA-A3 Antigen
Endolymphatic Sac
negative regulation of B-1 B cell differentiation
Granuloma, Laryngeal
eosinophil activation
positive regulation by symbiont of host inflammatory response
interleukin-25 receptor activity
natural killer cell mediated immunity
negative regulation of myeloid dendritic cell activation
positive regulation of T cell mediated immunity
neutrophil mediated immunity
regulation of peripheral T cell tolerance induction
interferon-beta production
regulation of T cell tolerance induction to tumor cell
interleukin-4 biosynthetic process
plasmacytoid dendritic cell activation
positive regulation of isotype switching to IgG isotypes
regulation of interleukin-6 biosynthetic process
regulation of inflammatory response to antigenic stimulus
Antibody-Dependent Enhancement
regulation of mast cell activation during immune response
positive regulation of calcium ion-dependent exocytosis
negative regulation of granulocyte differentiation
regulation of interferon-gamma biosynthetic process
positive regulation of interleukin-22 production
T cell differentiation in the thymus
X-Linked Combined Immunodeficiency Diseases
HLA-A1 Antigen
regulation of interleukin-1 secretion
Cytokines
B-1 B cell lineage commitment
negative regulation of interleukin-3 production
acquired immunodeficiency syndrome
interleukin-1 biosynthetic process
Interleukin-23 Subunit p19
BID
negative regulation of interleukin-25 production
interleukin-23 biosynthetic process
negative regulation of isotype switching
Demyelinating Autoimmune Diseases, CNS
H-2 Antigens
prostaglandin production during acute inflammatory response
interleukin-8 biosynthetic process
positive regulation of interleukin-3 production
Blackwater Fever
Myelitis
regulation of tolerance induction to tumor cell
peripheral B cell anergy
interleukin-5 production
Lymphatic System
interferon-alpha/beta binding
Antibodies, Heterophile
Interleukin-1 Receptor Accessory Protein
regulation of innate immune response
Complement Pathway, Classical
interleukin-26 receptor binding
negative regulation of interleukin-20 production
negative regulation of natural killer cell mediated cytotoxicity directed against tumor cell target
immunity
negative regulation of natural killer cell degranulation
induction by symbiont of host innate immunity
interleukin-1 beta biosynthetic process
histamine secretion by mast cell
MHC protein binding
regulation of interleukin-11 production
regulation of interleukin-1 beta secretion
interleukin-5 biosynthetic process
Histiocytosis, Non-Langerhans-Cell
RAC2
Pelvic Inflammatory Disease
Killer Cells, Natural
modulation by symbiont of pathogen-associated molecular pattern-induced host innate immunity
positive regulation of antimicrobial humoral response
Chemokine CXCL2
Adjuvants, Immunologic
regulation of natural killer cell degranulation
positive regulation of peripheral T cell tolerance induction
interleukin-6 biosynthetic process
interleukin-10 binding
evasion or tolerance of host defenses
peripheral B cell negative selection
Immunity, Mucosal
positive regulation of T-helper 1 type immune response
positive regulation of B cell receptor signaling pathway
negative regulation of interleukin-1 beta secretion
regulation of interleukin-10 biosynthetic process
Autoimmune Diseases of the Nervous System
interleukin-13 receptor binding
interleukin-13 receptor activity
HIV Antibodies
glomerulonephritis
natural killer cell activation
myeloid cell apoptosis
regulation of interleukin-4 production
T cell mediated immune response to tumor cell
interleukin-17 binding
interleukin-18 alpha subunit binding
HLA Antigens
Interleukin-18 Receptor alpha Subunit
negative regulation of chronic inflammatory response to non-antigenic stimulus
Receptors, CXCR4
respiratory burst during acute inflammatory response
alternate splicing of immunoglobulin genes
negative regulation of natural killer cell mediated immune response to tumor cell
Interferon Inducers
antimicrobial peptide secretion
Receptors, Interleukin-10
Interleukin-13 Receptor alpha1 Subunit
isotype switching to IgA isotypes
hypergammaglobulinemia
Epitopes, B-Lymphocyte
Immune Complex Diseases
ataxia telangiectasia
interleukin-20 receptor activity
BCL9
leukemia
Dendritic Cells
TRAF3
peripheral B cell receptor editing
immune complex clearance by monocytes and macrophages
Lymphocele
T cell activation during immune response
regulation of interleukin-19 production
CD40
regulation of interleukin-9 biosynthetic process
interleukin-21 receptor activity
regulation of eosinophil degranulation
negative regulation of interleukin-21 production
T cell tolerance induction to tumor cell
Receptors, KIR3DS1
regulation of interleukin-14 production
interleukin-24 production
Cell Degranulation
regulation of interleukin-16 biosynthetic process
regulation of interferon-beta production
platelet alpha granule
interleukin-1 binding
positive regulation of eosinophil differentiation
allergic rhinitis
Precursor B-Cell Lymphoblastic Leukemia-Lymphoma
Antibody Diversity
innate immune response activating cell surface receptor signaling pathway
Neurogenic Inflammation
immune response in mucosal-associated lymphoid tissue
Lupus Erythematosus, Cutaneous
leukocyte activation during inflammatory response
T-helper 2 cell lineage commitment
positive regulation of interleukin-24 biosynthetic process
peripheral B cell selection
chemokines
Matrix Metalloproteinase 12
negative regulation of antimicrobial humoral response
positive regulation of interleukin-4 biosynthetic process
Autoimmunity
HIV Envelope Protein gp120
DNA damage response, signal transduction by p53 class mediator resulting in induction of apoptosis
antigen processing and presentation of lipid antigen via MHC class Ib
negative regulation of myeloid leukocyte mediated immunity
regulation of isotype switching to IgG isotypes
Antibody Formation
T cell differentiation
interleukin-3 biosynthetic process
positive regulation of innate immune response
positive regulation of cytotoxic T cell degranulation
regulation of isotype switching to IgA isotypes
Encephalomyelitis, Autoimmune, Experimental
negative regulation of chronic inflammatory response to antigenic stimulus
negative regulation of mature B cell apoptosis
interleukin-21 production
myeloid dendritic cell activation
Bursa of Fabricius
monocyte activation
positive regulation of T-helper 2 type immune response
Infectious bursal disease virus
Leukocyte Disorders
Receptors, Interleukin-16
Murine Acquired Immunodeficiency Syndrome
heterophilic cell adhesion during cytoadherence to microvasculature, mediated by parasite protein
HLA-DP Antigens
leukemia inhibitory factor signaling pathway involved in forebrain neuron fate commitment
Burkitt Lymphoma
Lupus Erythematosus, Discoid
C-C chemokine binding
Hematopoietic Cell Growth Factors
Acrodermatitis
pre-B cell receptor expression
regulation of interleukin-22 production
Killer Cells, Lymphokine-Activated
sepsis
negative regulation of interleukin-1 beta production
negative regulation of beta 2 integrin biosynthetic process
modulation by organism of innate immunity in other organism during symbiotic interaction
regulation of T cell differentiation in the thymus
B cell antigen processing and presentation mediated by B cell receptor uptake of antigen
Interleukin-15 Receptor alpha Subunit
Chemokine CCL3
negative regulation of interleukin-24 biosynthetic process
Erythroid Cells
negative regulation of acute inflammatory response to non-antigenic stimulus
Chemokine CCL22
interleukin-12 biosynthetic process
Interferon-Stimulated Gene Factor 3, alpha Subunit
Encephalitis
Major Histocompatibility Complex
Immunoglobulin A
Interferons
Interleukin-7
regulation of granulocyte macrophage colony-stimulating factor production
high molecular weight B cell growth factor receptor binding
negative regulation of chronic inflammatory response
CDC42
T cell costimulation
Phagocytosis
negative regulation of B cell mediated immunity
high molecular weight B cell growth factor receptor activity
interleukin-1 alpha production
Interferon Alfa-2c
Granuloma, Lethal Midline
Receptors, Interleukin-4, Type I
negative regulation of interferon-alpha biosynthetic process
HIV
Anaphylatoxins
Leukemia, Mast-Cell
leukocytes
positive regulation of mast cell activation
Acalculous Cholecystitis
regulation of leukocyte migration
T cell secretory granule organization and biogenesis
interleukin-14 biosynthetic process
chemotaxis on or near host
tolerance induction
Receptors, Interleukin-7
HIV Seropositivity
positive regulation of neutrophil degranulation
immunoglobulin production during immune response
regulation of interleukin-25 production
interleukin-12 receptor binding
negative regulation of interleukin-1 secretion
interleukin-20 production
positive regulation of myeloid cell differentiation
peripheral tolerance induction to self antigen
positive regulation of leukocyte mediated immunity
histamine secretion during acute inflammatory response
leukocyte activation during immune response
Immunoglobulin Fc Fragments
Granuloma, Plasma Cell, Orbital
Anemia, Hemolytic, Congenital
macrophage colony stimulating factor receptor binding
interleukin-4 receptor binding
positive regulation of mast cell activation during immune response
Nuclear Factor 90 Proteins
natural killer cell mediated cytotoxicity directed against tumor cell target
Somatic Hypermutation, Immunoglobulin
central B cell anergy
myeloid cell differentiation
interleukin-13 receptor complex
interleukin-10 receptor activity
interleukin-20 binding
Th2 Cells
leukocyte differentiation
inflammatory response to antigenic stimulus
Multiple Sclerosis, Relapsing-Remitting
positive regulation of antimicrobial peptide production
negative regulation of acute inflammatory response to antigenic stimulus
negative regulation of central tolerance induction
positive regulation of interleukin-7 biosynthetic process
Immunoglobulin Allotypes
Lymphatic Diseases
negative regulation by symbiont of pathogen-associated molecular pattern-induced host innate immunity
immune response in nasopharyngeal-associated lymphoid tissue
macrophage differentiation
beta 2 integrin biosynthetic process
modulation by symbiont of host innate immunity
regulation of interleukin-1 production
leukocyte chemotaxis
regulation of interleukin-23 biosynthetic process
Receptors, Interferon
leukocyte tethering or rolling
HLA-B8 Antigen
Interleukin-12
Antigens, CD45
immune effector process
regulation of antigen receptor-mediated signaling pathway
positive regulation of B cell antigen processing and presentation
regulation of interleukin-27 biosynthetic process
Immunoglobulin J-Chains
antigen processing and presentation, endogenous lipid antigen via MHC class Ib
Interleukin-12 Receptor beta 2 Subunit
antigen processing and presentation following macropinocytosis
Erythroid-Specific DNA-Binding Factors
negative regulation of eosinophil degranulation
positive regulation of leukocyte migration
interleukin-8 receptor binding
negative regulation of peripheral B cell deletion
interleukin-14 production
chemotaxis to folate
B-Cell Maturation Antigen
Immunoglobulin lambda-Chains
Leukocyte Elastase
negative regulation of T-helper 2 type immune response
Leukocyte Reduction Procedures
positive regulation of interleukin-9 production
negative regulation of myeloid cell apoptosis
negative regulation of T cell tolerance induction
Nuclear Factor 45 Protein
KB Cells
negative regulation of T cell mediated immunity
establishment of protein localization in mast cell secretory granule
production of lysosomal enzymes during acute inflammatory response
eosinophil activation during immune response
monocyte chemotaxis
interleukin-23 receptor binding
interleukin-13 biosynthetic process
interleukin-22 binding
Langerhans Cells
chemotaxis to cAMP
CCR10 chemokine receptor binding
B-Lymphocyte Subsets
interleukin-6 production
interleukin-16 receptor binding
B cell costimulation
regulation of myeloid cell differentiation
regulation of exocyst localization during endocytosis
Leukocyte Migration-Inhibitory Factors
Antibodies, Anti-Idiotypic
cleavage of cytosolic proteins during apoptosis
regulation of B cell apoptosis
immunoglobulin transcytosis in epithelial cells mediated by polymeric immunoglobulin receptor
Gene Rearrangement, B-Lymphocyte, Light Chain
regulation of B cell proliferation
myeloid leukocyte differentiation
SP1
positive regulation of interleukin-25 production
interleukin-2 receptor binding
regulation of B cell cytokine production
regulation of interferon-alpha biosynthetic process
tolerance induction in urogenital tract
B cell tolerance induction in mucosal-associated lymphoid tissue
negative regulation of interleukin-22 biosynthetic process
CD40 Ligand
regulation of peripheral B cell anergy
Janus Kinase 3
Asthma
positive regulation of peripheral tolerance induction
leukocyte activation
B-1b B cell differentiation
positive regulation of lymphocyte anergy
interleukin-1 secretion
regulation of interleukin-13 production
agammaglobulinemia
HIV Enhancer
regulation of antimicrobial humoral response
HLA-DQ Antigens
interleukin-19 receptor binding
acute inflammatory response to antigenic stimulus
negative regulation of central B cell tolerance induction
adaptive immune response based on somatic recombination of immune receptors built from immunoglobulin superfamily domains
interferon-beta biosynthetic process
Granuloma, Giant Cell
protein localization in mast cell secretory granule
interleukin-2 production
CCR4 chemokine receptor binding
Antigens, CD18
immunoglobulin secretion
B cell differentiation
Hyper-IgM Immunodeficiency Syndrome
Cell Migration Assays, Macrophage
negative regulation of interleukin-23 biosynthetic process
negative regulation by symbiont of host inflammatory response
Immunotoxins
Immunoglobulin Isotypes
Receptors, Complement 3d
B cell negative selection
positive regulation of interleukin-8 biosynthetic process
inflammatory response
negative regulation by organism of B-cell mediated immune response of other organism during symbiotic interaction
Antibodies, Blocking
negative regulation of interleukin-19 biosynthetic process
positive regulation of beta 2 integrin biosynthetic process
Histocompatibility Antigens
positive regulation of interleukin-5 production
Lymphoid Tissue
interleukin-19 binding
clearance of damaged tissue during inflammatory response
membrane attack complex
Immunoglobulin Fab Fragments
Anemia, Hemolytic
negative regulation of granuloma formation
MHC class I protein binding
tolerance induction to tumor cell
macrophage activation during immune response
interleukin-1, Type I receptor binding
T-helper 2 cell differentiation
Antigens, CD80
regulation of immature T cell proliferation in the thymus
HLA-B specific inhibitory MHC class I receptor activity
Lymphoma, B-Cell, Marginal Zone
positive regulation of tolerance induction to self antigen
interleukin-12 receptor complex
alpha-Defensins
positive regulation of T cell differentiation in the thymus
Interleukin-1alpha
mast cell activation
B cell activation
HLA-A specific inhibitory MHC class I receptor activity
Antibodies, Antiphospholipid
Eosinophilia-Myalgia Syndrome
negative regulation of interleukin-22 production
negative regulation of interleukin-1 alpha biosynthetic process
regulation of interleukin-2 biosynthetic process
interleukin-8 production
regulation of isotype switching to IgE isotypes
MOS
regulation of interleukin-26 biosynthetic process
antigen processing and presentation initiated by pattern recognition receptor mediated uptake of antigen
HIV Enteropathy
Histiocytosis, Langerhans-Cell
Chemokine CCL21
natural killer cell differentiation during immune response
positive regulation of interleukin-20 production
Immunoglobulin Switch Region
regulation of B cell anergy
cytotoxins
Asthma, Exercise-Induced
Hematopoietic Stem Cells
tolerance induction in nasopharyngeal-associated lymphoid tissue
negative regulation of interferon-beta production
NK T cell activation
Lymph Nodes
regulation of interleukin-7 production
Leukocyte Transfusion
interleukin-1 receptor activity
regulation of monocyte differentiation
negative regulation of B cell anergy
AKT1
regulation of interleukin-24 biosynthetic process
germinal center
regulation of isotype switching to IgD isotypes
positive regulation of granulocyte differentiation
induction by virus of host apoptosis
interleukin-27 production
Diabetes Insipidus
peripheral tolerance induction to nonself antigen
Lupus Erythematosus, Systemic
Myeloma Proteins
Antigen-Presenting Cells
regulation of T-helper cell differentiation
Antigens, CD46
positive regulation of interleukin-11 production
Dermatitis, Perioral
negative regulation of interleukin-24 production
Calgranulin B
negative regulation of interleukin-18 production
Interferon Regulatory Factor-1
positive regulation of interleukin-16 biosynthetic process
positive regulation of central B cell anergy
immunoglobulin biosynthetic process during immune response
neutrophil degranulation
regulation of interleukin-8 biosynthetic process
interferon type I biosynthetic process
establishment of natural killer cell polarity
C-X-C chemokine receptor activity
positive regulation of central tolerance induction
NF-E2-Related Factor 2
T cell receptor signaling pathway
Mucocutaneous Lymph Node Syndrome
Mastocytosis
negative regulation of leukocyte degranulation
regulation of T-helper 1 type immune response
Immunoglobulin Light Chains
negative regulation of T-helper 1 type immune response
regulation of myeloid dendritic cell activation
positive regulation of isotype switching to IgD isotypes
chemotaxis within host
Receptors, KIR2DL2
Receptors, KIR3DL1
acute inflammatory response to non-antigenic stimulus
HLA-C specific inhibitory MHC class I receptor activity
protein kinase C
Dendritic Cell Sarcoma, Interdigitating
hemopoietic or lymphoid organ development
interleukin-10 receptor binding
granulocyte differentiation
Prostatitis
Inflammation Mediators
leukocyte adhesion
Chemokine CXCL12
Interleukin-6
Interleukin-13
HLA-A specific activating MHC class I receptor activity
Osteitis
bronchitis
Dermatitis, Seborrheic
leukemia inhibitory factor receptor activity
B cell cytokine production
HIV Antigens
T-helper cell differentiation
agglutination during conjugation without cellular fusion
platelet activation
central tolerance induction to nonself antigen
macrophages
B cell positive selection
integrin complex
leukocyte adhesive activation
TRAP1
Dermatitis, Toxicodendron
central B cell negative selection
antigen processing and presentation following receptor mediated endocytosis
antigen processing and presentation of endogenous antigen
negative regulation of tolerance induction dependent upon immune response
positive regulation of central B cell deletion
leukocyte homeostasis
positive regulation of basophil differentiation
Langerhans cell chemotaxis
interleukin-20 receptor complex
interleukin-24 receptor binding
active evasion of immune response of other organism via regulation of antigen processing and presentation in other organism during symbiotic interaction
Ribonuclease H, Human Immunodeficiency Virus
Guillain-Barre syndrome
myeloid dendritic cell activation during immune response
central B cell deletion
NF-kappa B
Sepsis
integrin binding
chemotaxis in host environment
negative regulation of plasmacytoid dendritic cell cytokine production
Antibodies, Catalytic
Fas ligand
T cell lineage commitment
Eosinophil Cationic Protein
positive regulation of T-helper 1 cell differentiation
Chemokine CXCL10
regulation of antibody-dependent cellular cytotoxicity
Interleukin-12 Receptor beta 1 Subunit
negative regulation of B cell tolerance induction
Receptors, Interleukin-6
B-Lymphocytes
regulation of central B cell deletion
Interleukin-10 Receptor alpha Subunit
positive regulation of antimicrobial peptide secretion
negative regulation of cytotoxic T cell degranulation
pro-B cell differentiation
Antibodies, Antinuclear
chemotaxis within other organism during symbiotic interaction
immune complex clearance by erythrocytes
interleukin-16 production
antimicrobial peptide production
Opsonization
mature B cell differentiation during immune response
negative regulation of acute inflammatory response
interleukin-14 binding
interleukin-12 alpha subunit binding
peptide antigen binding
positive regulation of interleukin-21 biosynthetic process
Janus kinase activity
interleukin-16 binding
regulation of T cell mediated immunity
regulation of mast cell apoptosis
negative regulation of antimicrobial peptide biosynthetic process
HLA-DR7 Antigen
positive regulation of interleukin-3 biosynthetic process
memory B cell differentiation
Chemokine CCL2
positive regulation of immune effector process
negative regulation of leukocyte chemotaxis
basophil mediated immunity
positive regulation of MHC class II biosynthetic process
Minor Histocompatibility Loci
Interleukin-1 Receptor-Associated Kinases
Integrin alphaXbeta2
Nut Hypersensitivity
Integrin alpha1
interleukin-7 biosynthetic process
Histocompatibility, Maternal-Fetal
tolerance induction in gut-associated lymphoid tissue
Leukemia, Prolymphocytic, B-Cell
bone marrow
Interferon Type I, Recombinant
Pneumonia
Macrophages
interleukin-2 receptor complex
platelet activating factor biosynthetic process
interleukin-1 receptor antagonist activity
maintenance of protease localization in mast cell secretory granule
Interleukin-5
antigen processing and presentation of exogenous antigen
negative regulation of T cell mediated cytotoxicity
Granuloma, Foreign-Body
regulation of interleukin-5 production
Integrin alpha Chains
Spondylitis, Ankylosing
nef Gene Products, Human Immunodeficiency Virus
NK T cell differentiation
HLA-B Antigens
cell adhesion
central T cell tolerance induction
negative regulation of interferon type I production
B cell antigen processing and presentation following pinocytosis
antigen processing and presentation initiated by receptor mediated uptake of antigen
regulation of central B cell tolerance induction
regulation of mast cell degranulation
isotype switching to IgD isotypes
central tolerance induction
regulation of interleukin-23 production
T cell tolerance induction
Anti-Inflammatory Agents, Non-Steroidal
T cell selection
interleukin-15 receptor activity
T-Lymphocytes, Cytotoxic
basophil differentiation
Interleukin-3
interleukin-13 binding
regulation of central B cell anergy
Mitogen-Activated Protein Kinase 14
Antigen-Antibody Reactions
Precursor Cells, B-Lymphoid
negative regulation of B cell differentiation
regulation of antimicrobial peptide production
Interleukin-10 Receptor beta Subunit
multiple sclerosis
positive regulation of interleukin-27 production
Binding Sites, Antibody
Immunoglobulin G
inhibitory killer cell immunoglobulin-like receptor signaling pathway
active induction of innate immune response in host by virus
Cell Migration Assays, Leukocyte
central B cell selection
C-X-C chemokine binding
Cytokine Receptor Common beta Subunit
Chemokine CCL20
positive regulation of non-professional antigen presenting cell antigen processing and presentation
Polyradiculoneuropathy, Chronic Inflammatory Demyelinating
Chemokine CCL19
peptide or protein amino-terminal blocking
interleukin-6 receptor binding
Interleukin-11 Receptor alpha Subunit
Erythroblastosis, Fetal
HLA-DR4 Antigen
eosinophil chemotaxis
Complement Pathway, Alternative
negative regulation of B cell cytokine production
regulation of myeloid dendritic cell cytokine production
positive regulation of natural killer cell mediated cytotoxicity directed against tumor cell target
Angiolymphoid Hyperplasia with Eosinophilia
Interferon
natural killer cell cytokine production
induction by symbiont of host apoptosis
interleukin-11 receptor binding
Monocytes, Activated Killer
interleukin-19 biosynthetic process
interleukin-26 biosynthetic process
monocyte activation during immune response
Antigens, CD79
erythropoietin receptor activity
interleukin-14 receptor activity
interleukin-26 receptor activity
Severe Combined Immunodeficiency
negative regulation of interleukin-27 production
positive regulation of plasmacytoid dendritic cell antigen processing and presentation
sensitization
tolerance induction in mucosal-associated lymphoid tissue
activated T cell apoptosis
positive regulation of chronic inflammatory response to non-antigenic stimulus
Immunoglobulin alpha-Chains
Immunity, Active
positive regulation of interleukin-1 biosynthetic process
Receptors, Lymphocyte Homing
positive regulation of interleukin-1 production
synaptic vesicle docking during exocytosis
regulation of chronic inflammatory response to non-antigenic stimulus
Receptors, Interleukin-1 Type I
Clonal Anergy
interleukin-10 biosynthetic process
interleukin-3 production
regulation of B cell receptor signaling pathway
S100B
Antimicrobial Cationic Peptides
granulocyte macrophage colony-stimulating factor receptor complex
positive regulation of inflammatory response
interleukin-7 production
interleukin-23 production
Immunoglobulin Class Switching
L-Selectin
regulation of beta 2 integrin biosynthetic process
GATA2 Transcription Factor
interleukin-3 receptor complex
positive regulation of mature B cell apoptosis
granulocyte macrophage colony-stimulating factor receptor binding
serotonin secretion by basophil
interleukin-9 receptor complex
positive regulation of interleukin-23 production
alpha-beta T cell differentiation during immune response
negative regulation of interleukin-9 production
plasmacytoid dendritic cell antigen processing and presentation
Granuloma, Plasma Cell, Pulmonary
Guillain-Barre Syndrome
regulation of MHC class II biosynthetic process
interleukin-3 receptor activity
positive regulation of activation of membrane attack complex
positive regulation of isotype switching
Receptor-Like Protein Tyrosine Phosphatases, Class 2
regulation of calcium ion-dependent exocytosis
Endolymphatic Hydrops
Colony-Stimulating Factors
cytoadherence to microvasculature, mediated by parasite protein
Otitis Media
negative regulation of calcium ion-dependent exocytosis
Receptors, Antigen, B-Cell
Granulocyte Colony-Stimulating Factor
antigen transcytosis by M cells in mucosal-associated lymphoid tissue
regulation of interferon-gamma production
serotonin secretion during acute inflammatory response
negative regulation of interleukin-6 production
interleukin-23 receptor activity
inflammation
interleukin-27 receptor activity
Simian immunodeficiency virus
Interferon-Stimulated Gene Factor 3
regulation of mature B cell apoptosis
leukocyte chemotaxis during immune response
myeloid dendritic cell differentiation during immune response
follicular dendritic cell differentiation
B cell receptor signaling pathway
negative regulation of interleukin-12 biosynthetic process
interleukin-17 receptor binding
interleukin-9 biosynthetic process
positive regulation of B cell differentiation
serotonin secretion by mast cell
negative regulation of isotype switching to IgA isotypes
adaptive immune response
Interferon Alfa-2a
Purpura, Thrombocytopenic, Idiopathic
CCR4
Granuloma Inguinale
interleukin-9 binding
regulation of granulocyte macrophage colony-stimulating factor biosynthetic process
Lymphatic Abnormalities
lytic viral exocytosis
negative regulation of eosinophil differentiation
negative regulation of antimicrobial peptide production
positive regulation of interleukin-17 biosynthetic process
Erythropoietin, Recombinant
peptide antigen-transporting ATPase activity
negative regulation of granulocyte macrophage colony-stimulating factor production
negative regulation of cellular defense response
regulation of leukocyte degranulation
rheumatoid arthritis
Endothelium, Lymphatic
Interferon Regulatory Factors
interferon receptor activity
interleukin-25 biosynthetic process
Encephalomyelitis
regulation of lymphocyte mediated immunity
platelet alpha granule lumen
negative regulation of peripheral tolerance induction
Inflammation
transitional stage B cell differentiation
interferon binding
negative regulation of interleukin-13 biosynthetic process
positive regulation of granulocyte macrophage colony-stimulating factor biosynthetic process
Antibodies, Anticardiolipin
tumor necrosis factor
positive regulation of leukocyte activation
high affinity IgG receptor activity
regulation of myeloid cell apoptosis
Fc receptor
Eosinophil Peroxidase
positive regulation of lymphocyte mediated immunity
HDAC4
Interleukin-15
Histamine H1 Antagonists, Non-Sedating
Histamine H1 Antagonists
Interleukin-1beta
positive regulation of MHC class I biosynthetic process
Complement Pathway, Mannose-Binding Lectin
positive regulation of interleukin-10 biosynthetic process
interleukin-26 binding
interleukin-16 receptor activity
Isoantigens
SPI1
peptide or protein carboxyl-terminal blocking
chemotaxis to oxidizable substrate
Antibody-Dependent Cell Cytotoxicity
immunoglobulin production in mucosal tissue
Mast-Cell Sarcoma
exocytosis
Receptor, Macrophage Colony-Stimulating Factor
natural killer cell tolerance induction
negative regulation of antibody-dependent cellular cytotoxicity
positive regulation of interleukin-14 production
somatic hypermutation of immunoglobulin genes
Receptors, Interleukin-5
negative regulation of interleukin-9 biosynthetic process
interferon-alpha biosynthetic process
intracellular defense response
alpha-beta T cell receptor complex
Latex Hypersensitivity
leukocyte mediated cytotoxicity
negative regulation of B cell antigen processing and presentation
Lymphokines
positive regulation of interleukin-1 beta biosynthetic process
Mediastinitis
positive regulation of interferon-alpha production
Lymphatic Vessels
adenosine deaminase
T-helper 1 cell differentiation
positive regulation of B cell cytokine production
negative regulation of interleukin-26 biosynthetic process
Interleukin-2
interleukin-18 production
Arthus reaction
dendritic cell chemotaxis
Receptors, Interleukin-18
isotype switching to IgG isotypes
cytokine
plasmacytoid dendritic cell differentiation during immune response
defensin
monocyte differentiation
interleukin-1 alpha biosynthetic process
lymph node development
synaptic vesicle exocytosis
perforin
T cell inhibitory signaling pathway
negative regulation of interleukin-14 production
regulation of endocytosis
positive regulation of myeloid dendritic cell activation
positive regulation of interleukin-6 production
Hypersensitivity
adoptive transfer
Receptors, Interleukin-8A
positive regulation of interleukin-9 biosynthetic process
platelet activating factor receptor binding
positive regulation of inflammatory response to antigenic stimulus
leukocyte migration during inflammatory response
regulation of interleukin-12 biosynthetic process
Inflammatory Bowel Diseases
Interleukin-4
negative regulation of lymphocyte mediated immunity
interleukin-24 binding
negative regulation of endocytosis
CCR5 chemokine receptor binding
Leukocytes, Mononuclear
Receptors, Interleukin-13
lymphatic system
interleukin-15 production
Genes, MHC Class II
T cell activation
regulation of acute inflammatory response to antigenic stimulus
regulation of interleukin-4 biosynthetic process
B cell anergy
Integrin alpha3beta1
Disintegrins
regulation of interleukin-17 production
positive regulation of B cell activation
regulation of mast cell activation
Dermatitis, Exfoliative
Granulocyte Colony Stimulating Factor, Recombinant
cleavage of cytoskeletal proteins during apoptosis
Lymphoid Enhancer-Binding Factor 1
HLA-DR5 Antigen
positive regulation of monocyte antigen processing and presentation
negative regulation of interleukin-10 production
induction of negative chemotaxis
MNT
selectins
dendritic cell cytokine production
peripheral tolerance induction
HLA-C Antigens
Interleukin-21 Receptor alpha Subunit
Interleukin-2 Receptor beta Subunit
positive regulation by organism of inflammatory response of other organism during symbiotic interaction
Peritoneal Stomata
antigen processing and presentation initiated by toll-like receptor mediated phagocytosis of antigen
properdin
negative regulation of myeloid leukocyte differentiation
Eosinophil Major Basic Protein
granuloma formation
positive regulation of dendritic cell cytokine production
Chediak-Higashi syndrome
Interferon-beta
myeloid leukocyte mediated immunity
negative regulation by symbiont of host innate immunity
Peanut Hypersensitivity
positive regulation of interleukin-25 biosynthetic process
negative regulation of interleukin-26 production
NK T cell proliferation
T cell cytokine production
positive regulation of interleukin-26 biosynthetic process
positive regulation of mast cell degranulation
positive regulation of T cell mediated cytotoxicity directed against tumor cell target
regulation of plasmacytoid dendritic cell cytokine production
healing during inflammatory response
interleukin-8 binding
transitional two stage B cell differentiation
negative regulation of peripheral B cell anergy
interleukin-17 biosynthetic process
Interleukin-12 Subunit p35
Immunoglobulins
Immunity, Maternally-Acquired
gene conversion of immunoglobulin genes during immune response
antigen sampling in mucosal-associated lymphoid tissue
Rheumatoid factor
interleukin-22 receptor binding
regulation of B cell deletion
negative regulation of plasmacytoid dendritic cell antigen processing and presentation
regulation of interleukin-24 production
positive regulation of T cell tolerance induction to tumor cell
regulation of chronic inflammatory response to antigenic stimulus
Arteritis
C-X3-C chemokine binding
Human Immunodeficiency Virus Proteins
Interleukin-3 Receptor alpha Subunit
Receptors, Erythropoietin
tolerance induction to self antigen
NF-E2 Transcription Factor, p45 Subunit
interleukin-12 binding
interleukin-25 production
transforming growth factor beta
Dermatitis
Interleukin-23
chemotaxis
Immunoglobulin Gm Allotypes
regulation of granulocyte differentiation
Antigens, CD47
interleukin-27 binding
positive regulation of B-1 B cell differentiation
regulation of myeloid leukocyte mediated immunity
T cell homeostatic proliferation
Receptor-Interacting Protein Serine-Threonine Kinase 2
regulation of tolerance induction dependent upon immune response
negative regulation of peripheral T cell tolerance induction
alpha-beta T cell activation by superantigen
alpha-beta T cell lineage commitment
regulation of B cell mediated immunity
Monokines
negative regulation of B cell proliferation
activation of membrane attack complex
Chemokine CCL4
Dermatitis, Contact
HLA-DR2 Antigen
positive regulation of T cell anergy
antigen presentation
positive regulation of receptor mediated endocytosis
interleukin-12 production
mast cell homeostasis
active evasion of host immune response via regulation of host antigen processing and presentation
Langerhans Cell Sarcoma
Receptors, IgG
Immunoglobulin mu-Chains
Polyendocrinopathies, Autoimmune
integrin biosynthetic process
HLA-DR3 Antigen
B-Cell Activating Factor
IgG immunoglobulin transcytosis in epithelial cells mediated by FcRn immunoglobulin receptor
Receptors, Granulocyte-Macrophage Colony-Stimulating Factor
Integrin alpha2beta1
interleukin-22 biosynthetic process
nuclear factor of activated T-cells
regulation of interleukin-16 production
HLA-A2 Antigen
regulation of T-helper 2 type immune response
chemokine activity
regulation of interleukin-20 production
Eosinophils
negative regulation of interleukin-1 alpha secretion
tat Gene Products, Human Immunodeficiency Virus
Interferon Regulatory Factor-3
Macrophage Inflammatory Proteins
regulation of leukocyte activation
Type IV pili-dependent localized adherence to host
plasmacytoid dendritic cell cytokine production
positive regulation of natural killer cell mediated immunity
Anti-Inflammatory Agents
Antibody Specificity
Dermatitis, Photoallergic
positive regulation of antigen receptor-mediated signaling pathway
B cell deletion
positive regulation of isotype switching to IgE isotypes
negative regulation of T cell mediated cytotoxicity directed against tumor cell target
Interleukin-16
B cell inhibitory signaling pathway
Common Variable Immunodeficiency
RAC1
Receptors, Interleukin-12
chronic inflammatory response
PTEN
erythropoietin
Interleukin-8
negative regulation of integrin biosynthetic process
immunoglobulin binding
lymphocyte anergy
negative regulation of interferon-gamma biosynthetic process
regulation of basophil differentiation
positive regulation of tolerance induction to nonself antigen
somatic hypermutation of immunoglobulin genes during immune response
plasmacytoid dendritic cell activation during immune response
Interleukin-1
positive regulation of interleukin-1 alpha biosynthetic process
HLA-A Antigens
Neutrophils
regulation of interleukin-15 production
regulation of T-helper 1 cell differentiation
negative regulation of B cell receptor signaling pathway
Transplantation Tolerance
alpha-beta T cell differentiation
HLA-DR Antigens
pre-B cell allelic exclusion
regulation of cellular defense response
regulation of antimicrobial peptide biosynthetic process
interleukin-7 binding
B-1 B cell proliferation
platelet degranulation
plasmacytoid dendritic cell chemotaxis
Immunoglobulin E
immature T cell proliferation in the thymus
B cell proliferation
Interferon Type I
interleukin-9 receptor activity
vesicle docking during exocytosis
regulation of exocytosis
negative regulation of isotype switching to IgG isotypes
immune complex clearance
receptor-mediated endocytosis
negative regulation of mast cell activation
positive regulation of interleukin-16 production
Antigens, Differentiation, B-Lymphocyte
T-helper 2 type immune response
interleukin-22 receptor activity
Receptors, Interleukin-8B
negative regulation of dendritic cell cytokine production
Interleukin-13 Receptor alpha2 Subunit
positive regulation of T-helper cell differentiation
production of arachidonic acid metabolites during acute inflammatory response
interferon-gamma receptor binding
Receptors, KIR2DL5
Interleukin-12 Subunit p40
Hematologic Neoplasms
negative regulation of neutrophil degranulation
negative regulation by organism of innate immunity in other organism during symbiotic interaction
ALK
granuloma
Janus Kinases
negative regulation of non-professional antigen presenting cell antigen processing and presentation
Nervous System Autoimmune Disease, Experimental
Immunoglobulin Constant Regions
Lymphatic Vessel Tumors
interferon-alpha/beta receptor binding
Histocompatibility Antigens Class I
Receptors, Interleukin-4
Respiratory burst
antigen processing and presentation of exogenous peptide antigen via MHC class I
positive regulation of integrin biosynthetic process
interleukin-8 receptor activity
interleukin-17E receptor binding
interleukin-1, Type I, activating receptor activity
Interferon Regulatory Factor-7
pathogen-associated molecular pattern dependent modulation by organism of innate immunity in other organism during symbiotic interaction
Interleukin-2 Receptor alpha Subunit
positive regulation of cellular defense response
connective tissue replacement during inflammatory response
interleukin-25 receptor binding
negative regulation of MHC class II biosynthetic process
antigen sampling by M cells in mucosal-associated lymphoid tissue
interferon-alpha/beta receptor activity
antigen processing and presentation
granulocyte macrophage colony-stimulating factor complex binding
peripheral B cell deletion
Retroperitoneal Fibrosis
negative regulation of myeloid cell differentiation
interleukin-2 biosynthetic process
Killer Cells
interleukin-20 biosynthetic process
T-helper 1 cell lineage commitment
regulation of interleukin-12 production
Immunoglobulin gamma-Chains
positive regulation of myeloid leukocyte differentiation
HLA-D Antigens
central B cell positive selection
positive regulation of tolerance induction dependent upon immune response
asthma
self tolerance
interleukin-16 biosynthetic process
macrophage activation
positive regulation by organism of innate immunity in other organism during symbiotic interaction
regulation of interleukin-20 biosynthetic process
positive regulation of interferon-beta biosynthetic process
Simian Acquired Immunodeficiency Syndrome
histamine
positive regulation of myeloid dendritic cell antigen processing and presentation
regulation of interleukin-14 biosynthetic process
Macrophages, Alveolar
granulocyte macrophage colony-stimulating factor biosynthetic process
integrin-mediated signaling pathway
positive regulation of interleukin-8 production
negative regulation of interleukin-12 production
Dermatitis, Irritant
myeloid leukocyte activation
myeloid dendritic cell differentiation
Epstein-Barr Virus Nuclear Antigens
negative regulation of tolerance induction to self antigen
acute inflammatory response
Erythroid Progenitor Cells
hematopoiesis
regulation of interleukin-18 biosynthetic process
negative regulation of interleukin-27 biosynthetic process
Immune Reconstitution Inflammatory Syndrome
negative regulation of interleukin-6 biosynthetic process
C-X3-C chemokine receptor activity
CCAAT-Enhancer-Binding Protein-beta
non-lytic viral exocytosis
Major histocompatibility complex
interleukin-14 receptor binding
vpr Gene Products, Human Immunodeficiency Virus
Immunity, Herd
antigen processing and presentation following phagocytosis
interleukin-1, Type II, blocking receptor activity
regulation of integrin biosynthetic process
Secretory Leukocyte Peptidase Inhibitor
positive regulation of interleukin-13 production
regulation of isotype switching
Dermatitis Herpetiformis
immature B cell differentiation
Receptors, Leukocyte-Adhesion
negative regulation of interleukin-13 production
lymph
mast cell chemotaxis
regulation of interleukin-13 biosynthetic process
Hepatitis, Autoimmune
evasion or tolerance of symbiont defenses
LCK
establishment of protease localization in mast cell secretory granule
Eosinophil-Derived Neurotoxin
FURIN
Th1 Cells
Antilymphocyte Serum
Chemokine CCL7
interleukin-1 beta production
Pre-B Cell Receptors
negative regulation of T cell tolerance induction to tumor cell
positive regulation of interleukin-24 production
macrophage chemotaxis
negative regulation of interleukin-20 biosynthetic process
Complementarity Determining Regions
Receptors, Chemokine
B-1 B cell homeostasis
positive regulation of chronic inflammatory response to antigenic stimulus
myeloid dendritic cell antigen processing and presentation
germinal center B cell differentiation
Food Hypersensitivity
negative regulation by organism of pathogen-associated molecular pattern-induced innate immunity of other organism during symbiotic interaction
negative regulation of myeloid dendritic cell antigen processing and presentation
Mastocytosis, Systemic
histamine secretion by basophil
interleukin-20 receptor binding
natural killer cell mediated immune response to tumor cell
positive regulation of interleukin-27 biosynthetic process
regulation of leukocyte mediated immunity
NF-E2 Transcription Factor
modulation by organism of B-cell mediated immune response of other organism during symbiotic interaction
Acute-Phase Proteins
platelet activating factor metabolic process
regulation of interleukin-3 biosynthetic process
Clonal deletion
Antigen-Antibody Complex
evasion or tolerance of immune response of other organism during symbiotic interaction
innate immune response
T cell homeostasis
regulation of natural killer cell mediated immunity
granulocyte-macrophage colony-stimulating factor
interleukin-4 receptor complex
transitional one stage B cell differentiation
T cell mediated cytotoxicity
positive regulation of antimicrobial peptide biosynthetic process
Genes, Immunoglobulin
eosinophil differentiation
Eosinophilia
negative regulation of MHC class I biosynthetic process
negative regulation of activation of membrane attack complex
positive regulation of interleukin-1 secretion
Dermatitis, Atopic
Dendritic Cells, Follicular
mast cell activation during immune response
Chemotaxis
Antigens, CD14
leukocyte degranulation
positive regulation of T cell tolerance induction
Genes, Immunoglobulin Light Chain
ECSIT
Lymphoma, Large B-Cell, Diffuse
suppression by virus of intracellular interferon activity in host
negative regulation of basophil differentiation
interleukin-7 receptor binding
Acquired Immunodeficiency Syndrome
regulation of interleukin-1 alpha production
negative regulation of interleukin-8 biosynthetic process
macrophage colony stimulating factor receptor activity
beta-Defensins
Dendritic Cell Sarcoma, Follicular
Granulocyte Precursor Cells
negative regulation of tolerance induction to tumor cell
interferon type I production
negative regulation of B cell apoptosis
regulation of interleukin-10 production
negative regulation of interleukin-23 production
interleukin-1, Type II receptor binding
Interferon-alpha
positive regulation of interleukin-15 production
Interferon Type II
negative regulation of interleukin-16 biosynthetic process
negative regulation of tolerance induction to nonself antigen
Immunoglobulin A, Secretory
Genes, MHC Class I
regulation of interleukin-19 biosynthetic process
interleukin-23 binding
negative regulation of leukocyte migration
positive regulation of natural killer cell mediated cytotoxicity
production of nitric oxide during acute inflammatory response
B cell mediated immunity
Defensins
modulation by organism of pathogen-associated molecular pattern-induced innate immunity in other organism during symbiotic interaction
Receptors, KIR3DL2
granulocyte macrophage colony-stimulating factor production
Diabetes Mellitus
T cell mediated immunity
positive regulation of interleukin-18 biosynthetic process
positive regulation of acute inflammatory response to non-antigenic stimulus
TNFSF12-TNFSF13
regulation of dendritic cell antigen processing and presentation
Dermatitis, Phototoxic
interleukin-11 production
vif Gene Products, Human Immunodeficiency Virus
Pulpitis
B cell homeostasis
regulation of interleukin-5 biosynthetic process
negative regulation of interleukin-5 production
regulation of monocyte antigen processing and presentation
interleukin-18 beta subunit binding
regulation of interleukin-26 production
immunoglobulin secretion during immune response
Macrophage Colony-Stimulating Factor
positive regulation of B cell apoptosis
Receptors, Scavenger
Allergens
interleukin-4 receptor activity
interleukin-28 receptor complex
leukotriene production during acute inflammatory response
regulation of natural killer cell tolerance induction
lymphoma
negative regulation of interleukin-17 biosynthetic process
regulation of natural killer cell mediated immune response to tumor cell
positive regulation of interleukin-19 biosynthetic process
Antigens, CD
Antiphospholipid Syndrome
T cell proliferation during immune response
regulation of interleukin-9 production
cytotoxic T cell degranulation
negative regulation of interferon-beta biosynthetic process
Wheat Hypersensitivity
marginal zone B cell differentiation
positive regulation of T cell mediated cytotoxicity
positive regulation of interleukin-1 alpha production
Rosette Formation
B cell activation during immune response
Neuritis, Autoimmune, Experimental
interleukin-19 receptor activity
MYD88
negative regulation of interleukin-18 biosynthetic process
endogenous lipid antigen binding
Graft Rejection
T cell tolerance induction in mucosal-associated lymphoid tissue
positive regulation of interleukin-1 alpha secretion
regulation of T cell mediated immune response to tumor cell
alpha-beta T cell activation
Antigens, Human Platelet
T cell anergy
mucosal-associated lymphoid tissue development
positive regulation of interferon-alpha biosynthetic process
Immunoglobulin epsilon-Chains
high affinity IgE receptor activity
T-helper cell lineage commitment
B cell apoptosis
interferon-gamma biosynthetic process
phospholipase C gamma
induction by organism of apoptosis in other organism during symbiotic interaction
positive regulation of interleukin-1 beta production
serotonin production during acute inflammatory response
Vestibular Neuronitis
Immunoglobulin M
B cell homeostatic proliferation
positive regulation of interleukin-2 production
Immunity
alpha-beta T cell activation during immune response
Immunoglobulin D
PCF11
Interleukin-18 Receptor beta Subunit
exogenous peptide antigen binding
Chemokine CXCL9
interleukin receptor activity
CBL
T cell receptor binding
negative regulation of B cell activation
interleukin-1 alpha secretion
regulation of interferon-alpha production
tolerance induction dependent upon immune response
B cell proliferation during immune response
regulation of plasmacytoid dendritic cell antigen processing and presentation
interferon-gamma production
gene conversion of immunoglobulin genes
Galectin 3
plasma cell differentiation
Immunoglobulin Joining Region
Interleukin-17
interleukin-1 receptor complex
negative regulation of leukocyte activation
Shock, Septic
interleukin-12 receptor activity
negative regulation of antigen receptor-mediated signaling pathway
Leukemia, B-Cell
Lymphatic Irradiation
leukemia inhibitory factor signaling pathway
lymphoid progenitor cell differentiation
Hemic and Lymphatic Diseases
DNA fragmentation during apoptosis
isotype switching to IgE isotypes
peripheral B cell positive selection
monocyte antigen processing and presentation
leukocyte mediated immunity
Immunoglobulins, Intravenous
negative regulation of tolerance induction
CCR11 chemokine receptor binding
Receptors, Interleukin-3
Endolymphatic Duct
pre-B cell differentiation
interleukin-9 production
negative regulation by organism of inflammatory response of other organism during symbiotic interaction
peripheral B cell tolerance induction
Myasthenia Gravis, Autoimmune, Experimental
positive regulation of interleukin-22 biosynthetic process
humoral immune response mediated by circulating immunoglobulin
Macrophage Activation
CYLD
HLA-DR6 Antigen
regulation of immune effector process
interleukin-27 receptor binding
NOTCH4
Chemotaxis, Leukocyte
Integrin alpha2
regulation of interleukin-18 production
central B cell receptor editing
passive cutaneous anaphylaxis
Receptors, Interleukin
leukemia inhibitory factor receptor binding
regulation of activation of membrane attack complex
interleukin-12 beta subunit binding
negative regulation of interferon-alpha production
HLA-B35 Antigen
Lymphoid Progenitor Cells
CCR2 chemokine receptor binding
Chemotactic Factors
negative regulation of T-helper 1 cell differentiation
regulation of natural killer cell mediated cytotoxicity directed against tumor cell target
mast cell degranulation
HLA-B7 Antigen
Immunoglobulin Fragments
chemokine
positive regulation of interleukin-12 production
interleukin-15 biosynthetic process
regulation of leukocyte mediated cytotoxicity
MHC class II biosynthetic process
positive regulation of B cell tolerance induction
negative regulation of interleukin-4 production
leukocyte activation-dependent arrest
interleukin-11 biosynthetic process
interferon-gamma receptor activity
Antibodies, Antineutrophil Cytoplasmic
HTRA2
positive regulation of B cell mediated immunity
positive regulation of antibody-dependent cellular cytotoxicity
regulation of interleukin-3 production
positive regulation of interleukin-19 production
GATA1 Transcription Factor
adaptation to pheromone during conjugation without cellular fusion
interleukin-6 receptor activity
cellular defense response
interleukin-11 binding
regulation of B cell differentiation
positive regulation of interleukin-21 production
negative regulation of interleukin-11 production
Perinephritis
regulation of receptor mediated endocytosis
Receptors, Interleukin-4, Type II
negative regulation of central B cell deletion
positive regulation of interferon-beta production
positive regulation of endocytosis
pol Gene Products, Human Immunodeficiency Virus
interleukin-21 biosynthetic process
interleukin-1 receptor binding
Eosinophilic Granuloma
negative regulation of isotype switching to IgE isotypes
death receptor activity
NK T cell lineage commitment
Myeloid-Lymphoid Leukemia Protein
granulocyte colony-stimulating factor receptor activity
granulocyte colony-stimulating factor receptor binding
interleukin-18 receptor binding
regulation of B cell antigen processing and presentation
induction by organism of innate immunity in other organism during symbiotic interaction
interleukin-1 beta secretion
regulation of interferon-beta biosynthetic process
E-Selectin
positive regulation of granuloma formation
Myeloblastin
T cell differentiation during immune response
Granuloma, Plasma Cell
negative regulation of interleukin-25 biosynthetic process
GATA3 Transcription Factor
protection from natural killer cell mediated cytotoxicity
interferon-alpha production
interleukin-5 receptor binding
HLA-B27 Antigen
interleukin-24 biosynthetic process
antigen sampling by dendritic cells in mucosal-associated lymphoid tissue
negative regulation of mast cell apoptosis
granulocyte macrophage colony-stimulating factor receptor activity
apoptosis
Macrophages, Peritoneal
interleukin-2 receptor activity
interleukin-3 binding
Hematopoietic Stem Cell Mobilization
alpha-beta T cell proliferation during immune response
regulation of mast cell cytokine production
erythropoietin receptor binding
regulation of interleukin-1 alpha secretion
Immunoglobulin Subunits
CCR chemokine receptor binding
Lymphocyte Function-Associated Antigen-1
antigen processing and presentation following pinocytosis
interleukin-1 Type II receptor antagonist activity
negative regulation of inflammatory response
positive regulation of interleukin-2 biosynthetic process
interleukin-1 production
regulation of interleukin-8 production
Minor histocompatibility antigens
RAG2
positive regulation of interleukin-26 production
positive regulation of eosinophil degranulation
Adenoma, Acidophil
positive regulation of leukocyte mediated cytotoxicity
MHC class II protein binding
positive regulation of isotype switching to IgA isotypes
regulation of interleukin-17 biosynthetic process
dendritic cell antigen processing and presentation
immunoglobulin complex, circulating
interleukin-1, Type I, activating binding
Caspase 1
interleukin-22 production
negative regulation of interleukin-1 alpha production
B cell tolerance induction
negative regulation of isotype switching to IgD isotypes
negative regulation of interleukin-15 biosynthetic process
Lymphocytes
positive regulation of interferon-gamma biosynthetic process
cytokine activity
Arachnoiditis
negative regulation of monocyte differentiation
Lymphoma, Follicular
positive regulation of interleukin-6 biosynthetic process
interleukin-6 receptor complex
leukocyte migration
immune response in gut-associated lymphoid tissue
regulation of interleukin-1 biosynthetic process
positive regulation of natural killer cell degranulation
platelet activating factor production
immunoglobulin biosynthetic process
B-1 B cell differentiation
Erythropoietin
Leukocytes
peripheral T cell tolerance induction
HDAC6
Receptors, Interleukin-15
positive regulation of myeloid cell apoptosis
regulation of T cell mediated cytotoxicity directed against tumor cell target

## Sheet: Manually curated neoplasia term
Manually Selected Cancer /neoplsasia terms
RETINAL NEOPLASMS
RETINOBLASTOMA
EYE NEOPLASMS
FOCAL EPITHELIAL HYPERPLASIA
COCARCINOGENESIS
NEOPLASMS, MESOTHELIAL
EYELID NEOPLASMS
GENITAL NEOPLASMS, FEMALE
INTESTINAL NEOPLASMS
GRANULOMA, GIANT CELL
HYPERPLASIA
CHORIOCARCINOMA
OVARIAN NEOPLASMS
CYSTADENOCARCINOMA
PRECANCEROUS CONDITIONS
PERITONEAL NEOPLASMS
ADENOCARCINOMA, SCIRRHOUS
RESPIRATORY TRACT NEOPLASMS
CARCINOMA 256, WALKER
DIGESTIVE SYSTEM NEOPLASMS
METAPLASIA
CYSTADENOMA, PAPILLARY
MIXED TUMOR, MALIGNANT
VENEREAL TUMORS, VETERINARY
DUODENAL NEOPLASMS
JEJUNAL NEOPLASMS
SARCOMA
CARCINOMA, SKIN APPENDAGE
TERATOMA
CARCINOMA, NEUROENDOCRINE
HYPOPHARYNGEAL NEOPLASMS
ACROSPIROMA, ECCRINE
SYRINGOMA
PARATHYROID NEOPLASMS
GASTRINOMA
SOMATOSTATINOMA
ADENOMA, ISLET CELL
VIPOMA
APUDOMA
GLIOSARCOMA
MESOTHELIOMA
PLEURAL NEOPLASMS
CYSTADENOCARCINOMA, SEROUS
DYSPLASTIC NEVUS SYNDROME
CYSTADENOCARCINOMA, MUCINOUS
BRENNER TUMOR
MUCOEPIDERMOID TUMOR
CYSTADENOMA, MUCINOUS
DENDRITIC CELL SARCOMA, FOLLICULAR
SKIN NEOPLASMS
LYMPHOMA, PRIMARY CUTANEOUS ANAPLASTIC LARGE CELL
LYMPHOMA, LARGE-CELL, IMMUNOBLASTIC
LYMPHOMA, AIDS-RELATED
PSEUDOLYMPHOMA
TONGUE NEOPLASMS
CERVICAL INTRAEPITHELIAL NEOPLASIA
PREGNANCY COMPLICATIONS, NEOPLASTIC
UTERINE CERVICAL NEOPLASMS
SARCOMA, SYNOVIAL
ADENOMATOSIS, PULMONARY
BREAST NEOPLASMS
NEOPLASM METASTASIS
TROPHOBLASTIC NEOPLASMS
ACTH-SECRETING PITUITARY ADENOMA
GROWTH HORMONE-SECRETING PITUITARY ADENOMA
CENTRAL NERVOUS SYSTEM NEOPLASMS
CHONDROBLASTOMA
FIBROSARCOMA
DENTIN DYSPLASIA
GLIOBLASTOMA
GLIOMA
NEOPLASMS, PLASMA CELL
LEUKEMIA, MYELOMONOCYTIC, CHRONIC
LYMPHOMA, MANTLE-CELL
CARCINOMA, MUCOEPIDERMOID
TUMOR LYSIS SYNDROME
ADRENAL CORTEX NEOPLASMS
GLIOMA, SUBEPENDYMAL
NEUROCYTOMA
CYSTADENOCARCINOMA, PAPILLARY
DENYS-DRASH SYNDROME
OLIGODENDROGLIOMA
ADENOMA, OXYPHILIC
ODONTOGENIC TUMORS
LYMPHATIC METASTASIS
FIBROMA
UROGENITAL NEOPLASMS
NEOPLASMS, DUCTAL, LOBULAR, AND MEDULLARY
NEUROMA
LYMPHOMA
CARCINOMA, ADENOSQUAMOUS
CARCINOSARCOMA
FIBROADENOMA
BASAL CELL NEVUS SYNDROME
LEUKEMIA, MYELOGENOUS, CHRONIC, BCR-ABL POSITIVE
HISTIOCYTOSIS, LANGERHANS-CELL
LYMPHATIC VESSEL TUMORS
HEMANGIOENDOTHELIOMA, EPITHELIOID
LANGERHANS CELL SARCOMA
LEUKEMIA, PROLYMPHOCYTIC
NEPHROMA, MESOBLASTIC
CARCINOMA, DUCTAL, BREAST
ENDOCRINE GLAND NEOPLASMS
PROLACTINOMA
CARCINOMA, LARGE CELL
MELANOMA
CARCINOMA, PANCREATIC DUCTAL
UROLOGIC NEOPLASMS
DERMATOFIBROSARCOMA
CYSTADENOMA, SEROUS
CARCINOMA, ENDOMETRIOID
STOMACH NEOPLASMS
OSTEOSARCOMA
CARCINOMA, BASAL CELL
PEUTZ-JEGHERS SYNDROME
ADRENOCORTICAL CARCINOMA
MULTIPLE ENDOCRINE NEOPLASIA TYPE 1
FIBROMATOSIS, AGGRESSIVE
MULTIPLE ENDOCRINE NEOPLASIA
NEOPLASTIC SYNDROMES, HEREDITARY
AUTOIMMUNE DISEASES OF THE NERVOUS SYSTEM
PARANEOPLASTIC POLYNEUROPATHY
NEOPLASMS, NEUROEPITHELIAL
CARCINOMA, SMALL CELL
NERVOUS SYSTEM NEOPLASMS
NEOPLASMS, BONE TISSUE
PROSTATIC NEOPLASMS
ADENOMATOID TUMOR
NERVE SHEATH NEOPLASMS
NEUROFIBROMA, PLEXIFORM
INFRATENTORIAL NEOPLASMS
MENINGEAL NEOPLASMS
MENINGIOMA
ESTHESIONEUROBLASTOMA, OLFACTORY
CRANIOPHARYNGIOMA
OTORHINOLARYNGOLOGIC NEOPLASMS
SUPRATENTORIAL NEOPLASMS
LEUKEMIA, PROMYELOCYTIC, ACUTE
MAXILLARY SINUS NEOPLASMS
PAPILLOMA, INVERTED
LEUKEMIA, MYELOID, ACCELERATED PHASE
LEUKEMIA, MYELOID, CHRONIC-PHASE
MULTIPLE MYELOMA
RHABDOID TUMOR
SARCOMA, ALVEOLAR SOFT PART
HISTIOCYTIC DISORDERS, MALIGNANT
HODGKIN DISEASE
BILE DUCT NEOPLASMS
CHOLANGIOCARCINOMA
HIDROCYSTOMA
LEIOMYOSARCOMA
CHONDROSARCOMA, MESENCHYMAL
FIBROMA, DESMOPLASTIC
GRANULAR CELL TUMOR
ANGIOFIBROMA
RHABDOMYOMA
LEUKEMIA, RADIATION-INDUCED
MIXED TUMOR, MESODERMAL
HISTIOCYTOMA, MALIGNANT FIBROUS
SARCOMA, CLEAR CELL
CARCINOMA, PAPILLARY, FOLLICULAR
TROPHOBLASTIC TUMOR, PLACENTAL SITE
PROSTATIC INTRAEPITHELIAL NEOPLASIA
PULMONARY BLASTOMA
NEUROECTODERMAL TUMORS
NEUROECTODERMAL TUMORS, PRIMITIVE, PERIPHERAL
FALLOPIAN TUBE NEOPLASMS
FIBROSIS
LI-FRAUMENI SYNDROME
CARCINOMA, GIANT CELL
MYOMA
HISTIOCYTIC SARCOMA
NEUROBLASTOMA
LEUKEMIA, NEUTROPHILIC, CHRONIC
GASTROINTESTINAL STROMAL TUMORS
CARCINOMA
LEUKEMIA, BIPHENOTYPIC, ACUTE
NEOPLASMS, SECOND PRIMARY
ADENOSARCOMA
INTESTINAL POLYPOSIS
LIPOSARCOMA, MYXOID
SOFT TISSUE NEOPLASMS
NEOPLASMS, VASCULAR TISSUE
FIBROUS DYSPLASIA, POLYOSTOTIC
FIBROMA, OSSIFYING
FIBROUS DYSPLASIA OF BONE
HEMANGIOBLASTOMA
HYDATIDIFORM MOLE, INVASIVE
GANGLIONEUROBLASTOMA
OSTEOCHONDRODYSPLASIAS
SARCOMA, KAPOSI
GLOMUS TYMPANICUM TUMOR
PARAGANGLIOMA
NEOPLASMS, GONADAL TISSUE
NEOPLASMS, UNKNOWN PRIMARY
CARCINOID TUMOR
SERTOLI CELL TUMOR
CARCINOMA, ACINAR CELL
CARCINOMA, VERRUCOUS
MIXED TUMOR, MULLERIAN
NEOPLASM CIRCULATING CELLS
CARCINOMA, KREBS 2
NEOPLASMS, GERM CELL AND EMBRYONAL
TESTICULAR NEOPLASMS
LEUKOCYTOSIS
SARCOMA, YOSHIDA
NASOPHARYNGEAL NEOPLASMS
LEUKEMIA, ERYTHROBLASTIC, ACUTE
GONADOBLASTOMA
LUTEOMA
NEOPLASMS, MULTIPLE PRIMARY
CARCINOMA, LEWIS LUNG
PULMONARY FIBROSIS
CARCINOMA, SIGNET RING CELL
BLOOM SYNDROME
COCKAYNE SYNDROME
XERODERMA PIGMENTOSUM
WERNER SYNDROME
ADENOCARCINOMA, MUCINOUS
ADENOMA, VILLOUS
RED-CELL APLASIA, PURE
CARCINOMA, RENAL CELL
KIDNEY NEOPLASMS
BOWEN'S DISEASE
CHORIOCARCINOMA, NON-GESTATIONAL
GRANULOMA, RESPIRATORY TRACT
CHOROID PLEXUS NEOPLASMS
LEUKEMIA, MAST-CELL
OROPHARYNGEAL NEOPLASMS
GRANULOMA, FOREIGN-BODY
CARCINOMA, SQUAMOUS CELL
SERTOLI-LEYDIG CELL TUMOR
ADRENAL REST TUMOR
ASTROCYTOMA
LEYDIG CELL TUMOR
BONE NEOPLASMS
RECTAL NEOPLASMS
LEUKEMIA L5178
SARCOIDOSIS, PULMONARY
GIANT LYMPH NODE HYPERPLASIA
LYMPHOMA, PRIMARY EFFUSION
MYXOSARCOMA
ANAPLASIA
MESONEPHROMA
ADENOCARCINOMA, BRONCHIOLO-ALVEOLAR
LEUKEMIA, LYMPHOCYTIC, CHRONIC, B-CELL
NEOPLASMS, HORMONE-DEPENDENT
AMELOBLASTOMA
LYMPHOMA, T-CELL, PERIPHERAL
LYMPHOMA, EXTRANODAL NK-T-CELL
PULMONARY ADENOMATOSIS, OVINE
ODONTOMA
VON HIPPEL-LINDAU DISEASE
NEOPLASMS, MUSCLE TISSUE
GERMINOMA
ADENOMATOUS POLYPOSIS COLI
ADENOMATOUS POLYPS
COLORECTAL NEOPLASMS, HEREDITARY NONPOLYPOSIS
COLORECTAL NEOPLASMS
BONE MARROW NEOPLASMS
GARDNER SYNDROME
MYOEPITHELIOMA
PAPILLOMA, INTRADUCTAL
ADENOCARCINOMA, CLEAR CELL
NEOPLASMS, COMPLEX AND MIXED
CARCINOMA, ADENOID CYSTIC
ADENOMA, PLEOMORPHIC
NEOPLASMS, FIBROUS TISSUE
LEIOMYOMA
UTERINE NEOPLASMS
LYMPHOMA, T-CELL, CUTANEOUS
GINGIVAL HYPERPLASIA
PLASMACYTOMA
PRECURSOR B-CELL LYMPHOBLASTIC LEUKEMIA-LYMPHOMA
EPENDYMOMA
HYDATIDIFORM MOLE
PLEURAL EFFUSION, MALIGNANT
MOUTH NEOPLASMS
NEUROFIBROSARCOMA
MYOFIBROMATOSIS
GRANULOMA, PLASMA CELL
MYOFIBROMA
GRANULOMA, PLASMA CELL, PULMONARY
LEUKEMIA
CELL TRANSFORMATION, NEOPLASTIC
CARCINOMA, ISLET CELL
HEART NEOPLASMS
CARCINOMA, LOBULAR
THYMUS HYPERPLASIA
GANGLIOGLIOMA
LEUKEMIA, MYELOID, CHRONIC, ATYPICAL, BCR-ABL NEGATIVE
CARCINOMA, HEPATOCELLULAR
ADENOMA, LIVER CELL
FOCAL NODULAR HYPERPLASIA
ENDODERMAL SINUS TUMOR
HEPATOBLASTOMA
LYMPHOMA, B-CELL
LYMPHOMA, LARGE B-CELL, DIFFUSE
LYMPHOMA, B-CELL, MARGINAL ZONE
NEUROECTODERMAL TUMORS, PRIMITIVE
CARCINOMA, MERKEL CELL
NEUROENDOCRINE TUMORS
LEUKEMIA P388
NEOPLASMS, CYSTIC, MUCINOUS, AND SEROUS
LEUKEMIA L1210
PINEALOMA
TERATOCARCINOMA
CARCINOMA, EMBRYONAL
LEUKEMIA, MONOCYTIC, ACUTE
LEUKEMIA, MYELOID, ACUTE
ANEMIA, REFRACTORY, WITH EXCESS OF BLASTS
LEUKEMIA, MYELOID
LEUKEMIA, MYELOMONOCYTIC, ACUTE
LEUKEMIA, MEGAKARYOBLASTIC, ACUTE
MYELODYSPLASTIC SYNDROMES
NEUROFIBROMATOSIS 1
HYPOTHALAMIC NEOPLASMS
IRIS NEOPLASMS
NEUROFIBROMA
OPTIC NERVE NEOPLASMS
NEUROFIBROMATOSES
PERIPHERAL NERVOUS SYSTEM NEOPLASMS
KRUKENBERG TUMOR
ADENOMYOMA
SOLITARY FIBROUS TUMOR, PLEURAL
MASTOCYTOMA, SKIN
ANGIOMYOMA
SOLITARY FIBROUS TUMORS
LEIOMYOMA, EPITHELIOID
SMOOTH MUSCLE TUMOR
ADENOLYMPHOMA
SALIVARY GLAND NEOPLASMS
ADENOMA, SWEAT GLAND
SWEAT GLAND NEOPLASMS
LYMPHOMA, FOLLICULAR
PRECURSOR T-CELL LYMPHOBLASTIC LEUKEMIA-LYMPHOMA
LEUKEMIA, PROLYMPHOCYTIC, T-CELL
ADENOMA
MASTOCYTOMA
HEMANGIOENDOTHELIOMA
HEMANGIOSARCOMA
GRANULOMA, PYOGENIC
VASCULAR NEOPLASMS
NEOPLASMS, ADIPOSE TISSUE
BRANCHIOMA
CARCINOMA, EHRLICH TUMOR
PARANEOPLASTIC SYNDROMES, NERVOUS SYSTEM
ESOPHAGEAL NEOPLASMS
NEOPLASM INVASIVENESS
LYMPHOMA, NON-HODGKIN
SARCOMA 180
PANCREATIC NEOPLASMS
NEOPLASMS, GLANDULAR AND EPITHELIAL
ENDOMETRIAL STROMAL TUMORS
SARCOMA, ENDOMETRIAL STROMAL
UTERINE CERVICAL DYSPLASIA
ENDOMETRIAL NEOPLASMS
ENDOMETRIAL HYPERPLASIA
GANGLIONEUROMA
BRAIN NEOPLASMS
NEOPLASM SEEDING
SARCOMA, AVIAN
UVEAL NEOPLASMS
COLONIC NEOPLASMS
NEOPLASM RECURRENCE, LOCAL
BURKITT LYMPHOMA
ANUS NEOPLASMS
GENITAL NEOPLASMS, MALE
CHONDROSARCOMA
OSTEOCHONDROMA
THYMOMA
THYMUS NEOPLASMS
GRANULOSA CELL TUMOR
CARCINOMA, DUCTAL
HIRSCHSPRUNG DISEASE
LEUKEMIC INFILTRATION
LYMPHOMA, LARGE-CELL, ANAPLASTIC
LYMPHOMA, T-CELL
LEUKEMIA, B-CELL
NEOPLASMS, SQUAMOUS CELL
ANGIOLIPOMA
LIPOMA
LIPOSARCOMA
WILMS TUMOR
RHABDOMYOSARCOMA
BECKWITH-WIEDEMANN SYNDROME
ADENOCARCINOMA, FOLLICULAR
SARCOMA, EWING'S
SARCOMA, SMALL CELL
CARCINOMA IN SITU
PITUITARY NEOPLASMS
ABDOMINAL NEOPLASMS
FIBROMATOSIS, ABDOMINAL
CONJUNCTIVAL NEOPLASMS
LYMPHOMATOID GRANULOMATOSIS
KLATSKIN'S TUMOR
LEUKEMIA, LYMPHOID
HEMANGIOMA, CAVERNOUS, CENTRAL NERVOUS SYSTEM
CARCINOMA, NON-SMALL-CELL LUNG
LUNG NEOPLASMS
GASTROINTESTINAL NEOPLASMS
NEOPLASMS, CONNECTIVE TISSUE
ADENOCARCINOMA
CARCINOMA, TRANSITIONAL CELL
URINARY BLADDER NEOPLASMS
CARCINOMA, PAPILLARY
THYROID NEOPLASMS
NEOPLASMS, RADIATION-INDUCED
PROSTATIC HYPERPLASIA
PAPILLOMA, CHOROID PLEXUS
PRELEUKEMIA
SUBMANDIBULAR GLAND NEOPLASMS
GINGIVAL NEOPLASMS
LEUKEMIA, HAIRY CELL
MUSCLE NEOPLASMS
NEUROFIBROMATOSIS 2
CARCINOMA, INTRADUCTAL, NONINFILTRATING
MAMMARY NEOPLASMS, ANIMAL
NEOPLASTIC PROCESSES
GIANT CELL TUMOR OF BONE
GIANT CELL TUMORS
FIBROMATOSIS, GINGIVAL
MAST-CELL SARCOMA
NEOPLASMS, CONNECTIVE AND SOFT TISSUE
PULMONARY SCLEROSING HEMANGIOMA
LEUKEMIA, PLASMA CELL
SARCOMA, MYELOID
LEUKEMIA, LARGE GRANULAR LYMPHOCYTIC
GRANULOMA, LETHAL MIDLINE
HISTIOCYTOMA
NEUROTHEKEOMA
HISTIOCYTOSIS
HISTIOCYTOMA, BENIGN FIBROUS
XANTHOGRANULOMA, JUVENILE
MELANOMA, AMELANOTIC
CEREBELLAR NEOPLASMS
MEDULLOBLASTOMA
NEOPLASMS, BASAL CELL
LEUKEMIA, MYELOMONOCYTIC, JUVENILE
NEVUS, EPITHELIOID AND SPINDLE CELL
NEVUS, PIGMENTED
RETROPERITONEAL NEOPLASMS
ADENOCARCINOMA, PAPILLARY
BREAST NEOPLASMS, MALE
ACANTHOMA
URETERAL NEOPLASMS
CARCINOMA, BASOSQUAMOUS
NEOPLASMS, ADNEXAL AND SKIN APPENDAGE
ADENOCARCINOMA, SEBACEOUS
SEBACEOUS GLAND NEOPLASMS
CLEIDOCRANIAL DYSPLASIA
SPLENIC NEOPLASMS
NEUROECTODERMAL TUMOR, MELANOTIC
HEMATOLOGIC NEOPLASMS
CAROTID BODY TUMOR
PARAGANGLIOMA, EXTRA-ADRENAL
PHEOCHROMOCYTOMA
ADRENAL GLAND NEOPLASMS
GLOMUS JUGULARE TUMOR
MULTIPLE ENDOCRINE NEOPLASIA TYPE 2A
MULTIPLE ENDOCRINE NEOPLASIA TYPE 2B
CARCINOMA, MEDULLARY
CEMENTOMA
JAW NEOPLASMS
APPENDICEAL NEOPLASMS
ILEAL NEOPLASMS
LARYNGEAL NEOPLASMS
PAPILLOMA
RHABDOMYOSARCOMA, ALVEOLAR
RHABDOMYOSARCOMA, EMBRYONAL
SEMINOMA
LEUKEMIA, T-CELL
LEUKEMIA-LYMPHOMA, ADULT T-CELL
PRECURSOR CELL LYMPHOBLASTIC LEUKEMIA-LYMPHOMA
PHYLLODES TUMOR
Adamantinoma
Adenofibroma
Adenoma, Acidophil
Adenoma, Basophil
Adenoma, Bile Duct
Adenoma, Chromophobe
Adenomyoepithelioma
Anal Gland Neoplasms
Angiomatosis
Brain Stem Neoplasms
Carcinoma
Carcinoma, Bronchogenic
Carcinoma, Brown-Pearce
Cecal Neoplasms
Central Nervous System Venous Angioma
Cerebral Ventricle Neoplasms
Cholesteatoma
Chondroma
Chordoma
Cystadenoma
Femoral Neoplasms
Fibrous Dysplasia, Monostotic
Glomus Tumor
Granuloma Annulare
Granuloma
Granuloma Inguinale
Granuloma, Laryngeal
Hemangioma
Hematoma
Hematoma, Epidural, Cranial
Hematoma, Epidural, Spinal
Hematoma, Subdural, Acute
Hematoma, Subdural
Hematoma, Subdural, Chronic
Hematoma, Subdural, Spinal
Leukemia
Leukemia, Experimental
Leukemia, Myeloid
Leukemia, Prolymphocytic, B-Cell
Lip Neoplasms
Lipomatosis, Multiple Symmetrical
Liver Neoplasms, Experimental
Lymphangioma
Lymphangioma, Cystic
Lymphangiomyoma
Lymphangiosarcoma
Lymphangitis
Lymphoma
Lynch Syndrome II
Mammary Neoplasms, Experimental
Mandibular Neoplasms
Maxillary Neoplasms
Mediastinal Neoplasms
Melanoma, Amelanotic
Melanoma, Experimental
Mycetoma
Myosarcoma
Neoplasm Regression, Spontaneous
Neoplasms
Neoplasms, Experimental
Neoplasms, Fibroepithelial
Neoplasms, Nerve Tissue
Neoplasms, Post-Traumatic
Neoplastic Cells, Circulating
Nose Neoplasms
Odontogenic Tumor, Squamous
Orbital Neoplasms
Osteoblastoma
Osteochondromatosis
Osteoma
Osteoma, Osteoid
Papilledema
Penile Neoplasms
Perivascular Epithelioid Cell Neoplasms
Pharyngeal Neoplasms
Sarcoma
Sarcoma, Experimental
Sigmoid Neoplasms
Skull Base Neoplasms
Skull Neoplasms
Small Cell Lung Carcinoma
Spinal Cord Neoplasms
Sublingual Gland Neoplasms
Thoracic Neoplasms
Urethral Neoplasms
Vaginal Neoplasms
Vulvar Neoplasms
