# Supplementary material for: Immunological network signatures of cancer progression and survival
Source: BMC Med Genomics. 2011 Mar 31;4:28. doi: 10.1186/1755-8794-4-28 (PMC3094196; doi:10.1186/1755-8794-4-28)
Supplement: Additional file 2 — Genome-wide ranked Immunological and neoplasia relevance score for genes. Table depicting the immunological and cancer relevance score for all human genes quantified in bits using information theory calculation with Kullback-Leibler adjustments [file 1755-8794-4-28-S2.XLS]

## Sheet: Ranked Immunological Relevance
Gene	Immunological Relevance Score, KL (bits)
IFNG	131.392
IL4	114.9
IL2	107.812
IL5	85.7167
CD4	82.1253
TNF	77.0004
IL10	71.8594
CD8A	70.7775
IL1B	70.59
CD40	55.3545
IL13	54.5891
IFNA1	50.3504
IL15	48.8168
IL3	48.085
CSF2	47.8014
IL7	46.458
HLA-A	46.1322
IL18	40.2327
TNFSF13B	39.8206
PTPRC	37.0746
EPO	31.2812
RA	30.2313
MS	29.7685
CD40LG	29.6259
IL13RA2	27.0614
IL1A	26.6988
FAM48A	26.1554
CD19	25.6679
IL11	25.6389
IL23A	25.4844
PECAM1	25.2365
BCL2	25.219
ALB	24.7494
IL17A	24.5477
C5AR1	24.2274
IFNB1	23.991
MPO	23.9436
CD22	23.6409
IL1RN	22.823
IL22	22.6465
IL2RA	22.34
CD86	21.6333
ISG20	21.1007
TNFRSF13B	20.2915
RNASE3	20.2865
NM	19.9473
CCL11	19.7714
IL18R1	19.466
CDR3	19.1895
AMPH	19.1168
IRF3	17.8671
TMEM16A	17.8119
ITGAM	17.5749
IL9	17.5715
CD14	17.3433
NDUFA2	17.3403
CD34	17.2648
IL6ST	16.9565
CCRL2	16.9525
LRPPRC	16.8313
KIT	16.7773
CCR2	16.7572
MAPK1	16.74
DARC	16.6564
IL16	16.4046
PTN	16.1169
HLA-DRB1	16.0033
MDK	16.003
SRRM1	15.776
CD59	15.7278
CSF3	15.6791
MS4A1	15.5471
KITLG	15.3235
IL21	15.227
IL2RB	15.1398
CR2	14.7928
ITGB2	14.7305
IL17C	14.7253
KRT20	14.7061
COL4A3	14.6957
IL17D	14.625
ILTIF	14.5928
IL8RA	14.3727
HDC	14.3657
ADORA3	14.2473
FCGR3A	14.2136
SPN	14.0658
FCGRT	14.0634
CD5	13.9236
TSHR	13.8793
ERVWE1	13.8328
GATA1	13.685
JUN	13.5261
SEC23IP	13.4756
HLA-B	13.4654
TLR4	13.4621
CCL2	13.4244
CASP3	13.3767
CSF1	13.3296
HLA-DRB4	13.2874
EDC4	13.2521
EPOR	13.2126
TP63	13.1812
CD28	13.1621
CELIAC3	13.1482
CD1A	13.1354
MAPK14	12.9841
CD83	12.9596
CD1D	12.8511
CFP	12.8312
AHSA1	12.6549
IL8	12.6451
CCR5	12.5875
TAC1	12.3178
FCGR3B	12.3021
TNFRSF11B	12.1156
LOC652578	11.9102
LTBR	11.803
FCER2	11.5011
SCFV	11.4163
HLA-E	11.1991
EPX	11.0516
TNFRSF13C	11.0478
NODAL	11.0267
IRF2	10.9691
IL21R	10.8246
SYK	10.4921
MYC	10.4893
CXCR4	10.4372
RAG2	10.4266
KARS	10.376
BLNK	10.2993
MBP	10.287
PTPN6	10.286
CD1B	10.2529
IL8RB	10.2346
IV	10.2211
HLA-G	10.1918
C4A	10.1138
PAX5	10.0486
NCAM1	9.96791
NFE2	9.93682
AICDA	9.91372
ELA2	9.71468
KLRD1	9.69935
IGAN	9.6482
CCL7	9.60018
RAG1	9.50976
CD9	9.50829
LYN	9.36071
LOC440264	9.25941
LOC440258	9.25941
MGC33556	9.25941
G6PD	9.25891
RABEPK	9.25735
LANCL1	9.24915
CD2	9.24256
THM	9.22511
TLR3	9.20545
IL10RB	9.19344
CD55	9.17951
IKZF1	9.17239
FOXP3	9.17042
RPSA	9.1368
LCK	9.06429
STK32C	9.04887
TPPP	9.03481
JAK1	9.0176
BCL2L1	8.94496
INS	8.92958
PLG	8.92836
CXCL12	8.89144
NOS2A	8.8606
IL17RA	8.85026
LTF	8.7834
IRF7	8.77299
ADA	8.71128
EPHA2	8.53941
TBX21	8.53442
CSF3R	8.52028
MX1	8.47818
AIRE	8.44669
IL6	8.43225
GPR120	8.39364
ITIH4	8.38415
HLA-F	8.35773
CD80	8.32764
RNASE2	8.29426
ACP1	8.29309
LOC642072	8.28399
CD79A	8.15642
IL18RAP	8.15576
TNFRSF10A	8.13502
IL9R	8.09973
ITGAX	8.05657
CA5A	8.04612
SLEB1	8.02011
HLA-C	7.85309
CCL8	7.78153
CD46	7.75365
CD68	7.70737
CR1	7.69075
IL17F	7.67399
KIR3DL1	7.6342
JAK2	7.62782
C4B	7.60566
BTK	7.60162
IL17B	7.54752
IL4R	7.52023
IGHA1	7.50739
CD47	7.4192
BPPV	7.41426
C1orf9	7.40741
S100A9	7.31156
VPREB1	7.28552
PSMB9	7.01329
HLA-DRB5	7.00967
APPL1	6.97102
TYK2	6.93857
YWHAZ	6.91007
IL2RG	6.90743
C11orf6	6.90732
MSR1	6.90422
RAD51	6.88862
ATP8A2	6.85105
QRSL1	6.82426
CCR3	6.82369
PRTN3	6.77994
LIFR	6.75944
FCGR1A	6.70677
FASLG	6.66946
JAK3	6.5445
KLRK1	6.54436
S100A8	6.44741
KIR2DL4	6.43639
FEV	6.42361
IRF1	6.38597
BCL6	6.36782
MME	6.30037
SHC1	6.29398
PIGR	6.2859
VTN	6.20527
HGS	6.19599
STAT5	6.18585
IL20	6.1672
KLRC4	6.16657
CA7	6.16188
STAT5A	6.16097
ITGAL	6.15215
FAS	6.13907
STAT5B	6.11752
TLR2	6.10783
OXTR	5.99702
SLPI	5.99028
KIR2DL2	5.94106
LRCH1	5.93328
TAGLN3	5.92696
CXCR3	5.88434
IL24	5.82838
UBASH3B	5.79671
CCL17	5.79547
FGF2	5.79276
MIF	5.78333
CCR7	5.77309
CIDX	5.76295
KIR2DL3	5.74435
IFNAR2	5.72259
KIR2DL1	5.71828
MAG	5.71413
AKT1	5.6867
CSF2RA	5.68211
WT1	5.67714
PTPN3	5.66208
CD177	5.59866
ICAM1	5.57034
CD36	5.56211
IL3RA	5.54405
CD79B	5.51124
CD69	5.44948
LIF	5.42671
IL27	5.4267
VIM	5.38394
SLAMF7	5.34082
KIR3DL2	5.33939
CIITA	5.32209
BAX	5.31462
IL5RA	5.24875
CSF1R	5.23124
SELL	5.22894
CCR1	5.19937
LGALS3	5.16364
IL25	5.15864
IL18BP	5.15022
SPI1	5.08345
ODC1	5.05756
NRF1	5.04455
MYB	5.03155
KLHDC2	5.02117
LBP	5.00424
CD38	4.98521
CES3	4.98083
IGBP1	4.98061
RPA1	4.95879
APP	4.94838
MVK	4.94435
MYD88	4.9339
STAT2	4.90205
PRL	4.8842
CD27	4.86018
PRKDC	4.82119
IL1RAP	4.82107
NOD2	4.81537
CD44	4.81233
MTSS1	4.79565
CCND1	4.78564
CCL21	4.78136
CYCS	4.76869
CD276	4.75725
ZAP70	4.70408
NFE2L2	4.6914
C19orf10	4.68995
LCP2	4.68646
AS	4.67467
TNFRSF8	4.61909
CLDN3	4.57835
GABPA	4.5687
RBM45	4.55133
TF	4.54381
HLA-DRB3	4.526
BRD3	4.50764
CLDN4	4.48462
PRH2	4.47632
PRH1	4.47461
LOC731718	4.47352
STAT4	4.45363
SAC	4.41691
SERPINA13	4.38951
KIR2DS2	4.38129
TNFRSF17	4.37213
SUMF2	4.3608
TG	4.35826
HCST	4.35112
MYOM2	4.34675
ITGA2	4.34275
PTAFR	4.34102
A2M	4.31431
MAPK10	4.27827
TCF3	4.27268
F3	4.26903
IRF8	4.22072
CDA	4.21659
HBB	4.19334
HP	4.15303
PPBP	4.12337
MAP2K1	4.12152
PTGS2	4.07713
STAT6	4.07287
PTGDS	4.05075
IL10RA	4.04989
ILF3	4.01802
IL7R	4.01084
PBEF1	4.00792
DUSP19	3.99892
IL1R2	3.99776
IL26	3.99417
STK17B	3.98934
DEFB4	3.95596
KIR2DS1	3.92828
FOXC2	3.91798
IL22RA2	3.91317
MMP12	3.90718
TAP1	3.89992
KLRA1	3.89605
PTS	3.86769
HBEGF	3.85637
NFKBIA	3.85335
CASP1	3.84486
DDX58	3.83619
SYT1	3.83434
CDC123	3.81314
TLR9	3.8084
LGALS1	3.802
IL23R	3.79487
PRG2	3.7514
REN	3.74874
IRF9	3.72297
CD63	3.71542
REL	3.6903
HRH1	3.67803
ALOX5	3.65704
IL19	3.65318
KLHL2	3.6486
PSMC5	3.64005
FCGR1B	3.60343
VAV1	3.59128
FCGR2A	3.58686
MPV17	3.58664
XCL1	3.5806
MRPL35	3.56965
PTH	3.55742
BDK	3.54831
ERBB2	3.54612
KNG1	3.54582
PTPN11	3.54175
MRPS22	3.52599
KIR2DL5A	3.52432
CD244	3.52114
IL13RA1	3.51683
CXCL10	3.50333
DEFB1	3.50251
ATP4A	3.50145
ATP12A	3.49722
S100B	3.497
HOXC4	3.49018
CNTF	3.48892
CCR6	3.47644
LOC642073	3.47591
LOC651845	3.47591
LOC647559	3.47591
TSLP	3.47327
MBL2	3.45267
TNFRSF10B	3.44251
FURIN	3.43862
DR1	3.43685
HLA-DPB1	3.42456
CD7	3.41628
IL1R1	3.41436
PRF1	3.40791
CAMLG	3.40712
ACVR1C	3.406
FCGR1C	3.39288
IGL@	3.38091
FRAS1	3.37097
OSM	3.34246
THY1	3.32934
HBA1	3.31898
TNFRSF1A	3.30585
SEC14L2	3.28619
THBD	3.28285
DAP	3.27856
KEL	3.27733
TPX2	3.23418
CXCL2	3.23394
ILF2	3.21903
MAPT	3.20642
WNK1	3.18986
MOG	3.17985
TNFSF8	3.17604
CCL3	3.17374
SEC14L3	3.17191
CRBM	3.16892
SELP	3.16858
KIR3DS1	3.16069
CETP	3.15562
FCGR2B	3.15177
TAP2	3.14839
FSCN1	3.12871
ITGA6	3.12615
BCGF1	3.11198
CD74	3.1093
CCL19	3.10207
MKI67	3.08277
GAB2	3.07669
PDPN	3.07519
KIR2DL5B	3.07112
DFFB	3.06916
SELE	3.056
IFNA2	3.056
MPP1	3.04702
ISG15	3.03939
POLG2	3.02392
SIRPA	3.01888
CRS	3.01801
FPH	3.01652
DUSP2	3.009
IRF4	3.00765
ACUG	3.0068
LOC651007	2.9994
P4HB	2.99461
ITGA1	2.96823
FCGR2C	2.96714
RELT	2.96456
FGF13	2.96357
HSCATHEP	2.94348
WNK2	2.9363
KIAA1804	2.93554
LAG3	2.93178
ACVR1B	2.9124
CCK	2.90327
IFNAR1	2.89142
CTSG	2.87888
MICB	2.86868
CA1	2.84984
CTNNB1	2.83863
LDLR	2.83341
IFNA8	2.82999
CD1C	2.80944
PLA2G7	2.75246
ENO2	2.75175
CDR2	2.75152
CCL22	2.70803
CCR4	2.70554
CD33	2.69419
CCL20	2.68009
CCL5	2.67408
POLE3	2.65516
CNOT6	2.65504
VWF	2.62583
MASP2	2.62285
DEFA1	2.61178
LOC728358	2.58617
PLEK	2.57325
CDR1	2.57299
MAP3K2	2.53897
RIPK2	2.53726
ELK1	2.53233
AFP	2.52992
TP53	2.52676
KCNH4	2.52182
KCNH8	2.51863
MTIF3	2.51102
CEBPB	2.50881
SOCS1	2.50119
TGFBR1	2.4956
FUT4	2.48656
PPBPL1	2.48302
KIR2DS5	2.47893
AMY1A	2.46872
F2R	2.46398
ISYNA1	2.46179
AMY2A	2.45909
SDC1	2.43967
ALCAM	2.4295
ALK	2.42894
IGK@	2.42839
GATA3	2.42557
CXCL6	2.41316
GPR160	2.40598
IFITM2	2.39653
IFITM3	2.39625
SH2D1B	2.39401
IRAK1	2.39007
CXCL9	2.39001
POLR1C	2.37983
DES	2.37894
PTK2B	2.37867
RBPJ	2.36806
MYBPH	2.35681
ITGB3	2.34931
MAP2K5	2.34759
TNFRSF4	2.34746
KIR2DS4	2.3428
TPO	2.34183
NS1	2.3413
IGLL1	2.33027
MSMB	2.32159
TTF2	2.31565
CREM	2.29761
PGL3	2.29387
MPL	2.29223
SP-D	2.28276
PDGFRB	2.27251
MLL	2.27144
SFTPD	2.26849
ARMC10	2.26321
LOC647760	2.26222
TICAM1	2.25715
ENPEP	2.24878
IL27RA	2.24575
HES1	2.22834
PAR4	2.22498
MAPK9	2.22067
PHP	2.20975
ITGA5	2.20678
LYVE1	2.20492
SLC20A1	2.1862
IL20RA	2.18528
CD24	2.18435
MEF2C	2.18411
XBP1	2.1773
CD53	2.17659
SOCS3	2.17403
AMH	2.16664
APOBEC3G	2.1638
CXCL13	2.16115
CISH	2.15992
CXCL1	2.15937
ICOS	2.15835
C21orf33	2.15517
TOLLIP	2.15473
POU1F1	2.15251
CD207	2.14918
RAD54L	2.12989
NPY6R	2.12975
SDHC	2.12095
MAPK7	2.11969
EDN1	2.11431
IL11RA	2.1118
FLT4	2.10487
CD300A	2.10367
TSPYL2	2.09069
ANPEP	2.09051
LGR6	2.08955
CFH	2.0862
GZMA	2.08593
PROP1	2.08508
UNK	2.0763
OMG	2.07615
SMARCA4	2.06589
TUBGCP2	2.06536
ATRX	2.04998
CXCL16	2.03155
PRDM1	2.0314
GH1	2.02451
EBF1	2.01875
CD58	2.01204
IGKC	2.00062
FOS	1.99638
ABCG2	1.99424
MBTPS1	1.9936
MAPK12	1.99143
APOE	1.98841
FLT3	1.98213
CSH1	1.97909
CCL18	1.96925
F2RL3	1.96717
KIR3DL3	1.95934
IGHVOR15@	1.9559
RAD52	1.95581
PAWR	1.95025
TLR1	1.94985
IGHG3	1.94753
TRPV5	1.93953
DFFA	1.92629
FETUB	1.91634
VEGFA	1.91454
IGHV@	1.90914
IGHVOR16@	1.90914
APOBEC3B	1.90835
ITGB1	1.90658
AGER	1.89728
MUSK	1.88889
ITGA4	1.88472
BLK	1.88216
MRP8	1.88077
ADCY7	1.87924
CD300LF	1.87919
AQP2	1.87707
F5	1.87136
LYST	1.87023
CEACAM5	1.86851
ABCC11	1.86819
SNAP23	1.85796
HRH2	1.85197
USP18	1.84308
LRP1	1.83731
AGT	1.83331
TOR1A	1.83029
TPSG1	1.82922
GTPBP4	1.82595
MUM1	1.82004
CDH1	1.81903
PREB	1.81658
YY1	1.81651
ACVRL1	1.81177
ORW2	1.80986
PF4	1.80296
NFE2L1	1.80172
RHOA	1.80105
YARS	1.79704
TRB@	1.79678
LTB	1.79474
TFRC	1.79241
TPSAB1	1.79158
TPS1	1.78907
TLR7	1.78469
TOX	1.78165
TIE1	1.77387
HMHA1	1.76667
ITGB4	1.75308
GAST	1.74868
TLR10	1.7485
RBM47	1.74701
NOTCH4	1.74673
RBMS3	1.74617
SLC7A14	1.74211
SF4	1.73995
NOTCH3	1.73908
PTBP1	1.73161
ITGA2B	1.73021
ABCF1	1.7245
TGM2	1.71941
RET	1.71873
IL6R	1.71824
PIGA	1.71092
POLR1D	1.71052
DC2	1.71051
RUNX1	1.69742
ASRGL1	1.694
ANXA5	1.6939
TLR6	1.68929
HLA-DQB1	1.68884
LOC652675	1.68477
CLDN1	1.67079
CLDN7	1.66977
IFI27	1.66501
CD81	1.66494
TNFRSF21	1.66313
CREBBP	1.66164
HLA-DQA1	1.65415
IGHE	1.63744
VEGFC	1.634
KIR2DS3	1.62778
CX3CL1	1.62673
LTA	1.62492
SUMO3	1.61936
CD72	1.61718
SERPINA1	1.61168
MTTP	1.60977
PXN	1.60921
LY96	1.60482
C1S	1.60171
MLANA	1.60095
SUMO2	1.59888
NOD1	1.59483
TRAF2	1.59447
SELPLG	1.59209
PIK3CG	1.58856
PLA2G4A	1.58709
MADCAM1	1.57237
FCRI	1.56394
SH2D1A	1.56033
COL14A1	1.5536
IGH@	1.55213
GEM	1.54102
SSB	1.53437
VLDLR	1.53261
IRAK4	1.5313
PTPRT	1.52851
BIRC4	1.52516
PLB1	1.52066
UBA52	1.51981
RPS27A	1.51912
UBC	1.51892
UBB	1.51574
FN1	1.51463
IGKV1-5	1.50726
TNFSF4	1.50395
PROC	1.50235
GJA8	1.49715
RAC1	1.49358
MMP2	1.49084
SLC39A4	1.48931
FYN	1.48475
JTV1	1.47811
NFKBIZ	1.47808
CEBPD	1.47366
MMP1	1.46846
GNRH1	1.462
ST8SIA4	1.46046
MMP9	1.45712
SLC1A2	1.45677
CDKN1B	1.45565
GRAP2	1.45563
ABCA1	1.45238
PML	1.45178
FLJ21936	1.44334
PARC	1.44246
KLK8	1.44017
DEFB103A	1.43614
CD274	1.43398
LAT2	1.43185
LOC649783	1.43121
ABCC8	1.42676
STAT1	1.4259
PTEN	1.42344
B2M	1.42191
ATM	1.42055
PDCL	1.41791
VAMP2	1.41349
CDC42	1.3989
GPNMB	1.39729
HSPD1	1.38232
GP6	1.37992
CCL13	1.37969
ACTB	1.37782
SST	1.37553
IL28A	1.37027
POMC	1.36701
VCAM1	1.36575
IGKV@	1.36446
RELB	1.35952
NFATC2	1.35463
KLRB1	1.35377
EDA	1.3521
MASP1	1.34814
TNFSF13	1.34312
B3GAT1	1.34128
LPL	1.33878
NOL3	1.3384
INPP5D	1.33532
POLH	1.32598
SUMO1	1.32136
KIR2DP1	1.31453
AMAC1L2	1.31404
TFPI	1.31181
FGFR1	1.31141
C1R	1.30927
SILV	1.30922
PSMB5	1.2972
SV2A	1.28256
HIST2H4A	1.27685
IFNA17	1.27619
SIGLECP16	1.27204
IFN1@	1.26996
TXN	1.26959
IL29	1.26889
PROX1	1.26809
IFIH1	1.26288
BPI	1.26054
HIST1H4C	1.26029
HIST4H4	1.26028
HIST1H4I	1.26003
GPI	1.258
IL28B	1.25328
TCIRG1	1.24983
SLC25A23	1.24893
TRERF1	1.24354
ITGAE	1.23797
CCND2	1.23687
ANAPC2	1.23415
APC2	1.23146
CCL4	1.23103
TRIM37	1.22999
DEFA5	1.22853
BW4	1.2255
L1CAM	1.22343
GATA2	1.22295
GALK1	1.22211
IL12B	1.22155
BDB1	1.22074
IGHG2	1.2149
F8	1.21452
TIRAP	1.21406
FXN	1.20818
C1orf7	1.20638
MEFV	1.20511
NSF	1.20468
RARA	1.20442
SIGLEC11	1.20442
CCL4L2	1.20338
SLC25A24	1.20258
POLQ	1.19817
SYNJ2	1.19566
FLT3LG	1.19489
CCL4L1	1.19389
CD6	1.19208
TFAM	1.19189
CCL24	1.19089
VISA	1.18873
GPR132	1.18016
RNASEH2A	1.17618
JUNB	1.17583
GZMK	1.17151
VTNR	1.16888
ANAPC1	1.1616
CTLA4	1.15112
CANX	1.14764
IL12RB1	1.13953
TSC1	1.13806
VAMP7	1.13701
INDO	1.13652
BCL2L11	1.13542
SLAMF1	1.13448
IGJ	1.13323
NOTCH1	1.12888
DNM1	1.12172
IGHJ@	1.11785
P2RY4	1.11716
GFM1	1.10778
NCF1	1.0989
SPP1	1.09856
ROR2	1.09389
FOXO3	1.0937
SPNS1	1.09074
TNFRSF9	1.09047
KEAP1	1.08688
NS2	1.08512
CD52	1.08502
CTF1	1.08137
TRA@	1.07971
COL17A1	1.07866
ABL1	1.07695
ORC3L	1.07232
MT2A	1.07158
PRDM1	1.0699
NUDT6	1.06971
CMA1	1.06846
GP1BA	1.06637
IGHG4	1.06403
CEBPA	1.0622
CXCR6	1.06159
CDAN1	1.06009
RELL2	1.05978
RELL1	1.05978
IRF5	1.05638
ABP1	1.05516
STX4	1.05366
SCN5A	1.0468
PNKD	1.04386
TBK1	1.04218
BW35	1.04103
TRD@	1.03952
CFB	1.0359
CX3CR1	1.03539
EXOSC1	1.03521
LTB4R	1.03509
RAB3GAP1	1.03202
GZMB	1.03048
GRDX	1.0301
VIT	1.02889
GABARAP	1.02634
HAX1	1.02543
RIMS2	1.02385
NOLC1	1.02383
LATS1	1.02268
CDC25C	1.01878
ARHGEF7	1.018
ADIPOQ	1.01795
PTPRN	1.0177
DNASE1L3	1.01493
RDBP	1.0098
CDAN2	1.00974
CREG1	1.00873
KLRC1	1.00694
HRX	1.00509
SLC26A4	1.00506
CBFA2T2	1.00442
ICK	1.00242
PNMA2	1.00088
DNTT	0.999565
IGHJ1	0.999485
PLAUR	0.994549
OCLN	0.992147
RBL2	0.992099
PI31	0.984887
HFE	0.983828
BCL10	0.982337
ALRH	0.981473
RNR3	0.978211
CLDN2	0.97179
GTF3A	0.971614
HBA2	0.971545
POU2F2	0.971369
HOPX	0.96827
MM2	0.9643
NT5C3	0.961561
MUC16	0.95948
WDR48	0.957391
NBPF1	0.955923
VPREB2	0.952928
KIR3DP1	0.952816
ETS1	0.952521
ABCB1	0.952328
AD2	0.950995
ADM2	0.94982
VIP	0.948322
IL12RB2	0.947097
PN-I	0.943045
LEF1	0.941431
THOP1	0.941002
LAT	0.937441
MAFK	0.936661
NGEF	0.935043
PRIM2	0.933868
MICA	0.931168
PGR	0.930254
TANK	0.924681
DPP4	0.922258
F2RL1	0.920724
SYP	0.920689
POU2AF1	0.919627
DEFA3	0.91955
MALT1	0.919327
IFNGR1	0.918484
CD1E	0.917383
CDC2L1	0.915686
HRB	0.913432
ING1	0.910077
PPCDC	0.909428
B4GALT1	0.905446
IGKV2D-29	0.903527
IGHJ2	0.903477
MR1	0.901412
PPP1R12C	0.900686
IL1RL1	0.899737
C17orf38	0.897656
STXBP3	0.897389
HSP90B1	0.89662
CXCL11	0.891838
MMP3	0.888199
JAZF1	0.888
LOC222344	0.88671
LOC220966	0.88671
CD160	0.886106
TRAF6	0.885688
HSP90AA1	0.884522
GYPB	0.882197
IGLV@	0.880448
LAMP1	0.877408
PMP2	0.872174
KDR	0.871431
PLCG1	0.869649
DEFA6	0.868522
CD48	0.867558
GHR	0.865874
MUC3B	0.863851
KLHL6	0.862866
IVNS1ABP	0.861386
IVL	0.860454
CABIN1	0.859497
DNMT1	0.857506
MT4	0.853427
RGS6	0.852619
FIP1L1	0.851489
SLC39A9	0.846793
BW6	0.844156
PRKCA	0.844036
CD151	0.843033
NRP1	0.841421
ADORA2A	0.836836
SMAD1	0.836687
TNFRSF19	0.834796
BDNF	0.833693
CCR8	0.833255
SLC39A3	0.833083
PARK2	0.831849
XDH	0.831213
HPX	0.831168
MB	0.828654
IL15RA	0.82643
KLHL7	0.823999
IGHG1	0.821263
IL1RAPL1	0.820851
TPSB2	0.819932
RGS18	0.815637
C4BPA	0.81535
C4BPB	0.814411
RASA1	0.810074
IGHM	0.808472
ICAM3	0.807436
CDK2	0.804961
CYGB	0.803734
CALR	0.803658
PKLR	0.802646
NLRP3	0.801915
HSPA1A	0.801677
HIVEP1	0.801164
EGR1	0.800823
ENDOG	0.800184
SERPINA3	0.798372
C8orf4	0.798094
CBL	0.79674
HIF1A	0.793282
BLR1	0.793004
HAMP	0.789706
CHAT	0.78861
CHRNA7	0.784772
GJB2	0.784708
SLC2A1	0.78454
GLB1	0.784413
REV1	0.782136
SERPINC1	0.778453
VCL	0.777886
THOC4	0.775554
TCF7	0.77491
HBG2	0.773571
PLAA	0.773551
NCKIPSD	0.77137
RAB3A	0.769583
MAFG	0.768382
CD70	0.768246
TCN1	0.767865
ICAM2	0.766683
LOC647460	0.763571
LOC647478	0.763571
LOC651961	0.763571
SNAP91	0.763526
CTRL	0.762642
SFTPA1B	0.761211
TRAF3	0.760559
STX6	0.758653
STX2	0.757506
FCAR	0.757504
IFIT3	0.756752
SUZ12	0.754404
SLC22A2	0.753629
SLC19A2	0.752325
HSPA2	0.752165
CFD	0.751342
MARCO	0.749997
CUX1	0.749451
VHL	0.749143
OXSR1	0.749056
OTX2	0.748689
AHI1	0.747569
DHRS2	0.746844
TNFRSF1B	0.746644
MDB	0.746489
IKZF3	0.745418
ORF1	0.74537
CCL25	0.743084
OSR1	0.742387
PTPNS1	0.739503
PDCD1LG2	0.739293
XRCC5	0.738081
LILRB1	0.736562
SLC13A4	0.734615
GNLY	0.734046
TRG@	0.733878
B3GALTL	0.730236
C3	0.728236
FTH1	0.727471
CNTFR	0.726687
GRB2	0.726488
HSPB1	0.725047
MSC	0.724315
KLF1	0.722717
GRIN1	0.722597
SPAG5	0.720797
TCF19	0.720717
RCOR1	0.719565
BCR	0.717422
PSMD14	0.716519
SERPING1	0.715694
MAFD1	0.712592
CYP2D6	0.711901
SCARB1	0.710546
RGS14	0.709546
PNN	0.707646
PTGDR	0.706132
ST2	0.706131
PXMP2	0.705713
RACGAP1	0.705647
PADI1	0.705169
SPARCL1	0.704141
EBI3	0.702399
RGS10	0.701702
CDK9	0.701323
IL12A	0.700055
AS3	0.698884
SLC3A2	0.69759
CSF2RB	0.695193
CCBP2	0.693999
AGXT	0.691511
STK39	0.690809
RGS5	0.690128
H2AFX	0.689038
PDS5B	0.688235
RELA	0.688167
GDF15	0.68654
ESR1	0.685821
MAPK8IP2	0.685345
VTI1B	0.683249
SPINK5L3	0.683176
CA3	0.681554
FGG	0.681219
TRIM34	0.680906
SSFA2	0.680743
TARP	0.680709
TTR	0.680427
TLR5	0.678149
CWC15	0.677449
HRAS	0.677127
MRO	0.676359
BAK1	0.675815
FIGF	0.675341
EVPL	0.675193
ZFP36	0.674441
RC3H1	0.673959
NOTCH2	0.673699
MAPK8IP1	0.673543
GPX7	0.671341
C6orf5	0.669849
TRAF3IP2	0.669141
SS18	0.668793
CAT	0.668686
ARHGEF12	0.667061
SNAP25	0.666491
CCL23	0.666434
HPSE	0.665422
NAPG	0.664951
CTSK	0.663777
CYSLTR1	0.66373
DTX1	0.663667
IL17RC	0.663429
GAD2	0.663099
BLZF1	0.661769
SFPQ	0.661632
PSEN2	0.661542
LCN2	0.661294
CASP8	0.658477
IRF6	0.658077
SERPINE1	0.658015
SLC7A8	0.657588
AS1	0.65713
RABGEF1	0.655606
PAEP	0.655195
RGS16	0.654928
AD5	0.654864
S100A12	0.653507
EPHA8	0.652663
CDCA8	0.652459
RGS19	0.652386
NFATC1	0.651319
GBX2	0.65057
PSTPIP1	0.649094
TPI1	0.648086
MNX1	0.644423
CEACAM8	0.643537
CAMP	0.643098
IL17RB	0.63968
RGS3	0.639328
JUND	0.639009
ANGPTL5	0.637845
FPRL1	0.637168
DRD1	0.635354
NR0B2	0.633838
XRCC6	0.633442
CD89	0.632364
NBL1	0.631173
MUC1	0.630744
TIMP1	0.630381
PPARG	0.629037
PROM1	0.628991
MDDC	0.626588
RHCE	0.625885
INSM1	0.625811
ADAM10	0.624936
NR4A1	0.624659
ZFPM1	0.624171
VAMP8	0.624031
RARS	0.623065
IA1	0.622841
CYP3A4	0.620332
POLI	0.620144
LY75	0.620133
UCHL1	0.618432
CA2	0.616946
SLC7A4	0.616695
KRT16	0.613867
DMTF1	0.613347
VAMP3	0.612468
CYP21A2	0.612458
HCK	0.612244
PTGER1	0.611668
MMP8	0.609116
C6orf25	0.608372
PPP1R1A	0.608274
CD163	0.607118
ST8SIA2	0.606851
TRAC	0.60619
EP300	0.605962
DMP1	0.605685
NTF3	0.605654
RAB3D	0.604976
BRWD2	0.603838
F13A1	0.601867
MWS	0.60186
CCNT1	0.601714
OPCML	0.60087
AFM	0.599055
SULT2A1	0.598508
ENO1	0.597918
CLU	0.59581
TTN	0.592505
APOA1	0.591396
TCF6L2	0.589947
RNU5A	0.589708
PMP22	0.58954
FGFR4	0.588534
SPIB	0.58833
EIF4EBP1	0.587297
NTS	0.586473
IDH1	0.586386
LMO2	0.585954
THBS1	0.585816
HTR1A	0.585358
LAD1	0.585304
HSPB2	0.585116
C2	0.582256
POLZ	0.581788
ALKBH1	0.580617
MPB1	0.580361
REV3L	0.580007
HLX	0.579509
PSORS#	0.579489
MS4A2	0.57739
RAB5A	0.577048
AA1	0.575676
IGHA2	0.575501
FCN2	0.574656
PRNP	0.573123
TRIM6	0.572041
DNM2	0.571585
NEGR1	0.567748
PTER	0.567456
BMP7	0.567444
MUC3A	0.566828
MYO1G	0.565743
MUC17	0.565344
CD2BP1	0.565099
LBX1	0.56425
AURKA	0.564037
CYP4F3	0.563763
ERCC3	0.563101
HLA-DOB	0.563087
TNC	0.56111
TNFSF12-TNFSF13	0.559823
IKBKG	0.559566
DMPK	0.558901
MTNR1B	0.557764
TLR8	0.55713
ITLN1	0.557029
VIPR1	0.556206
LHON	0.555008
POLM	0.554434
FLNC	0.554273
CXCL5	0.553914
MUC2	0.553611
PDE6D	0.552909
AMN	0.551816
HNT	0.549923
RBP3	0.549449
STX1A	0.549125
DIANPH	0.548562
STMN1	0.547733
GFAP	0.546719
LOC51139	0.546706
DDX19A	0.546706
DDX46	0.546706
MMP13	0.546534
RGS2	0.546447
CYP3A5	0.546102
RIEG2	0.545981
SCARB2	0.54481
hCG_1998957	0.544483
ACTA1	0.543457
TRIM5	0.540026
NTRK3	0.537838
HSF1	0.535702
CCL3L1	0.535108
CD37	0.535093
CP	0.534007
PAPPA	0.532425
TCF11	0.532028
CHUK	0.53131
S100A4	0.5312
ENDOGL1	0.529607
HT	0.528379
TRPA1	0.528116
PLAT	0.527589
GOV	0.527306
MITF	0.526968
ANXA1	0.526884
ENPP3	0.524134
TYROBP	0.523645
ZNF107	0.52353
CSPG4	0.521062
JPD	0.520986
PTGER4	0.519295
IGHD7-27	0.519196
MED28	0.518939
LPO	0.518682
DUSP5	0.518197
NT5E	0.518187
PTK2	0.516962
FCRL6	0.516264
NAPA	0.516001
TNFSF11	0.515395
BIN1	0.515055
HMBS	0.514258
ATP6V1E1	0.513096
AQP1	0.512899
LCT	0.509583
BMP2	0.507361
PTGS1	0.50706
PDCD1	0.506945
RASAL2	0.506532
NSL1	0.505794
COMP	0.504987
SPRN	0.504368
TCCR	0.503451
HMGA2	0.503062
PXE	0.502575
SCYE1	0.502471
NEUROD1	0.502037
CD99	0.50175
MMP4	0.501004
CCL1	0.500589
GPR125	0.500118
RYK	0.49983
CTSB	0.49808
AFF1	0.497689
DIABLO	0.496747
CYBB	0.49663
PLAU	0.495391
HTATIP	0.495147
GPHN	0.494879
IGHE	0.494384
SCN9A	0.494229
WRN	0.493773
HDAC5	0.49306
CEBPE	0.492483
SCG3	0.491898
NEDD9	0.490317
AANAT	0.490132
TRDJ1	0.489856
APOH	0.489058
TMPO	0.488979
USE1	0.488517
BSG	0.488298
STN	0.488069
HIVEP2	0.487675
CRK	0.48722
SPINK5	0.486635
TRDD3	0.486491
HMOX1	0.485941
GADD45A	0.485638
NR1I2	0.485555
PN1	0.484424
ENPP2	0.484204
FCN3	0.483299
CLEC4C	0.483228
STX3	0.483019
ATF7IP	0.482441
FLG	0.481915
LAMP3	0.480777
NXT1	0.480453
MESDC2	0.480218
ANXA2	0.479472
BACE1	0.479134
MIPEP	0.476956
SH3GL2	0.476648
CDH2	0.475975
MAP3K7	0.475706
C3AR1	0.475068
DCN	0.474894
PSMD8	0.474455
OCA2	0.474413
CHEK2	0.472514
CCR9	0.472386
PRAP1	0.472158
SERPINE2	0.471402
PDE3B	0.470569
GJA1	0.469803
LOC51736	0.469629
UNQ6469	0.468832
CDKN2A	0.467837
IFNA13	0.467166
ADAM9	0.466671
LRRC23	0.465366
NR2C2	0.465089
ULBP1	0.464832
NCF2	0.464216
UPK1B	0.46404
NCR1	0.462672
CRISP2	0.46241
TACR1	0.462083
TSPAN4	0.461333
ABCD1	0.460796
AVPR2	0.460792
LPHN1	0.460281
SNRP70	0.45989
LOC651904	0.459641
NEFM	0.459396
NPPA	0.459386
RIPK1	0.458683
IFIT2	0.458616
POU5F1	0.456767
EBNA1BP2	0.455209
IGHV4-34	0.455063
LRP2	0.453965
TACSTD1	0.453749
IFNGR2	0.453458
RP13-15M17.2	0.451671
CXorf62	0.451671
LOC51152	0.45155
PSMB8	0.451211
DCT	0.45106
IGER	0.450937
HMGB1	0.450463
HEF1	0.449075
UNC93B1	0.448164
ITK	0.447553
CRG	0.447507
IL1RL2	0.446655
CCND3	0.445185
CLDN5	0.444505
CTR	0.444297
EKV	0.443528
PHF11	0.443398
TPM3	0.443101
BW22	0.44269
SEPSECS	0.442174
MMP7	0.442052
IFI30	0.441148
GJB3	0.441075
MT3	0.441048
TTF1	0.441024
NLRP2	0.440614
ITPR3	0.439577
H2B	0.439335
CD226	0.43917
HIST2H2BE	0.438654
TGFB1	0.43836
FOXO1	0.437316
LGALS4	0.436771
PCAF	0.436686
SPHK1	0.435803
ID2	0.435255
BACH2	0.433903
CCDC91	0.433846
FLJ35371	0.433216
PDI	0.432819
POLK	0.432756
HMGCR	0.432546
CCRL1	0.432075
CES1	0.430607
CTGF	0.430269
SAG	0.429268
PAX2	0.42916
TAF10	0.428935
ILK-2	0.428424
UBL4A	0.428348
OLR1	0.427352
CCL26	0.426739
ABCE1	0.426212
CCL15	0.426016
COL1A1	0.42535
PSMD7	0.425259
GJB4	0.424942
SPINK1	0.424841
NR3C1	0.424785
RUNX3	0.424335
WNT16	0.422952
LOC375250	0.422778
KIAA1641	0.422778
EIF2AK2	0.422654
SLC22A5	0.422306
NBN	0.421625
ARHGEF2	0.421546
TRK	0.420425
NR1I3	0.420423
NFKBIB	0.42036
BCHE	0.419587
ILK	0.419135
PSMC1	0.41868
ATP5A1	0.418673
TXNRD1	0.418058
AR	0.417704
NKX6-2	0.416834
ESAM	0.416678
HS1BP3	0.415379
EIF4EBP2	0.41525
TCF7L2	0.414489
NCR3	0.413745
MRE11A	0.413211
CBFA2T3	0.413025
NRBP1	0.412752
E2F1	0.411423
GCNT1	0.411046
CBLB	0.410488
HSPA8	0.410321
CKAP4	0.410292
SJS1	0.410057
WNT2B	0.40995
LRRC15	0.409644
DSG3	0.40932
EPS15	0.408892
GGT1	0.408776
GPR70	0.408689
UVRAG	0.408332
LAMC2	0.408064
CCDC80	0.407969
HNRNPU	0.406673
STXBP1	0.406319
GRHL1	0.406207
DST	0.405439
MLLT10	0.40456
DLX5	0.404474
EVI1	0.404346
VPS13B	0.404224
COH1	0.404224
NTRK1	0.403982
FANCB	0.403803
LGALS9	0.403504
CCL3L3	0.402222
FCER1A	0.401159
TAS1R1	0.400262
RhDVa(TT)	0.400258
MAFD4	0.400151
CXXC6	0.399643
HSP90B2P	0.39962
SERPINH1	0.398917
MAFD2	0.398863
FLT1	0.398699
TERC	0.398356
WFS1	0.397508
TIMP2	0.397399
NQO1	0.397101
PLP1	0.397025
CALCR	0.396981
SUPV3L1	0.396946
SLAMF6	0.395627
FOSL1	0.395168
ADCY1	0.395123
CAP1	0.395018
SNF1LK	0.394745
IRAK2	0.393765
ZNF395	0.393452
SERPINA4	0.3924
CDH5	0.392186
SEMA6A	0.391861
PTGER3	0.391576
PDE4A	0.390434
IAPP	0.390201
HOXB2	0.389635
ACAA1	0.389475
EYA1	0.38905
P76	0.388868
LAX1	0.388047
DEFA4	0.387784
TM9SF2	0.387755
ACAN	0.387647
CDC37	0.387323
TCHP	0.386693
GC	0.38631
TGFB2	0.386062
CTSZ	0.385637
IKBKE	0.385522
ART1	0.384041
RHD	0.383479
HDAC8	0.383155
AZU1	0.382982
FPR1	0.381015
NOS1	0.380535
C20orf181	0.379975
BIRC3	0.379963
PRSS8	0.379662
SPARC	0.379524
MARK2	0.379137
RACGAP1	0.377203
SMG1	0.377151
IL33	0.376839
PTPRS	0.376228
WG	0.376127
LGR5	0.376024
KLRF1	0.375912
MPZ	0.375795
RETN	0.375116
BGN	0.37431
CDK5	0.373564
BMP4	0.372276
ADAM17	0.372023
LOC442767	0.372018
FHIT	0.371183
NETS	0.370872
MAD2L2	0.370721
RASSF5	0.369606
MAPKAPK2	0.369437
LOC652231	0.369415
HBE1	0.369383
ITGB7	0.369148
CBLC	0.369114
LIG4	0.368996
PCSK1	0.368965
UCK2	0.368667
CXCL14	0.367983
HK1	0.36789
S100A7	0.366485
KHDRBS1	0.366409
KCNN4	0.366053
CHST4	0.36487
GIF	0.364868
SLC4A2	0.364739
STARD10	0.364375
SCD5	0.364359
APOBEC3F	0.364264
PBK	0.363367
BRD4	0.363292
MINK1	0.36269
PLD1	0.362572
GMFA	0.362545
EFEMP2	0.362389
HSPA4	0.360813
MRC1	0.360405
UNG	0.360137
TCF12	0.360123
ELAC2	0.360036
XRS	0.360014
HNP1	0.359921
ZNF423	0.359644
AQP7	0.359615
TROVE2	0.359135
RAB27A	0.359026
F11R	0.35896
SRRM2	0.358931
PNO1	0.358724
ELL	0.358185
CARD6	0.358128
RBM13	0.357866
HSPA5	0.357211
CLC	0.357197
TRIM21	0.356944
IFNR	0.356815
CREB1	0.35657
CCR10	0.356495
SLC4A1	0.356234
KLC1	0.356129
ADAM15	0.35611
TPMT	0.356034
KRT10	0.355478
CSH2	0.355427
SH2B3	0.354951
TYRO3	0.354904
TAL1	0.354686
BRIP1	0.354345
DDC	0.353877
IL1RAPL2	0.35336
TOR1B	0.353058
BLM	0.352933
CRTH2	0.352815
CRH	0.352749
APEX1	0.352461
STAT3	0.351936
GPR44	0.351515
ENC1	0.350897
CLCA1	0.350885
TCN2	0.350305
TNFSF10	0.350238
TJP2	0.349162
KIAA1429	0.349144
TFE3	0.348044
PRKCSH	0.347718
TCL1A	0.347687
ITLN2	0.34758
GARS	0.347325
TCF21	0.347077
SLC11A1	0.346869
MAP2K6	0.346488
CCL27	0.345957
GPR11	0.344838
GPR172B	0.34452
GCLC	0.344368
MMP14	0.344317
CDSN	0.343547
BAT3	0.343504
PMS2	0.343428
EIF3I	0.343367
PCLD	0.343177
OSMR	0.342794
PCSK6	0.342594
KRT85	0.342574
RORC	0.342156
SRPR	0.341317
IGLC3	0.340848
SMAD3	0.34059
CD200	0.340188
GAL	0.338896
ART2P	0.338848
RT6	0.338848
GSR	0.338774
SLC18A3	0.338249
LTB4R2	0.33725
PAF1	0.336955
RARRES2	0.336516
FOXK2	0.336279
SRC	0.335778
TRPV6	0.335379
CHM	0.335083
RAE1	0.334264
DYX2	0.334104
CYP26B1	0.333766
GADD45B	0.333322
PTPRF	0.332706
LOC220720	0.331487
NRAMP1	0.331382
LOC730607	0.331096
LOC729231	0.331096
ENPP1	0.330499
HES4	0.330438
CLPS	0.329354
TCF4	0.328991
CHL1	0.328867
MAP2K7	0.328384
HPRT1	0.32828
PDIA3	0.327718
F10	0.32672
RFX1	0.325905
LTC4S	0.325719
GNL1	0.325699
GPR109B	0.325613
ADAM33	0.325563
YAP1	0.324734
PDIK1L	0.324713
ASZ1	0.324449
IGF2	0.324207
TNRC6A	0.324068
FABP5	0.323102
RND1	0.32286
APCS	0.322427
AGPS	0.322064
GTPBP1	0.322024
PRLR	0.321615
C1QBP	0.321406
FASN	0.321267
DLX2	0.320714
NCK1	0.320233
TICAM2	0.319896
TFEB	0.319787
AQP3	0.31952
INSR	0.319029
JARID1D	0.318964
CTAG1B	0.31805
rab1c	0.318029
RAB6B	0.317095
HSPG2	0.316888
RCVRN	0.316606
SLC12A3	0.316165
TFF3	0.315943
PGM1	0.315444
MSH2	0.315337
RAB1B	0.314928
DCLRE1C	0.314725
LSM2	0.314524
SLC26A1	0.314268
IRAK3	0.314184
MSRA	0.313815
HRH4	0.31374
SAT1	0.313441
RXRA	0.312725
KCNJ8	0.312347
TYRP1	0.312168
ED2	0.312086
C7orf7	0.311939
IL28RA	0.311356
XPO1	0.311352
FUT7	0.31129
MAP3K8	0.311282
SP6	0.311045
ABCC6	0.310926
JPH4	0.310696
GPR1	0.310541
SLC38A1	0.310383
SOST	0.310343
GCLM	0.310293
CHH	0.310048
CPN1	0.309869
ADAM12	0.309382
ARG1	0.308884
ICOSLG	0.308371
CDC2	0.307884
CTTN	0.307788
MAFF	0.307273
DIAPH1	0.307218
MAT1A	0.306201
DLAT	0.306149
CDS1	0.305701
FPRL2	0.30562
TXK	0.305243
IGLC4	0.303058
IGLC1	0.303058
MUC5AC	0.302858
ATG16L1	0.30265
NEDD4	0.302363
BTD	0.301887
ZNF78L1	0.301425
ZNF135	0.301199
TSG101	0.301123
PTCRA	0.301118
AP2M1	0.301055
ADAR	0.300975
MAP4K2	0.300647
PICALM	0.300453
PTPN1	0.29979
INHA	0.299498
HDAC9	0.298931
TRPV1	0.29865
NRG1	0.298592
IGHD6-13	0.298329
ID3	0.298246
LNPEP	0.298052
LEPREL2	0.297867
BRD8	0.297857
CALD1	0.297691
CAST	0.297274
SLU7	0.297079
GSTP1	0.29651
DMD	0.29646
LOC650557	0.296152
RAC2	0.296132
NKX2-1	0.29518
DSG1	0.295089
THPO	0.294983
NDRG1	0.294779
PAOX	0.294685
UGT1A4	0.294621
LOC51589	0.29458
LOXL1	0.294122
CCL28	0.293688
LILRB2	0.293578
VEGFB	0.293458
SLC30A4	0.293349
IFIT1	0.293195
KCNA2	0.29239
CRHR2	0.291145
MYOZ2	0.290616
LOC440607	0.290604
IGHV3-21	0.290195
CHIC2	0.290183
UGT1A3	0.29009
ADAM19	0.289893
MIRN15B	0.289523
TMED1	0.289402
HCRT	0.289357
TUFM	0.289281
HTRA3	0.289123
ENTPD1	0.289027
POLD1	0.288974
BW17	0.288827
PRDX5	0.288724
IGHJ4	0.287327
DEFB104A	0.287316
RALGDS	0.287308
HLA-DRA	0.287058
HES3	0.286856
IGLC2	0.286852
SEC1	0.286429
FLNB	0.286306
NFIB	0.285739
ZP3	0.285163
ST4	0.285083
CLEC7A	0.284627
TAGAP	0.284224
PIK3CD	0.28384
DNMT3B	0.282149
RGS1	0.281949
EFNA2	0.280897
CFLAR	0.280319
XRCC4	0.280255
AXL	0.280212
NTAN1	0.280067
GJB6	0.279646
LEF1	0.27949
CARD8	0.27939
RHAG	0.27935
IL20RB	0.278954
TEF	0.278828
ENG	0.277437
EBAG9	0.277419
IDDM2	0.27731
GP9	0.276914
ETV6	0.276902
ASAH2B	0.276833
CASZ1	0.276694
RALBP1	0.276572
ADAM2	0.276384
IGHDOR15@	0.276152
BRCAX	0.275957
BCL3	0.275925
CARD9	0.275921
CYBA	0.275704
NF2	0.275666
NRP2	0.27565
SLC14A1	0.275521
VAMP1	0.275169
EFNA5	0.27493
CTSD	0.274897
RNASEL	0.274811
SH3BP2	0.274774
LILRB4	0.274772
PPARA	0.274117
DAPP1	0.273257
HEPACAM	0.272851
NUDT11	0.272186
IBD1	0.272154
VTCN1	0.27173
SAFB	0.27101
TNFSF9	0.270572
LAMP2	0.270493
AIM1	0.270381
LIN28	0.270198
EPB41	0.270134
PVRL2	0.269897
USH2A	0.268729
GCG	0.267254
CASP10	0.26704
RPA2	0.266943
[truncated: 12,848 more rows]

## Sheet: Ranked Neoplasia Relevance
Gene	Cancer/Neoplasia Relevance Score (bits)
VIM	91.7626
DES	60.6072
TP53	51.3256
CHDM	49.7632
CD34	43.1217
MDB	38.1049
MKI67	37.2576
CEACAM5	37.0271
NODAL	31.1051
NF1	31.0201
AFP	26.5813
THM	25.8155
ENO2	25.4834
SYP	24.5478
SST	21.0299
KIT	19.5964
GFAP	19.1727
CD99	19.1696
KRT20	18.4901
CALB2	18.2562
CD68	17.8
TNFRSF8	15.3419
MUC16	14.7105
MYC	14.5764
NF2	14.1536
KRT7	13.8012
CCND1	13.6111
PRL	13.424
CA5A	13.053
HBA1	12.7632
ALDH5A1	12.7011
TSC1	12.6374
CDKN2A	12.3907
MEN1	12.3798
BCL2	11.6701
MME	11.6367
PECAM1	11.1206
CSH1	10.517
ERBB2	10.3635
WT1	10.1856
MS4A1	10.1314
CD1A	9.79195
VHL	9.06164
PTH	9.05525
HRAS	8.86749
CTNNB1	8.52651
GAST	8.4699
RET	8.33855
TSPYL2	8.33561
NCAM1	8.17299
TG	8.1127
SDHB	8.06337
GTD	7.95685
APC	7.64724
MYCN	7.63807
GH1	7.5552
CDH1	7.45285
CYP21A2	7.41875
MLANA	7.39482
GNAS	7.26655
PGR	7.10887
KRT19	6.92675
MSH2	6.87523
ZNF77	6.80638
STK11	6.66979
POMC	6.65862
SDHC	6.65787
PTCH1	6.63598
RB1	6.19591
ESR1	6.12085
CD5	6.10366
NR0B1	6.05955
BP8	6.05101
UOX	5.98876
KTWS	5.9344
F13A1	5.78156
MLH1	5.65985
MB	5.64584
ODC1	5.61469
CKAP4	5.51662
UVRAG	5.5067
BRCA2	5.47912
RUNX2	5.45932
NBCCS	5.42339
CD4	5.42115
CD8A	5.40907
CRBM	5.35574
WRN	5.28976
C11orf6	5.20369
SDHD	5.18419
BRAF	5.16021
F3	5.12242
BAX	5.00633
EIF3K	4.99915
KRAS	4.98533
KRT14	4.95786
EPO	4.81648
ZNF78L1	4.7989
ZNF135	4.79609
IL2	4.7801
CSH2	4.69828
GNRH1	4.69413
ISYNA1	4.56715
BCR	4.55044
PTEN	4.54502
ABL1	4.52458
PLG	4.51751
GINGF	4.51323
EWSR1	4.48817
ALK	4.45812
BLM	4.41887
TP63	4.32847
AR	4.27136
BCL6	4.25982
PDPN	4.20641
PHP	4.15898
AGXT	4.15
SERPINA1	4.01847
PPY	3.96007
CD7	3.90729
CDKN1C	3.89934
SLC4A1	3.80109
HMGA2	3.79667
CHGA	3.76834
B3GAT1	3.73868
CYP19A1	3.69448
KRIT1	3.64617
FUT4	3.63719
HRPT2	3.618
HOPX	3.55449
KRT8	3.54432
SPN	3.51849
CR2	3.48438
IFI27	3.45218
CDC73	3.44709
PMS2	3.39407
BWS	3.39167
PGL1	3.39095
CDK4	3.33568
H19	3.32262
PIP	3.27502
FURIN	3.2355
MUC1	3.23326
CD44	3.20967
CD2	3.18005
TSC2	3.13014
PTHLH	3.12429
TIE1	3.122
CD33	3.09601
MIB1	3.09451
CRS	3.07018
PNMA2	3.06236
CD19	3.05914
IVL	3.04995
TTF1	2.99238
MUSK	2.96986
RELT	2.96367
SLC2C	2.9475
UCHL1	2.93297
CDCA8	2.92616
SERPINA3	2.91814
SLC4A3	2.91319
IGF2	2.90871
IFNA1	2.89905
MUC2	2.86437
ASRGL1	2.85642
NKX2-1	2.84137
NRAS	2.80423
TCEAL1	2.78691
VIP	2.78155
MM2	2.77668
CDKN1A	2.76744
FUS	2.74791
DNS	2.72619
PLAT	2.72465
KRT13	2.72416
ANPEP	2.68595
MPO	2.6835
TDF	2.65806
MMP2	2.59747
C20orf181	2.58026
SPP1	2.57149
FGF2	2.53848
EDNRB	2.5222
NME1	2.51009
CD79A	2.50259
HSCR2	2.49664
CYLD	2.44556
KITLG	2.42637
MUC5AC	2.35762
NR4A1	2.31164
GCG	2.29192
IL3	2.26334
CD22	2.23506
SGCA	2.23369
DSPP	2.22414
NOL3	2.22047
VEGFA	2.21114
MYOG	2.19736
DDIT3	2.19735
KRT1	2.16919
MET	2.16641
EGFR	2.13022
ANTXR2	2.12391
SMARCB1	2.10814
THBD	2.08581
EPHX1	2.08153
PRSS14_PENDING	2.04866
FHIT	2.03111
HBB	2.03059
BSG	2.01932
TFE3	2.01749
THOP1	2.00988
MUTYH	1.99514
MDM2	1.99368
RUNX1	1.98468
TTD	1.97431
CFP	1.96832
GTF2H5	1.95721
COL14A1	1.93075
EYA1	1.92744
FCER2	1.92517
EXT1	1.91325
FLI1	1.88854
TYMS	1.88665
ACVRL1	1.88431
HEPACAM	1.88374
MLL	1.88071
ALB	1.87982
CSNK1A1	1.87641
ST14	1.87412
PAX3	1.86845
HGS	1.86463
DPP	1.85216
CSF2	1.82818
PTPN11	1.81841
POU5F1	1.80928
DHFR	1.80572
PTGS2	1.7963
KRT10	1.78858
NUDT6	1.78233
SS18	1.77867
SDC1	1.77805
CDKN1B	1.76987
TCHH	1.75562
SMAD4	1.7475
CALD1	1.72845
LYVE1	1.72342
RARS	1.72328
ERVWE1	1.7015
KRT5	1.69408
HTR1A	1.69204
CCM2	1.67989
CR1	1.67416
PDGFB	1.65716
NES	1.64737
LGALS3	1.63618
MYOD1	1.63517
FRAS1	1.63103
FRA3B	1.62902
CD38	1.62249
EXT3	1.60289
EXT2	1.60007
RA	1.59832
CD53	1.59716
TGFBR2	1.59569
FLT4	1.59003
PTPRC	1.58934
MSH6	1.58761
DLL4	1.58736
SLC2A1	1.5799
MCM2	1.56367
CDC123	1.55769
SELL	1.55475
BRCA1	1.55338
PN1	1.54702
SPARC	1.54239
SCN9A	1.53946
MCM7	1.53907
ISG20	1.5367
HRX	1.53489
SKP2	1.53386
EXOSC1	1.52491
BMP6	1.52197
IL2RA	1.50865
HYDM	1.49746
FRAP2	1.49638
FRAP1	1.49567
PLAG1	1.49549
GHRH	1.49132
IFNG	1.48242
CMM	1.47784
MPV17	1.47673
PDCD10	1.47478
PML	1.47071
TCL1A	1.45961
NTRK3	1.45376
MITF	1.45216
ST8SIA4	1.44827
FOXO1	1.44298
KCNIP4	1.43402
TSPY1	1.43336
MRPL35	1.41869
RARA	1.41627
MMP1	1.37789
FAM120C	1.36442
VWF	1.36393
SERPINE2	1.36069
RASSF1	1.35907
SRY	1.35744
JAZF1	1.33932
MAP2	1.33338
SCT	1.33303
FASN	1.32269
HLA-A	1.31521
HIF1A	1.31506
FLT3	1.30754
NTRK2	1.30376
KRT15	1.3023
ITGAX	1.30161
ABCB1	1.29867
CDX2	1.29658
SRC	1.28854
JUP	1.28679
PLAU	1.2835
KRT18	1.27935
BMP1	1.26305
NXT1	1.2625
CD14	1.25533
NDUFA2	1.25454
HBG2	1.24144
NTRK1	1.24029
ORW2	1.23967
MEST	1.22677
HTR3A	1.21048
RBL1	1.20745
HSCATHEP	1.20229
CTSD	1.20148
SUZ12	1.19916
ECGF1	1.19673
CTNNA1	1.19456
NGFR	1.18436
ATF1	1.17429
TMEM16A	1.174
SPI1	1.17322
MS	1.16998
PAX6	1.1696
FAM48A	1.15429
CD24	1.15205
CDKN2B	1.14652
KDR	1.14451
CLDN1	1.13242
CLDN7	1.13058
BDNF	1.12105
TIMP3	1.11837
MUC6	1.11551
MAPK8IP2	1.11038
BMPR1A	1.10985
XPC	1.10538
WIPF2	1.10517
PTPLA	1.09293
GLMN	1.09273
PRB1	1.09121
HLA-G	1.09011
DMP1	1.08951
CEACAM21	1.08563
COL1A1	1.07177
CD207	1.07056
CEMP1	1.06812
LOC652578	1.06713
GSTP1	1.06289
LTF	1.06071
RELL2	1.05978
RELL1	1.05978
CSF3	1.058
FCGR3B	1.05679
FOXO4	1.0531
PAX5	1.05215
PRAP1	1.04977
FCGR3A	1.04944
FANCL	1.04418
MFT	1.04358
FLT1	1.0397
ERCC6	1.03486
TCHP	1.0345
TTR	1.02365
PDE3B	1.02107
CGB	1.01786
IL4	1.01371
SCRT1	1.01197
CA9	1.01084
BMP4	1.00964
RIMS2	1.00956
TERC	1.009
LOC375250	1.00845
KIAA1641	1.00845
IFNA2	1.00822
RDBP	1.00817
CEACAM1	1.00326
MMP9	1.00221
MAPK8IP1	0.987052
PDYN	0.986023
PC-3	0.985264
ICAM1	0.981684
GRP	0.981215
FLJ21936	0.974253
SERPINB5	0.97225
TRG@	0.97132
IL2RB	0.970302
GDNF	0.969481
ATXN3	0.964938
TEK	0.964498
MYOM2	0.961246
REEP5	0.960771
THEG	0.960233
IFN1@	0.949718
IFNA17	0.946984
PRKAR1A	0.946727
FLG	0.945043
CD163	0.944997
TARP	0.940716
SNRPE	0.940483
MALT1	0.936865
SAC	0.936741
BCL10	0.933416
MEPE	0.928149
ITGAM	0.927731
ERCC5	0.925028
CGB7	0.924291
CGB5	0.923868
CGB8	0.922968
ERBB3	0.919086
HLA-DRB4	0.917692
GRDX	0.915376
SSX2	0.914104
BOC	0.912774
PCNA	0.911694
IL3RA	0.910502
SSTR2	0.905651
GKLP	0.903695
SKI	0.902865
DPYSL5	0.902605
ADA	0.898647
BCL2L1	0.895128
FOS	0.893664
MBP	0.892262
GPNMB	0.890949
CD52	0.887743
TPM3	0.873314
DMTF1	0.870906
MCAM	0.870865
OVC	0.870788
CDH2	0.8699
KRT16	0.865814
SLC4A2	0.864127
EDC4	0.86183
DAPK1	0.860357
IL10	0.858057
REN	0.856629
TRK	0.856618
CDH3	0.855443
TERT	0.852757
GGT1	0.847608
CLDN4	0.845206
FZR1	0.84493
GLI1	0.842963
METAP2	0.840191
VEGFC	0.840136
DLEU7	0.836969
TNC	0.83671
C4A	0.836094
TNFRSF19	0.833111
COL2A1	0.832398
SCN5A	0.83055
DCTN3	0.827375
CSF1R	0.826897
COL1A2	0.820288
S100A9	0.819004
XPA	0.813543
IL13	0.812247
LOC51152	0.810362
AMACR	0.80622
ETV6	0.793538
ADIPOQ	0.792474
TH	0.788195
FGFR1	0.785411
MMP14	0.78478
INHA	0.781739
IGK@	0.780837
IGH@	0.779744
CILP	0.777833
E2F1	0.776939
SERPIND1	0.776491
NRCAM	0.77611
ANGPT2	0.770543
ADCY7	0.76834
HPRT1	0.767826
TNF	0.765944
TBC1D9	0.765761
NOTCH1	0.764103
SPAG5	0.762984
OXSR1	0.762823
PAX7	0.762505
JAK2	0.759694
SOX9	0.758534
TRDD3	0.757412
OSR1	0.755961
S100A1	0.755006
TRDJ1	0.754394
FASLG	0.753812
ERCC3	0.74831
S100B	0.748265
AFF3	0.74692
EXOSC6	0.74166
SSX1	0.740587
GTF3A	0.739407
CYP4F3	0.739031
EVPL	0.735985
TGFB1	0.735842
TFF1	0.735472
SETD2	0.734015
PROM1	0.726407
NTS	0.724359
KRT17	0.723842
CYP3A5	0.722246
CD2AP	0.720102
ESR2	0.717558
INSM1	0.716396
PAPPA	0.714857
PLXNB2	0.708484
ZIC4	0.707291
ESD	0.704867
FLT3LG	0.704208
GPC3	0.700735
TP73	0.699522
SHH	0.699504
TPO	0.698611
CTGF	0.698101
TRA@	0.696751
SILV	0.696556
STK39	0.690726
AFAP1	0.689196
PPARG	0.688532
S100A2	0.687566
ASPSCR1	0.68234
EDA	0.68122
RARB	0.680702
TRIM34	0.680157
ATM	0.679464
LHFP	0.679277
PDGFRB	0.677755
LMO2	0.673255
BRCAX	0.672902
TRD@	0.66838
CCNA2	0.66749
PRR6	0.666883
MC2R	0.666774
TNFRSF13B	0.666414
FGF23	0.66573
NPM1	0.664203
IL1A	0.663811
IL1B	0.663079
ZLS	0.65929
VCAM1	0.658121
PXE	0.656306
GTPBP4	0.655137
MSLN	0.652413
IL18	0.650938
TYRP1	0.650638
RPA4	0.650315
CDA	0.648363
ANGPT1	0.646591
STAT5	0.642727
TF	0.642449
FAS	0.640767
BCL11A	0.640515
LEPR	0.638808
SSTR5	0.638652
SCYL1	0.637984
AKR1CL2	0.636787
TGFB2	0.636683
MUC3B	0.635561
S100A10	0.635117
IL5	0.633204
MMP7	0.633004
IA1	0.632479
STAT5A	0.632296
MTTP	0.631864
G6PD	0.631602
MMP3	0.631246
STAT5B	0.629425
CRH	0.62849
DMRT3	0.625715
RPS3	0.625583
DPYD	0.624667
HLCS	0.62137
S100A4	0.620686
HSF2	0.618594
DYNLRB1	0.617319
HYAL2	0.615375
HSAPOMUCN	0.614428
ACTB	0.611721
CYP11B1	0.611468
SLPI	0.610655
G6PC	0.609064
AMPH	0.607497
MYB	0.607287
BMP2	0.603968
TNFRSF4	0.600059
BRD8	0.598781
RACGAP1	0.598702
SFPQ	0.597583
ITGB2	0.594537
NTF3	0.59408
LTBR	0.590937
PFDN5	0.589527
HMGA1	0.588894
S100A8	0.58888
SRL	0.587049
FSCN1	0.58694
CYCSP38	0.586109
PTHR1	0.584281
HNRNPU	0.583977
CTSB	0.583863
FGF7	0.58354
LOC441668	0.581722
CYP11B2	0.580107
F8	0.579341
UBA52	0.578897
RPS27A	0.578777
UBC	0.578747
UBB	0.578122
NPY	0.576064
NFIC	0.575022
TRH	0.574756
TNFRSF11B	0.57314
CLDN11	0.572601
PTGER4	0.572121
FH	0.57092
ASCL1	0.570556
B2M	0.570426
PSMA1	0.570328
TRIM6	0.570305
ARHGAP24	0.566572
HGD	0.566461
MTCP1	0.565817
CD80	0.56536
SEMA6A	0.564422
GJA1	0.564335
TACSTD1	0.563473
KLHL7	0.561215
EDN1	0.559777
ERCC2	0.558644
MAML2	0.557521
SOCS2	0.556291
SOX10	0.554577
AICDA	0.552219
S100A6	0.552093
FGF3	0.550843
ABP1	0.549687
LAP3	0.54966
FGFR2	0.549638
BLNK	0.549336
ARR3	0.547818
CD40	0.544209
IGF1	0.541871
VTN	0.536398
SOS1	0.535443
CORO1A	0.535367
RASA1	0.534951
IL6	0.534216
LGALS1	0.533756
PLAUR	0.52893
COL18A1	0.528877
HNF1A	0.527817
KLF6	0.526696
SOCS1	0.526639
RBM45	0.523984
CD9	0.52299
TRB@	0.522647
IL11	0.5226
ENG	0.521422
CFD	0.521165
NRP1	0.519793
PDGFRA	0.519044
FSHR	0.516156
PNO1	0.513936
EZR	0.513872
DDR2	0.513604
RBM13	0.513055
HSF1	0.512915
PGM1	0.511715
CD36	0.510816
SRRM2	0.509393
IL13RA2	0.509382
GATA4	0.507345
DCT	0.506005
PSMB5	0.503566
KIAA1217	0.499469
TFRC	0.498991
KLK8	0.497615
ERVK2	0.496184
ERVK3	0.496184
GATA1	0.494879
MAG	0.494859
PTK2B	0.494666
EPOR	0.493102
DSP	0.492815
CYP1A1	0.490281
XRCC3	0.488431
FND	0.485989
WDR48	0.48517
LRCC	0.484446
MTACR1	0.483978
BIRC3	0.482904
WT2	0.482618
UPK3A	0.480488
HDAC8	0.48029
KCNQ1OT1	0.479995
PYY	0.479355
TRAPPC2	0.479046
DCK	0.477454
PMS1	0.476707
TRIM5	0.47427
POLH	0.47421
TKT	0.472615
CD82	0.471757
SLC38A1	0.470533
CLDN5	0.470278
TTF2	0.469288
CD86	0.469183
PPP1R9B	0.468968
COMP	0.46847
FOXM1	0.467948
GSTM3	0.466774
THY1	0.466569
SCN10A	0.464912
COL10A1	0.464668
KCNJ13	0.464356
MUC4	0.463899
RTS	0.463183
HEXA	0.462839
CHEK2	0.462814
CGA	0.462006
MPSH	0.4617
CHRNB1	0.459771
TLR7	0.459143
ACAN	0.457889
ITGA2B	0.453951
IFNB1	0.453131
MUM1	0.451784
NAT2	0.451176
CCND2	0.450842
mCR	0.450598
ZIC1	0.448743
IGF2R	0.448194
IL1R1	0.445602
GSR	0.445219
GATA6	0.443776
NANOG	0.441416
NANOGP8	0.441227
APOF	0.440127
PRKG1	0.435991
CSF1	0.43597
MMP20	0.43489
EVI1	0.434802
SERPINC1	0.434573
CRAC1	0.431868
S100A5	0.429497
VCAN	0.428708
CAV1	0.428342
ADFP	0.427068
GPR11	0.42461
HEXB	0.424513
GPR172B	0.424361
SGTA	0.422721
DACH1	0.422139
MUC5B	0.421033
EPHA2	0.420992
CYP11A1	0.42063
MSX2	0.420151
PHIP	0.417768
ACPP	0.416923
INTS2	0.413659
IGFBP3	0.412444
CCRL2	0.411797
TLR9	0.410807
ITGAL	0.410342
DNTT	0.410202
CFLAR	0.410156
DNAH8	0.409582
KCNH2	0.408361
F2R	0.407629
ANXA2	0.407301
EIF3A	0.40503
EEF2	0.404908
SHOX	0.403801
DCN	0.403428
TGFBR1	0.40326
MMP13	0.403012
CTNND1	0.40258
KCNB1	0.401855
NR1I2	0.401829
CDR2	0.401224
SMTPHN	0.400927
PYGM	0.400879
IRF4	0.399689
TNNC1	0.399044
IAPP	0.398967
OLIG2	0.398744
CNTNAP1	0.397165
MGMT	0.39706
S100A3	0.396771
TK1	0.39622
MSH3	0.395255
FGF10	0.395009
JUN	0.394851
ENAM	0.394568
THBS1	0.393406
MSN	0.393132
CCND3	0.392993
CTSK	0.392832
ABCC6	0.391044
MOS	0.390084
ATP6V1A	0.389067
ALKBH1	0.388956
UCP1	0.388446
TSHR	0.388253
CXXC1	0.386803
IGBP1	0.384115
XDH	0.383411
ALG1	0.382942
L1CAM	0.381873
RAD51L1	0.381855
NLRP3	0.381816
CCK	0.381072
PNN	0.380198
NQO1	0.378796
AIP	0.377948
XRCC2	0.377208
HLA-DRB1	0.37715
LIG1	0.376657
TNFSF13B	0.376551
IQCB1	0.376083
RHD	0.375078
TOP2A	0.374084
SH2D1A	0.373747
AMH	0.37298
CCNB1	0.372038
DSG2	0.370848
CASP8	0.370822
PRPH	0.370311
PRTN3	0.370224
CYP2B6	0.368869
EDN3	0.366928
HRPT1	0.366793
ITGAE	0.366694
LHCGR	0.366675
F2RL1	0.36656
ICK	0.366458
PCSK1	0.366281
IGFBP2	0.365953
CXCR4	0.3658
PIK3CA	0.36577
HSPBP1	0.364375
RBP3	0.363286
CXCL9	0.362311
APAF1	0.362032
ITGB3	0.361962
TNFRSF10D	0.361064
GAL	0.360055
TNFSF12-TNFSF13	0.359104
MUC3A	0.356801
CD1C	0.356756
DMBT1	0.356723
BCL2A1	0.355804
MUC17	0.355758
CHGB	0.355084
CXCL13	0.354581
PTAFR	0.354362
APP	0.35375
PTER	0.353457
HSPG2	0.353419
KIAA1500	0.353144
FRAS1	0.353144
ASTL	0.351854
MRP8	0.34951
LEPREL2	0.34889
RCVRN	0.348551
MC1R	0.348533
FN1	0.347738
RDX	0.347384
COL4A2	0.347339
CD83	0.346447
ABCC11	0.345553
LRMP	0.345389
C1QBP	0.344886
DCC	0.344401
APOBEC3B	0.34365
SAG	0.34305
RAF1	0.342421
ZMYND10	0.34208
HP	0.342026
POLB	0.341796
GKN1	0.341166
GALNS	0.340837
CDH13	0.340014
ERCC1	0.339996
AURKAIP1	0.339602
TBX19	0.338209
CASR	0.337465
CCL2	0.337019
SSTR1	0.336792
LGALS8	0.336061
ELAVL4	0.335198
AKT1	0.334887
TTN	0.333721
HK1	0.333497
TGFA	0.333432
CCR2	0.333115
EXOSC3	0.332919
DLX2	0.332824
SMAD3	0.331864
AQP4	0.331854
LCK	0.331556
FGF4	0.3314
LIF	0.331392
HTATIP2	0.330619
CTAG1B	0.330335
CCIN	0.328809
TUBB3	0.328793
MMP12	0.327951
HLX	0.327469
SYF2	0.326932
GAPDH	0.326914
FGFR3	0.326872
SFTPC	0.326788
LBX1	0.326762
LPHN2	0.326588
CDK6	0.326553
DYX2	0.326367
SNED1	0.326151
ETS1	0.325003
LDLR	0.324853
ARHGEF1	0.324786
VTNR	0.323884
NR5A1	0.323631
FEV	0.323584
HOM4	0.32311
CLDN3	0.32266
CD28	0.322339
VMGLOM	0.322214
FCGRT	0.322143
SYT1	0.322142
EPB41L3	0.321484
HSP90AA1	0.321309
SLC7A5	0.321041
CYP17A1	0.320608
NOTCH2	0.320141
PNMA1	0.320103
CES1	0.318985
PLIN	0.318465
CELIAC3	0.318091
PRCC	0.317985
TNFRSF10C	0.31722
AQP1	0.31686
CRYGD	0.316313
APBA1	0.315493
HPSE	0.315179
LAT	0.314665
NR4A3	0.314458
PCSK6	0.313872
PTPRN	0.313435
HDC	0.313031
HCRT	0.313003
SFN	0.312425
CXCL2	0.311496
GINGF2	0.311144
ALPPL2	0.310223
AXIN2	0.310108
CKS1B	0.309703
CIB2	0.309179
SCG5	0.308847
PORCN	0.308646
BMP7	0.307851
SERPINA13	0.307845
KIR2.4	0.307419
ITGB1	0.307218
LARP6	0.306868
PAAF1	0.306022
PHYH	0.305838
SYK	0.305614
CDR3	0.305122
CBFB	0.30438
PLS1	0.304287
LOC51658	0.303804
GSTM1	0.303369
KARS	0.30267
CXCL12	0.302467
BSX	0.301655
ZFY	0.300616
TDFA	0.299921
HLA-DRB5	0.299361
STC1	0.299346
CRTC1	0.29781
FOLH1	0.297409
AURKA	0.297218
CYP2E1	0.297173
ABCC1	0.296594
WDR19	0.296489
CYP2D6	0.295915
TNFRSF19	0.294802
PTPRD	0.29453
RHCE	0.294463
KMS	0.294437
IL7	0.294321
GCH1	0.29422
TNFRSF10B	0.293951
BCGF1	0.293876
CKS1A	0.293622
GLS	0.293462
TAL1	0.293071
PARP1	0.29237
TNR1	0.291593
GAD2	0.291571
BPPV	0.291049
DDB2	0.290974
CES3	0.290768
SCG2	0.290046
SOX5	0.28976
SLC45A2	0.289588
FLCN	0.289205
SLC26A2	0.289009
EPX	0.28876
HNT	0.288337
DKFZP566G0224	0.286971
PGL3	0.286913
DPP4	0.28686
FST	0.286402
CCL4	0.28623
REG1B	0.28618
AFF1	0.285864
OTF3	0.285691
BAK1	0.285317
LUM	0.285112
IBSP	0.2838
KCNA2	0.28374
FIGF	0.283574
CAT	0.28354
ICAM3	0.282961
PSG7	0.282723
MMP11	0.28258
TPPP	0.281896
TCF7L2	0.281081
NBN	0.280904
NESP55	0.280422
MSTN	0.279254
SOD2	0.279044
REG1A	0.279041
TXNDC1	0.278781
HSPB1	0.278642
CUX1	0.278143
TCF3	0.278134
LOC442459	0.278116
SMR3B	0.278067
TDO2	0.277902
SCGB1A1	0.276831
PPBP	0.276502
NLRP2	0.276476
LOC650763	0.276323
LOC644816	0.276323
LOC650288	0.276323
ITGB4	0.27631
MGP	0.276135
CCKBR	0.275986
SOX6	0.27534
CLU	0.274577
COL1AR	0.274237
PEMT	0.274182
EGR1	0.273787
PTGDS	0.273311
MKKS	0.272937
MYH11	0.272904
TFPI2	0.27266
MDK	0.272446
RECQL4	0.272163
CAST	0.271639
GLUL	0.271556
PSACH	0.270966
KAL1	0.270343
BHD	0.270262
HOXA9	0.270233
PCSK5	0.269909
EDNRA	0.269389
KIR2DL3	0.269357
PLA2G2A	0.269267
HBD	0.268945
AXIN1	0.268914
HSPB2	0.268907
CEL	0.268704
MLLT10	0.268497
CADM1	0.268484
CYP1B1	0.268195
KLK9	0.268078
SLC22A3	0.26786
CCL4L2	0.267315
IL15	0.266956
CCL4L1	0.265358
BDK	0.265012
CSF3R	0.263897
TGM1	0.263529
ERCC4	0.263365
APRT	0.263146
KNG1	0.263073
AKT2	0.263011
MYST3	0.262986
FPGS	0.262725
POLG2	0.262436
BRCA3	0.262132
PI31	0.26151
S100P	0.261453
CEACAM3	0.260762
TOP1	0.25926
ERG	0.259236
PTN	0.258806
ABCB4	0.258669
RUNX3	0.258617
MFI2	0.258471
ABCC8	0.257023
BGN	0.256565
XPF	0.25631
D4S234E	0.255961
KLK3	0.255733
ATP8A2	0.255276
FRZB	0.255192
MATK	0.255162
GPI	0.254439
MAEA	0.253735
SERPINH2	0.253295
LOC654780	0.253162
SRF	0.253008
ASMT	0.252473
MYCL1	0.252433
HBA2	0.252412
ABCG2	0.251638
LOC51736	0.25141
ZAP70	0.250768
BIRC4	0.250617
PNMT	0.250022
TOP3A	0.249834
PTGS1	0.249331
DNM2	0.248779
MCL1	0.248478
SLC14A2	0.247132
ATF2	0.247059
ZNF107	0.245793
APEX1	0.245063
SNCA	0.244045
RAP1A	0.243776
MMP26	0.24302
TCN1	0.242951
UCK2	0.242437
ELA2	0.240847
L2HGDH	0.240689
PGL2	0.240634
PDLIM5	0.240614
NRK	0.23967
GJB1	0.239627
CHL1	0.239331
ERCC8	0.239014
TFF3	0.238969
GJA8	0.238731
FEN1	0.238727
TIA1	0.238374
LSM7	0.238349
LPL	0.238219
PSCA	0.238065
MAG1	0.237827
PRDM16	0.237601
CXCR3	0.237202
PTP4A1	0.236908
STS	0.236605
ELAVL2	0.236109
HOXC9	0.23607
MTAP	0.236003
SMO	0.23594
SOX2	0.235812
ATP4A	0.235058
IL9	0.234437
CYP3A4	0.233269
SERPINH1	0.232173
LEF1	0.231207
PRDX6	0.230984
FKSG2	0.230913
PRH2	0.23083
PTTG1	0.230655
PODN	0.230571
PRH1	0.23053
CDK2	0.230151
NOS2A	0.230053
LOC4951	0.229897
CD3D	0.229612
CX3CL1	0.229557
GYPB	0.229341
ID2	0.228747
SEL1L	0.228569
ADAM12	0.228268
SLC35A4	0.227773
RETN	0.22777
ATP12A	0.227529
TSN	0.226629
TRIM37	0.226246
PTTG1IP	0.226183
C8orf4	0.226074
CNOT6	0.226034
BPTF	0.226021
POLQ	0.224871
CCR4	0.224581
MT2A	0.224481
NUP98	0.224296
F13B	0.224289
PTS	0.224208
SDS	0.224093
TBX21	0.223568
PRIM2	0.223281
NCKIPSD	0.22292
RNH1	0.222348
KRT4	0.222296
MVP	0.221591
FCGR1A	0.221486
COL9A2	0.221462
TDGF3	0.221311
THBS4	0.221279
FAP	0.221175
EPB41	0.221037
YBX1	0.220989
CHN1	0.220944
MFGE8	0.220677
SDHA	0.220632
SDF4	0.220402
CYCS	0.219751
HIRA	0.219344
SAT2	0.219287
PLA2G4A	0.218985
ANXA1	0.21888
HOXC10	0.218571
ACY1	0.218451
NS1	0.218339
AFM	0.218003
MEOX1	0.217753
B4GALT1	0.217412
PPARA	0.21731
GCGR	0.217278
KCNQ1	0.217222
CD27	0.216514
TPX2	0.216311
SPHK1	0.216168
TNFRSF10A	0.216166
MXI1	0.21556
CCR7	0.215373
MYH9	0.214726
ODAM	0.214706
FGFR4	0.213535
CDKN2C	0.213435
FGF1	0.213291
AUTS1	0.21313
PTP4A3	0.213088
LOC51269	0.212909
HYAL1	0.21277
BFHD	0.21252
CDC2L1	0.21184
ASAH2	0.211585
SM1	0.211377
MICA	0.21109
GSTM2	0.210683
AKR1C1	0.210653
KLRD1	0.210557
PTPRG	0.210515
SMARCA4	0.210464
DLG5	0.209549
USP6	0.208707
LEF1	0.208641
MSX1	0.208188
LIG4	0.208176
PDIK1L	0.208024
FLJ35371	0.207222
HT	0.207173
GJB6	0.207059
TFF2	0.206607
OGG1	0.206351
PIGA	0.206095
CCL21	0.206048
EIF4E	0.20591
SLC22A1	0.205826
HHG	0.205793
HOXB13	0.205765
SLC1A3	0.205615
PCTP	0.20548
BMPER	0.205224
ADM	0.205032
EBAG9	0.204921
THRB	0.204918
ACP1	0.204913
PLOSL	0.204837
TGFB3	0.204746
BMPR2	0.204737
APOD	0.204725
NOMO3	0.204626
CTCF	0.204282
CREB1	0.203891
MKL1	0.203637
FER	0.203626
LRP1	0.203415
CXCL10	0.203395
SERPINB3	0.20314
ITGA5	0.202776
SUFU	0.202693
AKR1C3	0.202284
TCL1B	0.202111
POU2F1	0.201986
M6PRBP1	0.201824
OATL2	0.201642
PNPLA4	0.201613
RPS6KA6	0.201601
RBM47	0.201545
SERPINB4	0.20151
RBMS3	0.201493
FGF13	0.201427
PSMB9	0.201287
GER	0.201154
PGF	0.201029
TOR1A	0.200995
PAX9	0.20082
ELAVL1	0.200352
IKBKG	0.200022
FOLR1	0.2
SF4	0.199931
TRIM6-TRIM34	0.199899
AD5	0.199874
SHC3	0.199723
IRF6	0.199714
MTNR1B	0.199639
SEMA3A	0.199615
NCOA3	0.199272
CETN1	0.199165
C5AR1	0.198751
IL8	0.198738
CSAG3B	0.198708
SFTPA1B	0.198687
TDGF1	0.198266
PTBP1	0.198163
LDHA	0.198108
SCGB3A1	0.198016
HTR2C	0.197458
CSPG4	0.197424
ZNF639	0.197411
CSAG2	0.197405
CD74	0.196923
CHRM1	0.196883
TBC1D25	0.196816
GOV	0.196735
WNT1	0.196342
SJS1	0.196106
SMARCA1	0.19597
RPSA	0.195258
SLC19A1	0.19501
EDDR1	0.194304
TNFSF11	0.193716
GHR	0.1934
ABCC3	0.193102
DDB1	0.193058
NM	0.192792
RNASE2	0.192724
CD58	0.192663
ARG1	0.192619
SLC19A2	0.192295
RMRP	0.192169
GRIK4	0.191898
ZEB2	0.191895
PBX1	0.191648
RAC1	0.191142
TACC1	0.191125
LOC651007	0.190766
ED2	0.190631
MMP10	0.190474
FCGR2A	0.190424
SHBG	0.190082
TPH1	0.189975
DUH	0.189726
DDR1	0.189247
ETV4	0.189209
RAD51	0.1892
HMBS	0.188845
MOG	0.188573
CASZ1	0.188268
ERBB4	0.18815
HIST2H2BE	0.188083
TRIM22	0.188005
EVI2A	0.187362
PSEN2	0.187357
CHH	0.187184
MAPT	0.187075
GPR132	0.187046
LAMC2	0.187037
TLOC1	0.187011
HAPLN1	0.186849
SMARCA5	0.186847
RAB3D	0.186438
OSM	0.185832
H2B	0.185766
MIA	0.185615
CREBBP	0.185599
RASSF2	0.185521
MPL	0.185414
LDHC	0.185147
CD55	0.185142
RIPK1	0.185087
CCR6	0.184965
DBA2	0.184811
SLC38A2	0.184707
EIF2S1	0.184704
NR3C1	0.184076
CD79B	0.183975
DUSP5	0.183645
2006-09-01	0.182918
LOC440264	0.182846
LOC440258	0.182846
MGC33556	0.182846
RABEPK	0.182728
SPA17	0.182722
MSSE	0.182575
LANCL1	0.182318
F11R	0.182219
DLD	0.182171
CHRND	0.181898
TAT	0.181769
ARHGEF7	0.181693
NEP	0.180903
MT-CO2	0.180845
LRP2	0.180772
ANXA5	0.180766
FOXP1	0.180588
CD2BP2	0.180522
ENO1	0.180339
ACTD	0.180326
IGF1R	0.180207
GOLGA4	0.17999
JAG1	0.179987
AKR1C2	0.179728
SERPINE1	0.179683
STYK1	0.179616
NSD1	0.179421
GPR135	0.179068
IKBKAP	0.17902
GPC1	0.178914
PROC	0.178836
AHI1	0.178774
STO	0.178312
SPAG9	0.178042
RECQL	0.177841
CBFA2T2	0.177491
EIF4A2	0.177262
CD40LG	0.177148
ENDOGL1	0.177146
MLN	0.177065
IL6ST	0.177063
FOXP3	0.176986
HGF	0.17688
LECT1	0.176337
TSLC1	0.176326
ABCC5	0.176218
EZH2	0.175592
USP9Y	0.175434
FLII	0.1753
ORF1	0.175252
SM2	0.175162
CNTN1	0.175015
DBH	0.174935
MAGEC1	0.174805
ITGAV	0.174763
HDAC9	0.174597
IDE	0.174463
BRD3	0.174289
PDGFA	0.174277
TAC1	0.174261
CHRNA1	0.174167
TBX1	0.174112
RASSF7	0.173746
RAG1	0.17348
NOTCH4	0.17346
IL8RA	0.173236
IDDM2	0.173225
WNK2	0.17314
KIAA1804	0.173035
WISP1	0.172682
TFAP2A	0.171845
HMMR	0.171571
EIF4G1	0.171016
NTT	0.170623
AVPR1B	0.170587
GFRA1	0.170443
MBD2	0.170324
LTA	0.170296
CASK	0.170161
DDX43	0.170024
DLK1	0.169798
ARTN	0.169619
LPO	0.169309
TNP1	0.169253
SPAM1	0.169034
CHMP2A	0.168789
ZSCAN1	0.168736
GJB2	0.168712
SLC33A1	0.168652
F9	0.168644
PPL	0.168604
MX1	0.16847
NOMO2	0.168315
USP21	0.16825
PIGO	0.168147
MAPE	0.168138
PROX1	0.167995
LRPPRC	0.167942
ITGA4	0.1679
MECT1	0.167636
HIC1	0.167529
OCM	0.167463
VUR	0.167268
SLC3A2	0.16722
RAB27A	0.167068
NPHS2	0.167066
NOMO1	0.16691
TIMP1	0.165846
RASSF5	0.165839
NEDD9	0.16528
LMAN1L	0.165016
TYROBP	0.164974
SRD5A1	0.164686
DLEU1	0.164314
BAG1	0.164306
PGDS	0.163915
EIF4EBP1	0.163884
PTPRT	0.163877
SARDH	0.163854
GCNT2	0.163657
SCA23	0.163588
FOXG1	0.163486
LOC197414	0.163477
BAGE	0.163378
INSR	0.163294
WIT1	0.163158
NEUROD1	0.163128
ALOX5	0.163105
PPBPL1	0.163027
WDR76	0.16276
S100A11	0.162713
PRAME	0.162619
TCF4	0.162564
FCGR1B	0.162511
CYP2C9	0.162442
BZS	0.16243
LYN	0.162258
CUL2	0.162051
TNFRSF1A	0.162003
DAPK3	0.161945
PAX8	0.161801
SCFV	0.161641
MYOZ2	0.161272
HSPA4	0.161055
MPP1	0.160899
HBEGF	0.160574
DNMT1	0.160475
MBTPS1	0.160169
CACNA1E	0.160045
WIF1	0.159889
PAX2	0.159887
DDC	0.159871
HDAC2	0.159657
ASPA	0.159592
CYP1A2	0.15929
FCGR1C	0.15925
RNF216	0.158756
MYL4	0.158445
SLU7	0.158378
EIF4G2	0.158219
CHRNE	0.157898
PVALB	0.157829
TNFRSF13C	0.157264
ACVR1	0.157199
ITGA2	0.157024
CCR9	0.156878
H6PD	0.156537
MAPK3	0.156479
IVNS1ABP	0.156277
AK3L2	0.156245
KLK2	0.15583
CCAL1	0.155067
NPHS1	0.154723
HSPD1	0.154435
CYR61	0.154419
TNFSF8	0.154281
GNB5	0.154271
PDGFRL	0.154196
SFTPA1	0.154126
CTSH	0.153934
NPHN	0.153892
PSMB8	0.153888
TSPO	0.153866
AK3L1	0.153728
KISS1	0.153613
IGFBP6	0.153612
PCSK7	0.153557
ANK3	0.153435
RCC1	0.153379
LOC642072	0.153356
ASCL2	0.153332
NME2	0.153302
CREBZF	0.15304
MZF1	0.153039
CDC2	0.152953
RNASE3	0.152941
ACTA1	0.152845
GABARAP	0.152768
CCBP2	0.15271
MIP	0.152529
ZBTB22	0.15232
ST3GAL4	0.152205
SMAL	0.152112
BARD1	0.151933
CYP4B1	0.151928
SMAD7	0.151864
CTTN	0.151448
DYS	0.151268
CD63	0.151248
RPS6	0.151017
ITGA6	0.151
MRC1	0.150962
AK3	0.150504
CDH5	0.150278
DFFA	0.150259
HBZ	0.150085
LNPEP	0.149691
RBP1	0.149519
TNFSF12	0.149449
SMAD2	0.149404
XRCC6	0.149291
IGFBP1	0.149246
GUK1	0.149236
DNMT3B	0.148772
PPP1R1A	0.14863
DCTD	0.148473
CST6	0.148363
ENAH	0.148346
FIM3	0.148321
TNFSF13	0.147628
ATP7A	0.147535
AHCY	0.147279
POU2F2	0.147247
CMA1	0.147161
ACTN4	0.147071
CD177	0.147028
CHI3L1	0.146672
NOTCH3	0.14644
POU1F1	0.146157
ACVR2A	0.146091
PRKDC	0.145833
FXYD5	0.1457
ARID4B	0.14568
TAX1BP2	0.145598
ZNF217	0.145544
LOC653748	0.145292
AGT	0.145286
NOV	0.14512
PLZF	0.14494
MYAS1	0.144939
AMY1A	0.144919
VP	0.144857
NKD1	0.144804
VAC14	0.144717
PTCH2	0.144695
DTL	0.144694
HMGCR	0.144327
SSTR3	0.14431
CD1B	0.14424
H2AFX	0.144061
AMY2A	0.143993
ZBTB16	0.143968
PSMD4	0.143904
SLC18A2	0.143895
SERPINF1	0.143778
TRAF2	0.143709
MMP8	0.143624
TAGLN	0.143619
SPINK1	0.143179
PLK1	0.143133
NCOA2	0.143082
MAP3K12	0.142588
RLF	0.142501
RPA1	0.14249
ETS2	0.142387
CTSL1	0.142375
IFITM2	0.142293
CRTAC1	0.142134
IL1RN	0.142078
CNN1	0.142045
HLA-E	0.141938
ETV1	0.141567
EMP2	0.141462
STMN1	0.14137
LMNB1	0.141286
ITLN1	0.141256
ZBED1	0.141151
BCRL3	0.141147
IFITM3	0.141123
RMI1	0.14068
AZF1	0.140644
OMG	0.140528
THRA	0.140426
SRG	0.14038
BIRC2	0.140327
SLC20A1	0.139907
AMFR	0.139871
DPP6	0.13976
JUND	0.138948
SH3BP2	0.138801
C1orf7	0.138733
NKX2-2	0.138632
NLRP7	0.138505
CCNE2	0.138398
KIAA0368	0.138025
DRD2	0.137991
PRNP	0.137926
ALCAM	0.137831
PSMC6P	0.137524
KLRC4	0.137364
HLA-F	0.137232
SP3	0.137116
P4HB	0.136905
IGFBP5	0.136671
TIMP4	0.136339
AK2	0.13616
ACE	0.136036
IPOX	0.136023
CTAG2	0.135946
COL9A3	0.135848
CDH16	0.135749
SFTPD	0.135706
PLEKHO1	0.135673
NME3	0.13558
AVPR2	0.135538
CPN1	0.135443
VCL	0.13543
CCL26	0.13541
DEK	0.135381
TSPAN31	0.134894
KLRK1	0.134769
NEFM	0.134556
NKX3-1	0.134417
IL32	0.134342
ERCC6L	0.134306
CDH11	0.13421
FLNC	0.1342
TANK	0.134053
MTA1	0.13391
SLC46A1	0.13386
ELAC2	0.133817
HOXA5	0.133688
CD72	0.133676
F2	0.133578
PPOX	0.13341
LGALS4	0.13339
TAAR9	0.133374
PCAF	0.133373
MARK2	0.133284
DKK1	0.133063
HLA-B	0.133022
B3GALTL	0.132938
ZNF35	0.132706
CCNE1	0.132605
CD59	0.132462
SNAP25	0.132409
DAP	0.132398
TIMP2	0.132368
MINPP1	0.131991
PAOX	0.13196
BUB1	0.131895
BCL3	0.131378
MLLT3	0.131176
IGFBP7	0.131057
CCL17	0.131042
MLLT6	0.130984
CAGE1	0.130875
GMNN	0.130524
CYCSP39	0.130509
NGFB	0.130432
EMCN	0.130332
MAGEA5	0.130279
GRIA2	0.129693
BIRC7	0.129338
LRBA	0.129279
FGFBP1	0.129218
HLA-DQB1	0.12913
NCOA4	0.129056
RPN1	0.129036
FIP1L1	0.129029
CD274	0.128977
BMI1	0.128601
ENC1	0.128541
EPHB4	0.128346
HSP90B1	0.128342
FGF9	0.128299
PLOD2	0.128243
PSMD8	0.128083
SOST	0.127392
ABCC2	0.12732
MGAM	0.12702
GAA	0.126746
DSG3	0.126624
PDZD2	0.126598
TPSB2	0.126003
TNFRSF9	0.125952
KCNMA1	0.12594
MMP19	0.125841
VCP	0.125748
ARHGAP9	0.125735
CRCL	0.125607
MAGEA4	0.125605
INS	0.125464
CTLO	0.125458
PSME4	0.125223
TLX1	0.125171
ABCB11	0.125093
GADD45A	0.125045
TCEB1	0.125027
USE1	0.124968
C16orf35	0.124924
LOC87246	0.124672
DYX1C1	0.124639
TGM2	0.124236
DNER	0.124225
FPH	0.123999
RIN1	0.123838
GHRHR	0.123556
GHSR	0.123404
MAGEA3	0.123216
CYP3A	0.123028
NOVA1	0.12291
RECQL5	0.12288
GPR157	0.122704
PRM1	0.122553
FGF23	0.122509
NFATC2	0.122403
CITED1	0.122252
CEBPB	0.121942
CCL7	0.121876
ADK	0.121802
NANOS2	0.121722
RELN	0.121635
SYNGAP1	0.121502
PABPC1	0.12148
EVI2B	0.121373
AK1	0.121064
CX3CR1	0.121012
UGT2B7	0.120968
HSPA2	0.12095
TCTE1	0.120877
LOC642038	0.120817
RBM15	0.120812
CREM	0.120523
OMP	0.120373
CD70	0.120341
WNT5A	0.120142
CD276	0.120126
SFRS2IP	0.120118
DUSP4	0.120019
CFDP1	0.120008
CIITA	0.119762
CNTN6	0.119743
TGFBR3	0.119622
GP1BA	0.11954
FOXO3	0.119507
VEGFB	0.119449
CRYBB2	0.119399
C3orf39	0.119366
LIVIN	0.119341
SHC2	0.119296
ARIH1	0.119154
ADORA2A	0.119007
ADH1C	0.11844
INSL3	0.118407
AANAT	0.118358
GHRL	0.118169
YSK4	0.118128
CCNH	0.118088
RGS6	0.117816
TCEB2	0.117761
SSTR4	0.117591
PIM1	0.11723
MDS1	0.117139
MAS1L	0.117032
ASNS	0.116923
CSF2RB	0.116867
FABP7	0.116863
HIST1H2BO	0.116816
MCM6	0.116762
MYF5	0.116715
SCIN	0.116686
TEP1	0.116556
REL	0.116532
LGR6	0.116437
SUMF2	0.116357
RACGAP1	0.116172
CDC42	0.116103
RPS19	0.116061
FABP1	0.115957
CDS1	0.115938
ESAM	0.115803
PCANAP6	0.115576
PHOX2B	0.115574
HPE3	0.115569
HIST3H2BB	0.115489
SLC38A3	0.115394
SLC6A10P	0.115113
NBL1	0.114968
HSPA1A	0.114866
DTYMK	0.114734
PIPOX	0.114724
BLR1	0.114689
RLN1	0.114416
HHH	0.114258
TCF20	0.114186
SIP1	0.114175
LONP1	0.114084
TMEM11	0.114051
CALCA	0.113893
GLO1	0.113885
PRDM2	0.113858
LYPD1	0.113653
CYBB	0.113595
UGT1A4	0.113575
UGT1A3	0.113457
CPSF6	0.11341
DDX6	0.113364
AIFM2	0.113342
ABCC4	0.113333
HSD17B1	0.113232
NPPA	0.113025
IKZF1	0.112553
EPHB3	0.112426
TESC	0.112354
GP6	0.112324
PDRG1	0.112256
CRHR1	0.112219
ENPP1	0.111889
KLRB1	0.11185
EPHB2	0.111772
SPPL2A	0.111631
IGF2BP3	0.111535
COL4A5	0.111386
QRSL1	0.111372
RHOA	0.111328
CCL3	0.111097
CTLA4	0.111025
CTR	0.110841
NKS1	0.11083
SFRP4	0.110667
SNF1LK	0.110415
RNPEP	0.110362
NCOA1	0.110254
UGT1A1	0.110242
LAMP1	0.110217
XRS	0.110196
ADAM17	0.110162
SLC6A2	0.110094
CYGB	0.110021
IMP3	0.10985
KLK6	0.109464
PBK	0.109442
SYN1	0.10925
PNPLA2	0.109204
GDF15	0.109167
ACTG1	0.108972
SLC22A16	0.108794
MINK1	0.108749
EFNB2	0.108712
SRI	0.108663
RUVBL1	0.108651
ADAMTS1	0.108632
REXO2	0.108621
KIR2DL2	0.108604
KLK10	0.108572
ANIB1	0.108554
TIAM1	0.108296
SLC45A3	0.108287
LAPTM4B	0.108283
SLC1A2	0.108187
ZMYM2	0.108011
CNPY2	0.108003
SPEN	0.108001
[truncated: 10,855 more rows]
