# Supplementary material for: Immunological network signatures of cancer progression and survival
Source: BMC Med Genomics. 2011 Mar 31;4:28. doi: 10.1186/1755-8794-4-28 (PMC3094196; doi:10.1186/1755-8794-4-28)
Supplement: Additional file 3 — Immunological relevance of non-curated genes. Ranked immunological relevance of genes not populated in the manually curated immune gene resources [file 1755-8794-4-28-S3.XLS]

## Sheet:  Supplementary Table I
Manually selected Immunology terms sourced from Gene Ontology & MeSH
negative regulation of interleukin-1 beta biosynthetic process
mast cell apoptosis
Dermatitis, Allergic Contact
regulation of interleukin-25 biosynthetic process
Mast Cells
positive regulation of interleukin-14 biosynthetic process
immunoglobulin complex
Granuloma
platelet activating factor secretion during acute inflammatory response
pathogen-associated molecular pattern dependent induction by organism of innate immunity of other organism during symbiotic interaction
Lymphoma, Non-Hodgkin
Graves disease
DDB1
natural killer cell differentiation
follicular B cell differentiation
positive regulation of peripheral B cell anergy
negative regulation of interleukin-4 biosynthetic process
Leukocyte L1 Antigen Complex
positive regulation of interleukin-17 production
Interleukin-4 Receptor alpha Subunit
regulation of B-1 B cell differentiation
gag Gene Products, Human Immunodeficiency Virus
MAX
Interleukin-7 Receptor alpha Subunit
Complement Membrane Attack Complex
regulation of interleukin-6 production
Macrophage-Activating Factors
negative regulation of interleukin-5 biosynthetic process
TAP complex
negative regulation of T cell anergy
Leukocyte Rolling
CCR1 chemokine receptor binding
follicular dendritic cell activation
eosinophil mediated immunity
interleukin-21 receptor binding
Interferon-Stimulated Gene Factor 3, gamma Subunit
RELT
Genes, Immunoglobulin Heavy Chain
T cell antigen processing and presentation
mature B cell differentiation
negative regulation of receptor mediated endocytosis
Receptors, Granulocyte Colony-Stimulating Factor
negative regulation of dendritic cell antigen processing and presentation
positive regulation of plasmacytoid dendritic cell cytokine production
vasodilation during acute inflammatory response
Antibody Affinity
positive regulation of monocyte differentiation
interleukin-1 Type I receptor antagonist activity
interferon-gamma binding
Multiple Sclerosis, Chronic Progressive
cellular extravasation
calcium ion-dependent exocytosis
interleukin-4 production
Antigens, CD19
Crohn Disease
common variable immunodeficiency
positive regulation of peripheral B cell deletion
regulation of natural killer cell mediated cytotoxicity
B-1a B cell differentiation
B cell receptor complex
Immunoglobulin Heavy Chains
negative regulation of natural killer cell tolerance induction
positive regulation of granulocyte macrophage colony-stimulating factor production
Glomerulonephritis, IGA
mast cell granule
eosinophil degranulation
Lymphatic Metastasis
Cholecystitis
regulation of T cell tolerance induction
terminal deoxynucleotidyl transferase
regulation of peripheral tolerance induction
CCAAT-Enhancer-Binding Protein-delta
MHC class II protein binding, via lateral surface
positive regulation of leukocyte chemotaxis
Antibody-Producing Cells
Receptors, IgE
Giant Lymph Node Hyperplasia
interleukin-7 receptor activity
Immunoglobulin Light Chains, Surrogate
positive regulation of immature T cell proliferation in the thymus
negative regulation of immature T cell proliferation in the thymus
regulation of T cell mediated cytotoxicity
follicular dendritic cell activation during immune response
leukocyte migration during immune response
positive regulation of interleukin-1 beta secretion
innate immune response-inhibiting signal transduction
antibody-dependent cellular cytotoxicity
Immunoglobulin Idiotypes
lipid antigen binding
plasmacytoid dendritic cell differentiation
positive regulation of interleukin-5 biosynthetic process
Interleukin-6 Receptor alpha Subunit
Immunoglobulin J Recombination Signal Sequence-Binding Protein
negative regulation of interleukin-2 production
negative regulation of mast cell activation during immune response
negative regulation of interleukin-1 production
regulation of inflammatory response
interleukin-6 binding
antimicrobial peptide biosynthetic process
leukemia inhibitory factor receptor beta-protein activity
Leukemia, Eosinophilic, Acute
positive regulation of myeloid dendritic cell cytokine production
myasthenia gravis
antigen receptor-mediated signaling pathway
negative regulation of T-helper 2 cell differentiation
myeloid dendritic cell cytokine production
interleukin-18 receptor activity
negative regulation of leukocyte mediated cytotoxicity
regulation of interleukin-21 production
HDAC3
regulation of interleukin-27 production
positive regulation by symbiont of host innate immunity
Receptors, Interleukin-9
VDJ Recombinases
negative regulation of antimicrobial peptide secretion
histamine production during acute inflammatory response
Receptors, Interleukin-2
Immunity, Natural
myeloid progenitor cell differentiation
Receptors, KIR2DL3
regulation of tolerance induction to nonself antigen
T cell mediated cytotoxicity directed against tumor cell target
regulation of non-professional antigen presenting cell antigen processing and presentation
Leukemia, Lymphocytic, Chronic, B-Cell
Autoimmune Diseases
positive regulation of T-helper 2 cell differentiation
regulation of chronic inflammatory response
regulation of tolerance induction
Macrophage Migration-Inhibitory Factors
Histocompatibility
Eosinophil Granule Proteins
central tolerance induction to self antigen
Agglutination
SET
positive regulation of interleukin-15 biosynthetic process
mast cell mediated immunity
interleukin-18 biosynthetic process
Hypereosinophilic Syndrome
positive regulation of B cell proliferation
negative regulation of innate immune response
platelet activating factor receptor activity
Interleukin Receptor Common gamma Subunit
passive induction of innate immune response in host by virus
Epstein-Barr Virus Infections
regulation of leukocyte chemotaxis
pathogen-associated molecular pattern dependent modulation by symbiont of host innate immunity
positive regulation of interferon type I production
susceptibility to natural killer cell mediated cytotoxicity
MICA
Leukemia, Lymphoid
positive regulation of interleukin-20 biosynthetic process
Precursor Cell Lymphoblastic Leukemia-Lymphoma
negative regulation of immune effector process
positive regulation of interleukin-18 production
interleukin-27 biosynthetic process
CCR6 chemokine receptor binding
Drug Hypersensitivity
Receptors, CCR2
bacteriocin immunity
MHC class II protein binding, via antigen binding groove
Milk Hypersensitivity
Antigens, CD29
interleukin-19 production
positive regulation of tolerance induction
Calgranulin A
positive regulation of exocytosis
Chemokine CXCL6
interleukin-28 receptor binding
evasion or tolerance of host immune response
interleukin-9 receptor binding
B-Cell Activation Factor Receptor
Interferon Regulatory Factor-2
positive regulation of B cell anergy
T cell activation via T cell receptor contact with antigen bound to MHC molecule on antigen presenting cell
Interleukin-18
positive regulation of chronic inflammatory response
NF-E2-Related Factor 1
negative regulation of interleukin-3 biosynthetic process
basophil degranulation
interleukin-18 binding
interleukin-10 production
Antibodies, Phospho-Specific
regulation of T-helper 2 cell differentiation
regulation of peripheral B cell deletion
Anaphylaxis
regulation of interleukin-1 alpha biosynthetic process
Hybridomas
regulation of myeloid leukocyte differentiation
positive regulation of mast cell cytokine production
Receptors, KIR
T cell proliferation
Antigens, CD11b
regulation of acute inflammatory response
positive regulation of natural killer cell tolerance induction
negative regulation of inflammatory response to antigenic stimulus
production of molecular mediator of acute inflammatory response
Systemic Inflammatory Response Syndrome
immunoglobulin production
Granuloma Annulare
interleukin-4 binding
env Gene Products, Human Immunodeficiency Virus
C-C chemokine receptor activity
interleukin-1, Type II, blocking binding
mature B cell apoptosis
Interleukin-9
Immunoglobulin delta-Chains
positive regulation of interleukin-4 production
interleukin-21 binding
arthritis
positive regulation of myeloid leukocyte mediated immunity
modulation by symbiont of host inflammatory response
basophil chemotaxis
interleukin-15 receptor binding
synaptic vesicle endocytosis
B cell selection
negative regulation of mast cell cytokine production
Immunoglobulin Variable Region
NK T cell activation during immune response
T-helper 1 type immune response
interleukin-13 production
CCL11
myeloid dendritic cell chemotaxis
Diabetes Mellitus, Type 1
interleukin-17 production
regulation of interleukin-1 beta biosynthetic process
negative regulation of interferon-gamma production
type I hypersensitivity mediated by basophils
regulation of interleukin-21 biosynthetic process
Janus Kinase 1
regulation of interleukin-1 beta production
Antitoxins
Anti-Asthmatic Agents
interleukin-25 binding
negative regulation of central B cell anergy
regulation of granuloma formation
regulation of acute inflammatory response to non-antigenic stimulus
positive regulation of interleukin-11 biosynthetic process
negative regulation of interleukin-19 production
mast cell secretory granule organization and biogenesis
MHC class I biosynthetic process
Biological Phenomena, Cell Phenomena, and Immunity
exogenous lipid antigen binding
endotoxins
negative regulation of interleukin-7 biosynthetic process
natural killer cell degranulation
Immunity, Cellular
positive regulation of central B cell tolerance induction
chemotaxis in environment of other organism during symbiotic interaction
Receptors, Polymeric Immunoglobulin
interleukin-12 complex
negative regulation of mast cell degranulation
innate immune response in mucosa
regulation of B cell tolerance induction
interleukin-17 receptor activity
chronic inflammatory response to antigenic stimulus
negative regulation of interleukin-2 biosynthetic process
Tuberculosis, Lymph Node
maintenance of protein localization in mast cell secretory granule
Receptors, Interleukin-11
regulation of interleukin-15 biosynthetic process
positive regulation of dendritic cell antigen processing and presentation
natural killer cell inhibitory signaling pathway
Granulocytes
modulation by symbiont of host B-cell mediated immune response
central B cell tolerance induction
Filgrastim
cell structure disassembly during apoptosis
negative regulation of exocytosis
Interleukin 1 Receptor Antagonist Protein
Antigens, CD43
negative regulation of lymphocyte anergy
Immunoglobulin Km Allotypes
Receptors, KIR2DL1
endocytosis
interleukin-26 production
Hemagglutinins
non-professional antigen presenting cell antigen processing and presentation
Gene Rearrangement, B-Lymphocyte
Monocytes
Anemia, Hemolytic, Autoimmune
Interleukin-10
Interferon-gamma, Recombinant
NK T cell proliferation during immune response
B-Cell-Specific Activator Protein
DIABLO
regulation of interleukin-22 biosynthetic process
T cell receptor complex
secretion of lysosomal enzymes during acute inflammatory response
interleukin-24 receptor activity
B cell antigen processing and presentation
natural killer cell activation during immune response
platelet activating factor production during acute inflammatory response
negative regulation of interleukin-1 biosynthetic process
platelet activating factor secretion
Receptors, Interleukin-1 Type II
Cell Adhesion Molecules
interleukin-15 binding
Hematopoiesis, Extramedullary
chemotaxis on or near other organism during symbiotic interaction
Immunoglobulin kappa-Chains
negative regulation of interleukin-11 biosynthetic process
interleukin-18 receptor complex
Hematopoietic System
Tumor Necrosis Factor Ligand Superfamily Member 13
Hypergammaglobulinemia
Dihydro-beta-Erythroidine
negative regulation of interleukin-16 production
Minor Histocompatibility Antigens
natural killer cell mediated cytotoxicity
lymphocyte mediated immunity
Lymphoma, B-Cell
chronic inflammatory response to non-antigenic stimulus
positive regulation of acute inflammatory response to antigenic stimulus
cytokine production during acute inflammatory response
evasion or tolerance of host defense response
programmed cell death
positive regulation of interleukin-7 production
negative regulation of interleukin-8 production
positive regulation of interleukin-12 biosynthetic process
protease localization in mast cell secretory granule
Pulmonary Eosinophilia
regulation of myeloid dendritic cell antigen processing and presentation
interleukin-5 receptor complex
negative regulation of monocyte antigen processing and presentation
modulation by organism of inflammatory response of other organism during symbiotic interaction
Integrin alpha1beta1
negative regulation of T-helper cell differentiation
Scavenger Receptors, Class A
type I hypersensitivity mediated by mast cells
Monocyte Chemoattractant Proteins
dermatitis
Interleukins
negative regulation of natural killer cell mediated immunity
positive regulation of interleukin-13 biosynthetic process
negative regulation of granulocyte macrophage colony-stimulating factor biosynthetic process
CDC37
Chemokine CCL8
negative regulation of myeloid dendritic cell cytokine production
establishment of B cell polarity
negative regulation of interleukin-10 biosynthetic process
negative regulation of interleukin-7 production
regulation of MHC class I biosynthetic process
regulation of tolerance induction to self antigen
positive regulation of mast cell apoptosis
Receptors, Interleukin-21
regulation of neutrophil degranulation
regulation of cytotoxic T cell degranulation
B cell receptor editing
receptor mediated endocytosis of virus by host
regulation of interleukin-2 production
Granulocyte Macrophage Colony-Stimulating Factors, Recombinant
positive regulation of B cell deletion
activated T cell proliferation
Otitis
interleukin-2 binding
negative regulation of interleukin-15 production
Interleukin-11
regulation of interferon type I production
Integrin alpha3
Hodgkin disease
Egg Hypersensitivity
B cell affinity maturation
interleukin-11 receptor activity
activation of plasma proteins during acute inflammatory response
Myositis
HLA-DR1 Antigen
negative regulation of natural killer cell mediated cytotoxicity
negative regulation of interleukin-14 biosynthetic process
Receptors, Interleukin-8
Immunologic Deficiency Syndromes
regulation of interleukin-7 biosynthetic process
Receptors, KIR2DL4
Rhinitis, Allergic, Seasonal
Janus Kinase 2
Macrophage-1 Antigen
rev Gene Products, Human Immunodeficiency Virus
B cell lineage commitment
HIV Core Protein p24
hepatitis
negative regulation of interleukin-17 production
Hemolytic Agents
antigen binding
interleukin-3 receptor binding
Receptors, Interleukin-17
endogenous peptide antigen binding
pathogen-associated molecular pattern dependent induction by symbiont of host innate immunity
negative regulation of T cell differentiation in the thymus
positive regulation of tolerance induction to tumor cell
mast cell cytokine production
positive regulation of interleukin-10 production
regulation of eosinophil differentiation
negative regulation of B cell deletion
Elephantiasis, Filarial
basophil activation during immune response
Dermatitis, Occupational
Interleukin-5 Receptor alpha Subunit
Multiple Myeloma
Anemia, Hemolytic, Congenital Nonspherocytic
Histocompatibility Antigens Class II
integrins
inflammatory cell apoptosis
Chemotactic Factors, Eosinophil
Prostaglandin Antagonists
Waterhouse-Friderichsen Syndrome
innate immune response-activating signal transduction
Antigens, CD11a
tolerance induction to nonself antigen
Receptor, Interferon alpha-beta
Serum sickness
negative regulation of leukocyte mediated immunity
Desensitization, Immunologic
Antigens, CD11c
Leukocyte-Adhesion Deficiency Syndrome
positive regulation of acute inflammatory response
clonal anergy
interleukin-5 receptor activity
Activated-Leukocyte Cell Adhesion Molecule
leukocyte chemotaxis during inflammatory response
CCR3 chemokine receptor binding
Interferon Alfa-2b
regulation of vascular permeability during acute inflammatory response
regulation of interleukin-11 biosynthetic process
Immunoglobulins, Thyroid-Stimulating
alpha-beta T cell proliferation
Receptors, Interleukin-1
negative regulation by symbiont of host B-cell mediated immune response
C-reactive protein
Anti-Allergic Agents
negative regulation of interleukin-21 biosynthetic process
myeloid cell homeostasis
regulation of dendritic cell cytokine production
positive regulation of interleukin-23 biosynthetic process
interleukin-5 binding
Granulocyte-Macrophage Colony-Stimulating Factor
positive regulation of leukocyte degranulation
regulation of central tolerance induction
regulation of B cell activation
positive regulation of interferon-gamma production
macrophage antigen processing and presentation
HLA-A3 Antigen
Endolymphatic Sac
negative regulation of B-1 B cell differentiation
Granuloma, Laryngeal
eosinophil activation
positive regulation by symbiont of host inflammatory response
interleukin-25 receptor activity
natural killer cell mediated immunity
negative regulation of myeloid dendritic cell activation
positive regulation of T cell mediated immunity
neutrophil mediated immunity
regulation of peripheral T cell tolerance induction
interferon-beta production
regulation of T cell tolerance induction to tumor cell
interleukin-4 biosynthetic process
plasmacytoid dendritic cell activation
positive regulation of isotype switching to IgG isotypes
regulation of interleukin-6 biosynthetic process
regulation of inflammatory response to antigenic stimulus
Antibody-Dependent Enhancement
regulation of mast cell activation during immune response
positive regulation of calcium ion-dependent exocytosis
negative regulation of granulocyte differentiation
regulation of interferon-gamma biosynthetic process
positive regulation of interleukin-22 production
T cell differentiation in the thymus
X-Linked Combined Immunodeficiency Diseases
HLA-A1 Antigen
regulation of interleukin-1 secretion
Cytokines
B-1 B cell lineage commitment
negative regulation of interleukin-3 production
acquired immunodeficiency syndrome
interleukin-1 biosynthetic process
Interleukin-23 Subunit p19
BID
negative regulation of interleukin-25 production
interleukin-23 biosynthetic process
negative regulation of isotype switching
Demyelinating Autoimmune Diseases, CNS
H-2 Antigens
prostaglandin production during acute inflammatory response
interleukin-8 biosynthetic process
positive regulation of interleukin-3 production
Blackwater Fever
Myelitis
regulation of tolerance induction to tumor cell
peripheral B cell anergy
interleukin-5 production
Lymphatic System
interferon-alpha/beta binding
Antibodies, Heterophile
Interleukin-1 Receptor Accessory Protein
regulation of innate immune response
Complement Pathway, Classical
interleukin-26 receptor binding
negative regulation of interleukin-20 production
negative regulation of natural killer cell mediated cytotoxicity directed against tumor cell target
immunity
negative regulation of natural killer cell degranulation
induction by symbiont of host innate immunity
interleukin-1 beta biosynthetic process
histamine secretion by mast cell
MHC protein binding
regulation of interleukin-11 production
regulation of interleukin-1 beta secretion
interleukin-5 biosynthetic process
Histiocytosis, Non-Langerhans-Cell
RAC2
Pelvic Inflammatory Disease
Killer Cells, Natural
modulation by symbiont of pathogen-associated molecular pattern-induced host innate immunity
positive regulation of antimicrobial humoral response
Chemokine CXCL2
Adjuvants, Immunologic
regulation of natural killer cell degranulation
positive regulation of peripheral T cell tolerance induction
interleukin-6 biosynthetic process
interleukin-10 binding
evasion or tolerance of host defenses
peripheral B cell negative selection
Immunity, Mucosal
positive regulation of T-helper 1 type immune response
positive regulation of B cell receptor signaling pathway
negative regulation of interleukin-1 beta secretion
regulation of interleukin-10 biosynthetic process
Autoimmune Diseases of the Nervous System
interleukin-13 receptor binding
interleukin-13 receptor activity
HIV Antibodies
glomerulonephritis
natural killer cell activation
myeloid cell apoptosis
regulation of interleukin-4 production
T cell mediated immune response to tumor cell
interleukin-17 binding
interleukin-18 alpha subunit binding
HLA Antigens
Interleukin-18 Receptor alpha Subunit
negative regulation of chronic inflammatory response to non-antigenic stimulus
Receptors, CXCR4
respiratory burst during acute inflammatory response
alternate splicing of immunoglobulin genes
negative regulation of natural killer cell mediated immune response to tumor cell
Interferon Inducers
antimicrobial peptide secretion
Receptors, Interleukin-10
Interleukin-13 Receptor alpha1 Subunit
isotype switching to IgA isotypes
hypergammaglobulinemia
Epitopes, B-Lymphocyte
Immune Complex Diseases
ataxia telangiectasia
interleukin-20 receptor activity
BCL9
leukemia
Dendritic Cells
TRAF3
peripheral B cell receptor editing
immune complex clearance by monocytes and macrophages
Lymphocele
T cell activation during immune response
regulation of interleukin-19 production
CD40
regulation of interleukin-9 biosynthetic process
interleukin-21 receptor activity
regulation of eosinophil degranulation
negative regulation of interleukin-21 production
T cell tolerance induction to tumor cell
Receptors, KIR3DS1
regulation of interleukin-14 production
interleukin-24 production
Cell Degranulation
regulation of interleukin-16 biosynthetic process
regulation of interferon-beta production
platelet alpha granule
interleukin-1 binding
positive regulation of eosinophil differentiation
allergic rhinitis
Precursor B-Cell Lymphoblastic Leukemia-Lymphoma
Antibody Diversity
innate immune response activating cell surface receptor signaling pathway
Neurogenic Inflammation
immune response in mucosal-associated lymphoid tissue
Lupus Erythematosus, Cutaneous
leukocyte activation during inflammatory response
T-helper 2 cell lineage commitment
positive regulation of interleukin-24 biosynthetic process
peripheral B cell selection
chemokines
Matrix Metalloproteinase 12
negative regulation of antimicrobial humoral response
positive regulation of interleukin-4 biosynthetic process
Autoimmunity
HIV Envelope Protein gp120
DNA damage response, signal transduction by p53 class mediator resulting in induction of apoptosis
antigen processing and presentation of lipid antigen via MHC class Ib
negative regulation of myeloid leukocyte mediated immunity
regulation of isotype switching to IgG isotypes
Antibody Formation
T cell differentiation
interleukin-3 biosynthetic process
positive regulation of innate immune response
positive regulation of cytotoxic T cell degranulation
regulation of isotype switching to IgA isotypes
Encephalomyelitis, Autoimmune, Experimental
negative regulation of chronic inflammatory response to antigenic stimulus
negative regulation of mature B cell apoptosis
interleukin-21 production
myeloid dendritic cell activation
Bursa of Fabricius
monocyte activation
positive regulation of T-helper 2 type immune response
Infectious bursal disease virus
Leukocyte Disorders
Receptors, Interleukin-16
Murine Acquired Immunodeficiency Syndrome
heterophilic cell adhesion during cytoadherence to microvasculature, mediated by parasite protein
HLA-DP Antigens
leukemia inhibitory factor signaling pathway involved in forebrain neuron fate commitment
Burkitt Lymphoma
Lupus Erythematosus, Discoid
C-C chemokine binding
Hematopoietic Cell Growth Factors
Acrodermatitis
pre-B cell receptor expression
regulation of interleukin-22 production
Killer Cells, Lymphokine-Activated
sepsis
negative regulation of interleukin-1 beta production
negative regulation of beta 2 integrin biosynthetic process
modulation by organism of innate immunity in other organism during symbiotic interaction
regulation of T cell differentiation in the thymus
B cell antigen processing and presentation mediated by B cell receptor uptake of antigen
Interleukin-15 Receptor alpha Subunit
Chemokine CCL3
negative regulation of interleukin-24 biosynthetic process
Erythroid Cells
negative regulation of acute inflammatory response to non-antigenic stimulus
Chemokine CCL22
interleukin-12 biosynthetic process
Interferon-Stimulated Gene Factor 3, alpha Subunit
Encephalitis
Major Histocompatibility Complex
Immunoglobulin A
Interferons
Interleukin-7
regulation of granulocyte macrophage colony-stimulating factor production
high molecular weight B cell growth factor receptor binding
negative regulation of chronic inflammatory response
CDC42
T cell costimulation
Phagocytosis
negative regulation of B cell mediated immunity
high molecular weight B cell growth factor receptor activity
interleukin-1 alpha production
Interferon Alfa-2c
Granuloma, Lethal Midline
Receptors, Interleukin-4, Type I
negative regulation of interferon-alpha biosynthetic process
HIV
Anaphylatoxins
Leukemia, Mast-Cell
leukocytes
positive regulation of mast cell activation
Acalculous Cholecystitis
regulation of leukocyte migration
T cell secretory granule organization and biogenesis
interleukin-14 biosynthetic process
chemotaxis on or near host
tolerance induction
Receptors, Interleukin-7
HIV Seropositivity
positive regulation of neutrophil degranulation
immunoglobulin production during immune response
regulation of interleukin-25 production
interleukin-12 receptor binding
negative regulation of interleukin-1 secretion
interleukin-20 production
positive regulation of myeloid cell differentiation
peripheral tolerance induction to self antigen
positive regulation of leukocyte mediated immunity
histamine secretion during acute inflammatory response
leukocyte activation during immune response
Immunoglobulin Fc Fragments
Granuloma, Plasma Cell, Orbital
Anemia, Hemolytic, Congenital
macrophage colony stimulating factor receptor binding
interleukin-4 receptor binding
positive regulation of mast cell activation during immune response
Nuclear Factor 90 Proteins
natural killer cell mediated cytotoxicity directed against tumor cell target
Somatic Hypermutation, Immunoglobulin
central B cell anergy
myeloid cell differentiation
interleukin-13 receptor complex
interleukin-10 receptor activity
interleukin-20 binding
Th2 Cells
leukocyte differentiation
inflammatory response to antigenic stimulus
Multiple Sclerosis, Relapsing-Remitting
positive regulation of antimicrobial peptide production
negative regulation of acute inflammatory response to antigenic stimulus
negative regulation of central tolerance induction
positive regulation of interleukin-7 biosynthetic process
Immunoglobulin Allotypes
Lymphatic Diseases
negative regulation by symbiont of pathogen-associated molecular pattern-induced host innate immunity
immune response in nasopharyngeal-associated lymphoid tissue
macrophage differentiation
beta 2 integrin biosynthetic process
modulation by symbiont of host innate immunity
regulation of interleukin-1 production
leukocyte chemotaxis
regulation of interleukin-23 biosynthetic process
Receptors, Interferon
leukocyte tethering or rolling
HLA-B8 Antigen
Interleukin-12
Antigens, CD45
immune effector process
regulation of antigen receptor-mediated signaling pathway
positive regulation of B cell antigen processing and presentation
regulation of interleukin-27 biosynthetic process
Immunoglobulin J-Chains
antigen processing and presentation, endogenous lipid antigen via MHC class Ib
Interleukin-12 Receptor beta 2 Subunit
antigen processing and presentation following macropinocytosis
Erythroid-Specific DNA-Binding Factors
negative regulation of eosinophil degranulation
positive regulation of leukocyte migration
interleukin-8 receptor binding
negative regulation of peripheral B cell deletion
interleukin-14 production
chemotaxis to folate
B-Cell Maturation Antigen
Immunoglobulin lambda-Chains
Leukocyte Elastase
negative regulation of T-helper 2 type immune response
Leukocyte Reduction Procedures
positive regulation of interleukin-9 production
negative regulation of myeloid cell apoptosis
negative regulation of T cell tolerance induction
Nuclear Factor 45 Protein
KB Cells
negative regulation of T cell mediated immunity
establishment of protein localization in mast cell secretory granule
production of lysosomal enzymes during acute inflammatory response
eosinophil activation during immune response
monocyte chemotaxis
interleukin-23 receptor binding
interleukin-13 biosynthetic process
interleukin-22 binding
Langerhans Cells
chemotaxis to cAMP
CCR10 chemokine receptor binding
B-Lymphocyte Subsets
interleukin-6 production
interleukin-16 receptor binding
B cell costimulation
regulation of myeloid cell differentiation
regulation of exocyst localization during endocytosis
Leukocyte Migration-Inhibitory Factors
Antibodies, Anti-Idiotypic
cleavage of cytosolic proteins during apoptosis
regulation of B cell apoptosis
immunoglobulin transcytosis in epithelial cells mediated by polymeric immunoglobulin receptor
Gene Rearrangement, B-Lymphocyte, Light Chain
regulation of B cell proliferation
myeloid leukocyte differentiation
SP1
positive regulation of interleukin-25 production
interleukin-2 receptor binding
regulation of B cell cytokine production
regulation of interferon-alpha biosynthetic process
tolerance induction in urogenital tract
B cell tolerance induction in mucosal-associated lymphoid tissue
negative regulation of interleukin-22 biosynthetic process
CD40 Ligand
regulation of peripheral B cell anergy
Janus Kinase 3
Asthma
positive regulation of peripheral tolerance induction
leukocyte activation
B-1b B cell differentiation
positive regulation of lymphocyte anergy
interleukin-1 secretion
regulation of interleukin-13 production
agammaglobulinemia
HIV Enhancer
regulation of antimicrobial humoral response
HLA-DQ Antigens
interleukin-19 receptor binding
acute inflammatory response to antigenic stimulus
negative regulation of central B cell tolerance induction
adaptive immune response based on somatic recombination of immune receptors built from immunoglobulin superfamily domains
interferon-beta biosynthetic process
Granuloma, Giant Cell
protein localization in mast cell secretory granule
interleukin-2 production
CCR4 chemokine receptor binding
Antigens, CD18
immunoglobulin secretion
B cell differentiation
Hyper-IgM Immunodeficiency Syndrome
Cell Migration Assays, Macrophage
negative regulation of interleukin-23 biosynthetic process
negative regulation by symbiont of host inflammatory response
Immunotoxins
Immunoglobulin Isotypes
Receptors, Complement 3d
B cell negative selection
positive regulation of interleukin-8 biosynthetic process
inflammatory response
negative regulation by organism of B-cell mediated immune response of other organism during symbiotic interaction
Antibodies, Blocking
negative regulation of interleukin-19 biosynthetic process
positive regulation of beta 2 integrin biosynthetic process
Histocompatibility Antigens
positive regulation of interleukin-5 production
Lymphoid Tissue
interleukin-19 binding
clearance of damaged tissue during inflammatory response
membrane attack complex
Immunoglobulin Fab Fragments
Anemia, Hemolytic
negative regulation of granuloma formation
MHC class I protein binding
tolerance induction to tumor cell
macrophage activation during immune response
interleukin-1, Type I receptor binding
T-helper 2 cell differentiation
Antigens, CD80
regulation of immature T cell proliferation in the thymus
HLA-B specific inhibitory MHC class I receptor activity
Lymphoma, B-Cell, Marginal Zone
positive regulation of tolerance induction to self antigen
interleukin-12 receptor complex
alpha-Defensins
positive regulation of T cell differentiation in the thymus
Interleukin-1alpha
mast cell activation
B cell activation
HLA-A specific inhibitory MHC class I receptor activity
Antibodies, Antiphospholipid
Eosinophilia-Myalgia Syndrome
negative regulation of interleukin-22 production
negative regulation of interleukin-1 alpha biosynthetic process
regulation of interleukin-2 biosynthetic process
interleukin-8 production
regulation of isotype switching to IgE isotypes
MOS
regulation of interleukin-26 biosynthetic process
antigen processing and presentation initiated by pattern recognition receptor mediated uptake of antigen
HIV Enteropathy
Histiocytosis, Langerhans-Cell
Chemokine CCL21
natural killer cell differentiation during immune response
positive regulation of interleukin-20 production
Immunoglobulin Switch Region
regulation of B cell anergy
cytotoxins
Asthma, Exercise-Induced
Hematopoietic Stem Cells
tolerance induction in nasopharyngeal-associated lymphoid tissue
negative regulation of interferon-beta production
NK T cell activation
Lymph Nodes
regulation of interleukin-7 production
Leukocyte Transfusion
interleukin-1 receptor activity
regulation of monocyte differentiation
negative regulation of B cell anergy
AKT1
regulation of interleukin-24 biosynthetic process
germinal center
regulation of isotype switching to IgD isotypes
positive regulation of granulocyte differentiation
induction by virus of host apoptosis
interleukin-27 production
Diabetes Insipidus
peripheral tolerance induction to nonself antigen
Lupus Erythematosus, Systemic
Myeloma Proteins
Antigen-Presenting Cells
regulation of T-helper cell differentiation
Antigens, CD46
positive regulation of interleukin-11 production
Dermatitis, Perioral
negative regulation of interleukin-24 production
Calgranulin B
negative regulation of interleukin-18 production
Interferon Regulatory Factor-1
positive regulation of interleukin-16 biosynthetic process
positive regulation of central B cell anergy
immunoglobulin biosynthetic process during immune response
neutrophil degranulation
regulation of interleukin-8 biosynthetic process
interferon type I biosynthetic process
establishment of natural killer cell polarity
C-X-C chemokine receptor activity
positive regulation of central tolerance induction
NF-E2-Related Factor 2
T cell receptor signaling pathway
Mucocutaneous Lymph Node Syndrome
Mastocytosis
negative regulation of leukocyte degranulation
regulation of T-helper 1 type immune response
Immunoglobulin Light Chains
negative regulation of T-helper 1 type immune response
regulation of myeloid dendritic cell activation
positive regulation of isotype switching to IgD isotypes
chemotaxis within host
Receptors, KIR2DL2
Receptors, KIR3DL1
acute inflammatory response to non-antigenic stimulus
HLA-C specific inhibitory MHC class I receptor activity
protein kinase C
Dendritic Cell Sarcoma, Interdigitating
hemopoietic or lymphoid organ development
interleukin-10 receptor binding
granulocyte differentiation
Prostatitis
Inflammation Mediators
leukocyte adhesion
Chemokine CXCL12
Interleukin-6
Interleukin-13
HLA-A specific activating MHC class I receptor activity
Osteitis
bronchitis
Dermatitis, Seborrheic
leukemia inhibitory factor receptor activity
B cell cytokine production
HIV Antigens
T-helper cell differentiation
agglutination during conjugation without cellular fusion
platelet activation
central tolerance induction to nonself antigen
macrophages
B cell positive selection
integrin complex
leukocyte adhesive activation
TRAP1
Dermatitis, Toxicodendron
central B cell negative selection
antigen processing and presentation following receptor mediated endocytosis
antigen processing and presentation of endogenous antigen
negative regulation of tolerance induction dependent upon immune response
positive regulation of central B cell deletion
leukocyte homeostasis
positive regulation of basophil differentiation
Langerhans cell chemotaxis
interleukin-20 receptor complex
interleukin-24 receptor binding
active evasion of immune response of other organism via regulation of antigen processing and presentation in other organism during symbiotic interaction
Ribonuclease H, Human Immunodeficiency Virus
Guillain-Barre syndrome
myeloid dendritic cell activation during immune response
central B cell deletion
NF-kappa B
Sepsis
integrin binding
chemotaxis in host environment
negative regulation of plasmacytoid dendritic cell cytokine production
Antibodies, Catalytic
Fas ligand
T cell lineage commitment
Eosinophil Cationic Protein
positive regulation of T-helper 1 cell differentiation
Chemokine CXCL10
regulation of antibody-dependent cellular cytotoxicity
Interleukin-12 Receptor beta 1 Subunit
negative regulation of B cell tolerance induction
Receptors, Interleukin-6
B-Lymphocytes
regulation of central B cell deletion
Interleukin-10 Receptor alpha Subunit
positive regulation of antimicrobial peptide secretion
negative regulation of cytotoxic T cell degranulation
pro-B cell differentiation
Antibodies, Antinuclear
chemotaxis within other organism during symbiotic interaction
immune complex clearance by erythrocytes
interleukin-16 production
antimicrobial peptide production
Opsonization
mature B cell differentiation during immune response
negative regulation of acute inflammatory response
interleukin-14 binding
interleukin-12 alpha subunit binding
peptide antigen binding
positive regulation of interleukin-21 biosynthetic process
Janus kinase activity
interleukin-16 binding
regulation of T cell mediated immunity
regulation of mast cell apoptosis
negative regulation of antimicrobial peptide biosynthetic process
HLA-DR7 Antigen
positive regulation of interleukin-3 biosynthetic process
memory B cell differentiation
Chemokine CCL2
positive regulation of immune effector process
negative regulation of leukocyte chemotaxis
basophil mediated immunity
positive regulation of MHC class II biosynthetic process
Minor Histocompatibility Loci
Interleukin-1 Receptor-Associated Kinases
Integrin alphaXbeta2
Nut Hypersensitivity
Integrin alpha1
interleukin-7 biosynthetic process
Histocompatibility, Maternal-Fetal
tolerance induction in gut-associated lymphoid tissue
Leukemia, Prolymphocytic, B-Cell
bone marrow
Interferon Type I, Recombinant
Pneumonia
Macrophages
interleukin-2 receptor complex
platelet activating factor biosynthetic process
interleukin-1 receptor antagonist activity
maintenance of protease localization in mast cell secretory granule
Interleukin-5
antigen processing and presentation of exogenous antigen
negative regulation of T cell mediated cytotoxicity
Granuloma, Foreign-Body
regulation of interleukin-5 production
Integrin alpha Chains
Spondylitis, Ankylosing
nef Gene Products, Human Immunodeficiency Virus
NK T cell differentiation
HLA-B Antigens
cell adhesion
central T cell tolerance induction
negative regulation of interferon type I production
B cell antigen processing and presentation following pinocytosis
antigen processing and presentation initiated by receptor mediated uptake of antigen
regulation of central B cell tolerance induction
regulation of mast cell degranulation
isotype switching to IgD isotypes
central tolerance induction
regulation of interleukin-23 production
T cell tolerance induction
Anti-Inflammatory Agents, Non-Steroidal
T cell selection
interleukin-15 receptor activity
T-Lymphocytes, Cytotoxic
basophil differentiation
Interleukin-3
interleukin-13 binding
regulation of central B cell anergy
Mitogen-Activated Protein Kinase 14
Antigen-Antibody Reactions
Precursor Cells, B-Lymphoid
negative regulation of B cell differentiation
regulation of antimicrobial peptide production
Interleukin-10 Receptor beta Subunit
multiple sclerosis
positive regulation of interleukin-27 production
Binding Sites, Antibody
Immunoglobulin G
inhibitory killer cell immunoglobulin-like receptor signaling pathway
active induction of innate immune response in host by virus
Cell Migration Assays, Leukocyte
central B cell selection
C-X-C chemokine binding
Cytokine Receptor Common beta Subunit
Chemokine CCL20
positive regulation of non-professional antigen presenting cell antigen processing and presentation
Polyradiculoneuropathy, Chronic Inflammatory Demyelinating
Chemokine CCL19
peptide or protein amino-terminal blocking
interleukin-6 receptor binding
Interleukin-11 Receptor alpha Subunit
Erythroblastosis, Fetal
HLA-DR4 Antigen
eosinophil chemotaxis
Complement Pathway, Alternative
negative regulation of B cell cytokine production
regulation of myeloid dendritic cell cytokine production
positive regulation of natural killer cell mediated cytotoxicity directed against tumor cell target
Angiolymphoid Hyperplasia with Eosinophilia
Interferon
natural killer cell cytokine production
induction by symbiont of host apoptosis
interleukin-11 receptor binding
Monocytes, Activated Killer
interleukin-19 biosynthetic process
interleukin-26 biosynthetic process
monocyte activation during immune response
Antigens, CD79
erythropoietin receptor activity
interleukin-14 receptor activity
interleukin-26 receptor activity
Severe Combined Immunodeficiency
negative regulation of interleukin-27 production
positive regulation of plasmacytoid dendritic cell antigen processing and presentation
sensitization
tolerance induction in mucosal-associated lymphoid tissue
activated T cell apoptosis
positive regulation of chronic inflammatory response to non-antigenic stimulus
Immunoglobulin alpha-Chains
Immunity, Active
positive regulation of interleukin-1 biosynthetic process
Receptors, Lymphocyte Homing
positive regulation of interleukin-1 production
synaptic vesicle docking during exocytosis
regulation of chronic inflammatory response to non-antigenic stimulus
Receptors, Interleukin-1 Type I
Clonal Anergy
interleukin-10 biosynthetic process
interleukin-3 production
regulation of B cell receptor signaling pathway
S100B
Antimicrobial Cationic Peptides
granulocyte macrophage colony-stimulating factor receptor complex
positive regulation of inflammatory response
interleukin-7 production
interleukin-23 production
Immunoglobulin Class Switching
L-Selectin
regulation of beta 2 integrin biosynthetic process
GATA2 Transcription Factor
interleukin-3 receptor complex
positive regulation of mature B cell apoptosis
granulocyte macrophage colony-stimulating factor receptor binding
serotonin secretion by basophil
interleukin-9 receptor complex
positive regulation of interleukin-23 production
alpha-beta T cell differentiation during immune response
negative regulation of interleukin-9 production
plasmacytoid dendritic cell antigen processing and presentation
Granuloma, Plasma Cell, Pulmonary
Guillain-Barre Syndrome
regulation of MHC class II biosynthetic process
interleukin-3 receptor activity
positive regulation of activation of membrane attack complex
positive regulation of isotype switching
Receptor-Like Protein Tyrosine Phosphatases, Class 2
regulation of calcium ion-dependent exocytosis
Endolymphatic Hydrops
Colony-Stimulating Factors
cytoadherence to microvasculature, mediated by parasite protein
Otitis Media
negative regulation of calcium ion-dependent exocytosis
Receptors, Antigen, B-Cell
Granulocyte Colony-Stimulating Factor
antigen transcytosis by M cells in mucosal-associated lymphoid tissue
regulation of interferon-gamma production
serotonin secretion during acute inflammatory response
negative regulation of interleukin-6 production
interleukin-23 receptor activity
inflammation
interleukin-27 receptor activity
Simian immunodeficiency virus
Interferon-Stimulated Gene Factor 3
regulation of mature B cell apoptosis
leukocyte chemotaxis during immune response
myeloid dendritic cell differentiation during immune response
follicular dendritic cell differentiation
B cell receptor signaling pathway
negative regulation of interleukin-12 biosynthetic process
interleukin-17 receptor binding
interleukin-9 biosynthetic process
positive regulation of B cell differentiation
serotonin secretion by mast cell
negative regulation of isotype switching to IgA isotypes
adaptive immune response
Interferon Alfa-2a
Purpura, Thrombocytopenic, Idiopathic
CCR4
Granuloma Inguinale
interleukin-9 binding
regulation of granulocyte macrophage colony-stimulating factor biosynthetic process
Lymphatic Abnormalities
lytic viral exocytosis
negative regulation of eosinophil differentiation
negative regulation of antimicrobial peptide production
positive regulation of interleukin-17 biosynthetic process
Erythropoietin, Recombinant
peptide antigen-transporting ATPase activity
negative regulation of granulocyte macrophage colony-stimulating factor production
negative regulation of cellular defense response
regulation of leukocyte degranulation
rheumatoid arthritis
Endothelium, Lymphatic
Interferon Regulatory Factors
interferon receptor activity
interleukin-25 biosynthetic process
Encephalomyelitis
regulation of lymphocyte mediated immunity
platelet alpha granule lumen
negative regulation of peripheral tolerance induction
Inflammation
transitional stage B cell differentiation
interferon binding
negative regulation of interleukin-13 biosynthetic process
positive regulation of granulocyte macrophage colony-stimulating factor biosynthetic process
Antibodies, Anticardiolipin
tumor necrosis factor
positive regulation of leukocyte activation
high affinity IgG receptor activity
regulation of myeloid cell apoptosis
Fc receptor
Eosinophil Peroxidase
positive regulation of lymphocyte mediated immunity
HDAC4
Interleukin-15
Histamine H1 Antagonists, Non-Sedating
Histamine H1 Antagonists
Interleukin-1beta
positive regulation of MHC class I biosynthetic process
Complement Pathway, Mannose-Binding Lectin
positive regulation of interleukin-10 biosynthetic process
interleukin-26 binding
interleukin-16 receptor activity
Isoantigens
SPI1
peptide or protein carboxyl-terminal blocking
chemotaxis to oxidizable substrate
Antibody-Dependent Cell Cytotoxicity
immunoglobulin production in mucosal tissue
Mast-Cell Sarcoma
exocytosis
Receptor, Macrophage Colony-Stimulating Factor
natural killer cell tolerance induction
negative regulation of antibody-dependent cellular cytotoxicity
positive regulation of interleukin-14 production
somatic hypermutation of immunoglobulin genes
Receptors, Interleukin-5
negative regulation of interleukin-9 biosynthetic process
interferon-alpha biosynthetic process
intracellular defense response
alpha-beta T cell receptor complex
Latex Hypersensitivity
leukocyte mediated cytotoxicity
negative regulation of B cell antigen processing and presentation
Lymphokines
positive regulation of interleukin-1 beta biosynthetic process
Mediastinitis
positive regulation of interferon-alpha production
Lymphatic Vessels
adenosine deaminase
T-helper 1 cell differentiation
positive regulation of B cell cytokine production
negative regulation of interleukin-26 biosynthetic process
Interleukin-2
interleukin-18 production
Arthus reaction
dendritic cell chemotaxis
Receptors, Interleukin-18
isotype switching to IgG isotypes
cytokine
plasmacytoid dendritic cell differentiation during immune response
defensin
monocyte differentiation
interleukin-1 alpha biosynthetic process
lymph node development
synaptic vesicle exocytosis
perforin
T cell inhibitory signaling pathway
negative regulation of interleukin-14 production
regulation of endocytosis
positive regulation of myeloid dendritic cell activation
positive regulation of interleukin-6 production
Hypersensitivity
adoptive transfer
Receptors, Interleukin-8A
positive regulation of interleukin-9 biosynthetic process
platelet activating factor receptor binding
positive regulation of inflammatory response to antigenic stimulus
leukocyte migration during inflammatory response
regulation of interleukin-12 biosynthetic process
Inflammatory Bowel Diseases
Interleukin-4
negative regulation of lymphocyte mediated immunity
interleukin-24 binding
negative regulation of endocytosis
CCR5 chemokine receptor binding
Leukocytes, Mononuclear
Receptors, Interleukin-13
lymphatic system
interleukin-15 production
Genes, MHC Class II
T cell activation
regulation of acute inflammatory response to antigenic stimulus
regulation of interleukin-4 biosynthetic process
B cell anergy
Integrin alpha3beta1
Disintegrins
regulation of interleukin-17 production
positive regulation of B cell activation
regulation of mast cell activation
Dermatitis, Exfoliative
Granulocyte Colony Stimulating Factor, Recombinant
cleavage of cytoskeletal proteins during apoptosis
Lymphoid Enhancer-Binding Factor 1
HLA-DR5 Antigen
positive regulation of monocyte antigen processing and presentation
negative regulation of interleukin-10 production
induction of negative chemotaxis
MNT
selectins
dendritic cell cytokine production
peripheral tolerance induction
HLA-C Antigens
Interleukin-21 Receptor alpha Subunit
Interleukin-2 Receptor beta Subunit
positive regulation by organism of inflammatory response of other organism during symbiotic interaction
Peritoneal Stomata
antigen processing and presentation initiated by toll-like receptor mediated phagocytosis of antigen
properdin
negative regulation of myeloid leukocyte differentiation
Eosinophil Major Basic Protein
granuloma formation
positive regulation of dendritic cell cytokine production
Chediak-Higashi syndrome
Interferon-beta
myeloid leukocyte mediated immunity
negative regulation by symbiont of host innate immunity
Peanut Hypersensitivity
positive regulation of interleukin-25 biosynthetic process
negative regulation of interleukin-26 production
NK T cell proliferation
T cell cytokine production
positive regulation of interleukin-26 biosynthetic process
positive regulation of mast cell degranulation
positive regulation of T cell mediated cytotoxicity directed against tumor cell target
regulation of plasmacytoid dendritic cell cytokine production
healing during inflammatory response
interleukin-8 binding
transitional two stage B cell differentiation
negative regulation of peripheral B cell anergy
interleukin-17 biosynthetic process
Interleukin-12 Subunit p35
Immunoglobulins
Immunity, Maternally-Acquired
gene conversion of immunoglobulin genes during immune response
antigen sampling in mucosal-associated lymphoid tissue
Rheumatoid factor
interleukin-22 receptor binding
regulation of B cell deletion
negative regulation of plasmacytoid dendritic cell antigen processing and presentation
regulation of interleukin-24 production
positive regulation of T cell tolerance induction to tumor cell
regulation of chronic inflammatory response to antigenic stimulus
Arteritis
C-X3-C chemokine binding
Human Immunodeficiency Virus Proteins
Interleukin-3 Receptor alpha Subunit
Receptors, Erythropoietin
tolerance induction to self antigen
NF-E2 Transcription Factor, p45 Subunit
interleukin-12 binding
interleukin-25 production
transforming growth factor beta
Dermatitis
Interleukin-23
chemotaxis
Immunoglobulin Gm Allotypes
regulation of granulocyte differentiation
Antigens, CD47
interleukin-27 binding
positive regulation of B-1 B cell differentiation
regulation of myeloid leukocyte mediated immunity
T cell homeostatic proliferation
Receptor-Interacting Protein Serine-Threonine Kinase 2
regulation of tolerance induction dependent upon immune response
negative regulation of peripheral T cell tolerance induction
alpha-beta T cell activation by superantigen
alpha-beta T cell lineage commitment
regulation of B cell mediated immunity
Monokines
negative regulation of B cell proliferation
activation of membrane attack complex
Chemokine CCL4
Dermatitis, Contact
HLA-DR2 Antigen
positive regulation of T cell anergy
antigen presentation
positive regulation of receptor mediated endocytosis
interleukin-12 production
mast cell homeostasis
active evasion of host immune response via regulation of host antigen processing and presentation
Langerhans Cell Sarcoma
Receptors, IgG
Immunoglobulin mu-Chains
Polyendocrinopathies, Autoimmune
integrin biosynthetic process
HLA-DR3 Antigen
B-Cell Activating Factor
IgG immunoglobulin transcytosis in epithelial cells mediated by FcRn immunoglobulin receptor
Receptors, Granulocyte-Macrophage Colony-Stimulating Factor
Integrin alpha2beta1
interleukin-22 biosynthetic process
nuclear factor of activated T-cells
regulation of interleukin-16 production
HLA-A2 Antigen
regulation of T-helper 2 type immune response
chemokine activity
regulation of interleukin-20 production
Eosinophils
negative regulation of interleukin-1 alpha secretion
tat Gene Products, Human Immunodeficiency Virus
Interferon Regulatory Factor-3
Macrophage Inflammatory Proteins
regulation of leukocyte activation
Type IV pili-dependent localized adherence to host
plasmacytoid dendritic cell cytokine production
positive regulation of natural killer cell mediated immunity
Anti-Inflammatory Agents
Antibody Specificity
Dermatitis, Photoallergic
positive regulation of antigen receptor-mediated signaling pathway
B cell deletion
positive regulation of isotype switching to IgE isotypes
negative regulation of T cell mediated cytotoxicity directed against tumor cell target
Interleukin-16
B cell inhibitory signaling pathway
Common Variable Immunodeficiency
RAC1
Receptors, Interleukin-12
chronic inflammatory response
PTEN
erythropoietin
Interleukin-8
negative regulation of integrin biosynthetic process
immunoglobulin binding
lymphocyte anergy
negative regulation of interferon-gamma biosynthetic process
regulation of basophil differentiation
positive regulation of tolerance induction to nonself antigen
somatic hypermutation of immunoglobulin genes during immune response
plasmacytoid dendritic cell activation during immune response
Interleukin-1
positive regulation of interleukin-1 alpha biosynthetic process
HLA-A Antigens
Neutrophils
regulation of interleukin-15 production
regulation of T-helper 1 cell differentiation
negative regulation of B cell receptor signaling pathway
Transplantation Tolerance
alpha-beta T cell differentiation
HLA-DR Antigens
pre-B cell allelic exclusion
regulation of cellular defense response
regulation of antimicrobial peptide biosynthetic process
interleukin-7 binding
B-1 B cell proliferation
platelet degranulation
plasmacytoid dendritic cell chemotaxis
Immunoglobulin E
immature T cell proliferation in the thymus
B cell proliferation
Interferon Type I
interleukin-9 receptor activity
vesicle docking during exocytosis
regulation of exocytosis
negative regulation of isotype switching to IgG isotypes
immune complex clearance
receptor-mediated endocytosis
negative regulation of mast cell activation
positive regulation of interleukin-16 production
Antigens, Differentiation, B-Lymphocyte
T-helper 2 type immune response
interleukin-22 receptor activity
Receptors, Interleukin-8B
negative regulation of dendritic cell cytokine production
Interleukin-13 Receptor alpha2 Subunit
positive regulation of T-helper cell differentiation
production of arachidonic acid metabolites during acute inflammatory response
interferon-gamma receptor binding
Receptors, KIR2DL5
Interleukin-12 Subunit p40
Hematologic Neoplasms
negative regulation of neutrophil degranulation
negative regulation by organism of innate immunity in other organism during symbiotic interaction
ALK
granuloma
Janus Kinases
negative regulation of non-professional antigen presenting cell antigen processing and presentation
Nervous System Autoimmune Disease, Experimental
Immunoglobulin Constant Regions
Lymphatic Vessel Tumors
interferon-alpha/beta receptor binding
Histocompatibility Antigens Class I
Receptors, Interleukin-4
Respiratory burst
antigen processing and presentation of exogenous peptide antigen via MHC class I
positive regulation of integrin biosynthetic process
interleukin-8 receptor activity
interleukin-17E receptor binding
interleukin-1, Type I, activating receptor activity
Interferon Regulatory Factor-7
pathogen-associated molecular pattern dependent modulation by organism of innate immunity in other organism during symbiotic interaction
Interleukin-2 Receptor alpha Subunit
positive regulation of cellular defense response
connective tissue replacement during inflammatory response
interleukin-25 receptor binding
negative regulation of MHC class II biosynthetic process
antigen sampling by M cells in mucosal-associated lymphoid tissue
interferon-alpha/beta receptor activity
antigen processing and presentation
granulocyte macrophage colony-stimulating factor complex binding
peripheral B cell deletion
Retroperitoneal Fibrosis
negative regulation of myeloid cell differentiation
interleukin-2 biosynthetic process
Killer Cells
interleukin-20 biosynthetic process
T-helper 1 cell lineage commitment
regulation of interleukin-12 production
Immunoglobulin gamma-Chains
positive regulation of myeloid leukocyte differentiation
HLA-D Antigens
central B cell positive selection
positive regulation of tolerance induction dependent upon immune response
asthma
self tolerance
interleukin-16 biosynthetic process
macrophage activation
positive regulation by organism of innate immunity in other organism during symbiotic interaction
regulation of interleukin-20 biosynthetic process
positive regulation of interferon-beta biosynthetic process
Simian Acquired Immunodeficiency Syndrome
histamine
positive regulation of myeloid dendritic cell antigen processing and presentation
regulation of interleukin-14 biosynthetic process
Macrophages, Alveolar
granulocyte macrophage colony-stimulating factor biosynthetic process
integrin-mediated signaling pathway
positive regulation of interleukin-8 production
negative regulation of interleukin-12 production
Dermatitis, Irritant
myeloid leukocyte activation
myeloid dendritic cell differentiation
Epstein-Barr Virus Nuclear Antigens
negative regulation of tolerance induction to self antigen
acute inflammatory response
Erythroid Progenitor Cells
hematopoiesis
regulation of interleukin-18 biosynthetic process
negative regulation of interleukin-27 biosynthetic process
Immune Reconstitution Inflammatory Syndrome
negative regulation of interleukin-6 biosynthetic process
C-X3-C chemokine receptor activity
CCAAT-Enhancer-Binding Protein-beta
non-lytic viral exocytosis
Major histocompatibility complex
interleukin-14 receptor binding
vpr Gene Products, Human Immunodeficiency Virus
Immunity, Herd
antigen processing and presentation following phagocytosis
interleukin-1, Type II, blocking receptor activity
regulation of integrin biosynthetic process
Secretory Leukocyte Peptidase Inhibitor
positive regulation of interleukin-13 production
regulation of isotype switching
Dermatitis Herpetiformis
immature B cell differentiation
Receptors, Leukocyte-Adhesion
negative regulation of interleukin-13 production
lymph
mast cell chemotaxis
regulation of interleukin-13 biosynthetic process
Hepatitis, Autoimmune
evasion or tolerance of symbiont defenses
LCK
establishment of protease localization in mast cell secretory granule
Eosinophil-Derived Neurotoxin
FURIN
Th1 Cells
Antilymphocyte Serum
Chemokine CCL7
interleukin-1 beta production
Pre-B Cell Receptors
negative regulation of T cell tolerance induction to tumor cell
positive regulation of interleukin-24 production
macrophage chemotaxis
negative regulation of interleukin-20 biosynthetic process
Complementarity Determining Regions
Receptors, Chemokine
B-1 B cell homeostasis
positive regulation of chronic inflammatory response to antigenic stimulus
myeloid dendritic cell antigen processing and presentation
germinal center B cell differentiation
Food Hypersensitivity
negative regulation by organism of pathogen-associated molecular pattern-induced innate immunity of other organism during symbiotic interaction
negative regulation of myeloid dendritic cell antigen processing and presentation
Mastocytosis, Systemic
histamine secretion by basophil
interleukin-20 receptor binding
natural killer cell mediated immune response to tumor cell
positive regulation of interleukin-27 biosynthetic process
regulation of leukocyte mediated immunity
NF-E2 Transcription Factor
modulation by organism of B-cell mediated immune response of other organism during symbiotic interaction
Acute-Phase Proteins
platelet activating factor metabolic process
regulation of interleukin-3 biosynthetic process
Clonal deletion
Antigen-Antibody Complex
evasion or tolerance of immune response of other organism during symbiotic interaction
innate immune response
T cell homeostasis
regulation of natural killer cell mediated immunity
granulocyte-macrophage colony-stimulating factor
interleukin-4 receptor complex
transitional one stage B cell differentiation
T cell mediated cytotoxicity
positive regulation of antimicrobial peptide biosynthetic process
Genes, Immunoglobulin
eosinophil differentiation
Eosinophilia
negative regulation of MHC class I biosynthetic process
negative regulation of activation of membrane attack complex
positive regulation of interleukin-1 secretion
Dermatitis, Atopic
Dendritic Cells, Follicular
mast cell activation during immune response
Chemotaxis
Antigens, CD14
leukocyte degranulation
positive regulation of T cell tolerance induction
Genes, Immunoglobulin Light Chain
ECSIT
Lymphoma, Large B-Cell, Diffuse
suppression by virus of intracellular interferon activity in host
negative regulation of basophil differentiation
interleukin-7 receptor binding
Acquired Immunodeficiency Syndrome
regulation of interleukin-1 alpha production
negative regulation of interleukin-8 biosynthetic process
macrophage colony stimulating factor receptor activity
beta-Defensins
Dendritic Cell Sarcoma, Follicular
Granulocyte Precursor Cells
negative regulation of tolerance induction to tumor cell
interferon type I production
negative regulation of B cell apoptosis
regulation of interleukin-10 production
negative regulation of interleukin-23 production
interleukin-1, Type II receptor binding
Interferon-alpha
positive regulation of interleukin-15 production
Interferon Type II
negative regulation of interleukin-16 biosynthetic process
negative regulation of tolerance induction to nonself antigen
Immunoglobulin A, Secretory
Genes, MHC Class I
regulation of interleukin-19 biosynthetic process
interleukin-23 binding
negative regulation of leukocyte migration
positive regulation of natural killer cell mediated cytotoxicity
production of nitric oxide during acute inflammatory response
B cell mediated immunity
Defensins
modulation by organism of pathogen-associated molecular pattern-induced innate immunity in other organism during symbiotic interaction
Receptors, KIR3DL2
granulocyte macrophage colony-stimulating factor production
Diabetes Mellitus
T cell mediated immunity
positive regulation of interleukin-18 biosynthetic process
positive regulation of acute inflammatory response to non-antigenic stimulus
TNFSF12-TNFSF13
regulation of dendritic cell antigen processing and presentation
Dermatitis, Phototoxic
interleukin-11 production
vif Gene Products, Human Immunodeficiency Virus
Pulpitis
B cell homeostasis
regulation of interleukin-5 biosynthetic process
negative regulation of interleukin-5 production
regulation of monocyte antigen processing and presentation
interleukin-18 beta subunit binding
regulation of interleukin-26 production
immunoglobulin secretion during immune response
Macrophage Colony-Stimulating Factor
positive regulation of B cell apoptosis
Receptors, Scavenger
Allergens
interleukin-4 receptor activity
interleukin-28 receptor complex
leukotriene production during acute inflammatory response
regulation of natural killer cell tolerance induction
lymphoma
negative regulation of interleukin-17 biosynthetic process
regulation of natural killer cell mediated immune response to tumor cell
positive regulation of interleukin-19 biosynthetic process
Antigens, CD
Antiphospholipid Syndrome
T cell proliferation during immune response
regulation of interleukin-9 production
cytotoxic T cell degranulation
negative regulation of interferon-beta biosynthetic process
Wheat Hypersensitivity
marginal zone B cell differentiation
positive regulation of T cell mediated cytotoxicity
positive regulation of interleukin-1 alpha production
Rosette Formation
B cell activation during immune response
Neuritis, Autoimmune, Experimental
interleukin-19 receptor activity
MYD88
negative regulation of interleukin-18 biosynthetic process
endogenous lipid antigen binding
Graft Rejection
T cell tolerance induction in mucosal-associated lymphoid tissue
positive regulation of interleukin-1 alpha secretion
regulation of T cell mediated immune response to tumor cell
alpha-beta T cell activation
Antigens, Human Platelet
T cell anergy
mucosal-associated lymphoid tissue development
positive regulation of interferon-alpha biosynthetic process
Immunoglobulin epsilon-Chains
high affinity IgE receptor activity
T-helper cell lineage commitment
B cell apoptosis
interferon-gamma biosynthetic process
phospholipase C gamma
induction by organism of apoptosis in other organism during symbiotic interaction
positive regulation of interleukin-1 beta production
serotonin production during acute inflammatory response
Vestibular Neuronitis
Immunoglobulin M
B cell homeostatic proliferation
positive regulation of interleukin-2 production
Immunity
alpha-beta T cell activation during immune response
Immunoglobulin D
PCF11
Interleukin-18 Receptor beta Subunit
exogenous peptide antigen binding
Chemokine CXCL9
interleukin receptor activity
CBL
T cell receptor binding
negative regulation of B cell activation
interleukin-1 alpha secretion
regulation of interferon-alpha production
tolerance induction dependent upon immune response
B cell proliferation during immune response
regulation of plasmacytoid dendritic cell antigen processing and presentation
interferon-gamma production
gene conversion of immunoglobulin genes
Galectin 3
plasma cell differentiation
Immunoglobulin Joining Region
Interleukin-17
interleukin-1 receptor complex
negative regulation of leukocyte activation
Shock, Septic
interleukin-12 receptor activity
negative regulation of antigen receptor-mediated signaling pathway
Leukemia, B-Cell
Lymphatic Irradiation
leukemia inhibitory factor signaling pathway
lymphoid progenitor cell differentiation
Hemic and Lymphatic Diseases
DNA fragmentation during apoptosis
isotype switching to IgE isotypes
peripheral B cell positive selection
monocyte antigen processing and presentation
leukocyte mediated immunity
Immunoglobulins, Intravenous
negative regulation of tolerance induction
CCR11 chemokine receptor binding
Receptors, Interleukin-3
Endolymphatic Duct
pre-B cell differentiation
interleukin-9 production
negative regulation by organism of inflammatory response of other organism during symbiotic interaction
peripheral B cell tolerance induction
Myasthenia Gravis, Autoimmune, Experimental
positive regulation of interleukin-22 biosynthetic process
humoral immune response mediated by circulating immunoglobulin
Macrophage Activation
CYLD
HLA-DR6 Antigen
regulation of immune effector process
interleukin-27 receptor binding
NOTCH4
Chemotaxis, Leukocyte
Integrin alpha2
regulation of interleukin-18 production
central B cell receptor editing
passive cutaneous anaphylaxis
Receptors, Interleukin
leukemia inhibitory factor receptor binding
regulation of activation of membrane attack complex
interleukin-12 beta subunit binding
negative regulation of interferon-alpha production
HLA-B35 Antigen
Lymphoid Progenitor Cells
CCR2 chemokine receptor binding
Chemotactic Factors
negative regulation of T-helper 1 cell differentiation
regulation of natural killer cell mediated cytotoxicity directed against tumor cell target
mast cell degranulation
HLA-B7 Antigen
Immunoglobulin Fragments
chemokine
positive regulation of interleukin-12 production
interleukin-15 biosynthetic process
regulation of leukocyte mediated cytotoxicity
MHC class II biosynthetic process
positive regulation of B cell tolerance induction
negative regulation of interleukin-4 production
leukocyte activation-dependent arrest
interleukin-11 biosynthetic process
interferon-gamma receptor activity
Antibodies, Antineutrophil Cytoplasmic
HTRA2
positive regulation of B cell mediated immunity
positive regulation of antibody-dependent cellular cytotoxicity
regulation of interleukin-3 production
positive regulation of interleukin-19 production
GATA1 Transcription Factor
adaptation to pheromone during conjugation without cellular fusion
interleukin-6 receptor activity
cellular defense response
interleukin-11 binding
regulation of B cell differentiation
positive regulation of interleukin-21 production
negative regulation of interleukin-11 production
Perinephritis
regulation of receptor mediated endocytosis
Receptors, Interleukin-4, Type II
negative regulation of central B cell deletion
positive regulation of interferon-beta production
positive regulation of endocytosis
pol Gene Products, Human Immunodeficiency Virus
interleukin-21 biosynthetic process
interleukin-1 receptor binding
Eosinophilic Granuloma
negative regulation of isotype switching to IgE isotypes
death receptor activity
NK T cell lineage commitment
Myeloid-Lymphoid Leukemia Protein
granulocyte colony-stimulating factor receptor activity
granulocyte colony-stimulating factor receptor binding
interleukin-18 receptor binding
regulation of B cell antigen processing and presentation
induction by organism of innate immunity in other organism during symbiotic interaction
interleukin-1 beta secretion
regulation of interferon-beta biosynthetic process
E-Selectin
positive regulation of granuloma formation
Myeloblastin
T cell differentiation during immune response
Granuloma, Plasma Cell
negative regulation of interleukin-25 biosynthetic process
GATA3 Transcription Factor
protection from natural killer cell mediated cytotoxicity
interferon-alpha production
interleukin-5 receptor binding
HLA-B27 Antigen
interleukin-24 biosynthetic process
antigen sampling by dendritic cells in mucosal-associated lymphoid tissue
negative regulation of mast cell apoptosis
granulocyte macrophage colony-stimulating factor receptor activity
apoptosis
Macrophages, Peritoneal
interleukin-2 receptor activity
interleukin-3 binding
Hematopoietic Stem Cell Mobilization
alpha-beta T cell proliferation during immune response
regulation of mast cell cytokine production
erythropoietin receptor binding
regulation of interleukin-1 alpha secretion
Immunoglobulin Subunits
CCR chemokine receptor binding
Lymphocyte Function-Associated Antigen-1
antigen processing and presentation following pinocytosis
interleukin-1 Type II receptor antagonist activity
negative regulation of inflammatory response
positive regulation of interleukin-2 biosynthetic process
interleukin-1 production
regulation of interleukin-8 production
Minor histocompatibility antigens
RAG2
positive regulation of interleukin-26 production
positive regulation of eosinophil degranulation
Adenoma, Acidophil
positive regulation of leukocyte mediated cytotoxicity
MHC class II protein binding
positive regulation of isotype switching to IgA isotypes
regulation of interleukin-17 biosynthetic process
dendritic cell antigen processing and presentation
immunoglobulin complex, circulating
interleukin-1, Type I, activating binding
Caspase 1
interleukin-22 production
negative regulation of interleukin-1 alpha production
B cell tolerance induction
negative regulation of isotype switching to IgD isotypes
negative regulation of interleukin-15 biosynthetic process
Lymphocytes
positive regulation of interferon-gamma biosynthetic process
cytokine activity
Arachnoiditis
negative regulation of monocyte differentiation
Lymphoma, Follicular
positive regulation of interleukin-6 biosynthetic process
interleukin-6 receptor complex
leukocyte migration
immune response in gut-associated lymphoid tissue
regulation of interleukin-1 biosynthetic process
positive regulation of natural killer cell degranulation
platelet activating factor production
immunoglobulin biosynthetic process
B-1 B cell differentiation
Erythropoietin
Leukocytes
peripheral T cell tolerance induction
HDAC6
Receptors, Interleukin-15
positive regulation of myeloid cell apoptosis
regulation of T cell mediated cytotoxicity directed against tumor cell target

## Sheet: Non-curated Immune genes
Non curated immune gene	Immunological Relevance (bits)
FAM48A	47.3166
MS	37.696
STK32C	34.2459
SEC23IP	30.2612
AHSA1	29.0523
NDUFA2	20.5956
KRT20	15.4191
NM	15.3398
EDC4	14.001
GPR120	11.0405
EPHA2	10.1977
LANCL1	9.96208
KARS	9.93737
ERVWE1	9.64836
CAT	9.16143
TPPP	8.93474
THM	8.74665
HGS	8.34479
RPA1	7.75173
IV	7.49471
HBA1	7.12157
CSH1	6.95363
DNAH8	6.87084
MUSK	6.84238
SERPINA13	6.81163
PTPN3	6.58886
MPP1	6.47987
P4HB	6.47032
POLG2	6.45595
UBASH3B	6.34316
ATP8A2	6.24041
GATA1	6.16648
GH1	5.88595
GTPBP4	5.73571
NUDT6	5.60637
MRPL35	5.29354
TTF2	5.24065
TCEAL1	5.093
PRH1	5.07455
PRH2	5.06932
RBM45	4.80036
C1orf9	4.47707
FEV	4.42598
QRSL1	4.39298
B3GAT1	4.27484
RDBP	4.02691
CALM2	3.96725
CALM3	3.96262
REN	3.87973
FCGR2C	3.87036
CNOT6	3.55072
DR1	3.53895
CA5A	3.51655
FCGR1C	3.5152
GFAP	3.51499
GCG	3.25128
ENPEP	3.20515
GPR160	3.18964
DES	3.08801
CIDX	3.06691
CDC123	3.05017
RHOA	3.02763
ADCY7	2.94033
DDX53	2.92991
BDNF	2.91793
NOS3	2.90203
GPNMB	2.89946
CDR2	2.88649
PNMA2	2.87913
CDR1	2.86651
CA1	2.84935
ARHGEF7	2.83385
GJA8	2.6822
SCN5A	2.63564
SEC14L2	2.6194
CDA	2.61357
GTF3A	2.58963
MB	2.52505
HDC	2.48061
PPP1R1A	2.47612
GNRH1	2.42636
PPBPL1	2.40918
RAD51	2.39482
AMY2A	2.32569
AMY1A	2.31954
SEC14L3	2.26459
PRAP1	2.24133
TTR	2.23326
GRB2	2.21331
MBTPS1	2.2098
SUMF2	2.16656
GABPA	2.14925
POLE3	2.08557
STN	2.05094
C20orf181	2.02394
PRKDC	1.97439
C8orf4	1.97287
TOR1A	1.93978
IGK@	1.93352
ATP4A	1.91489
ASRGL1	1.91272
DIANPH	1.88607
ISYNA1	1.87464
SILV	1.86457
CYP3A5	1.85712
TCN1	1.83511
CYP4F3	1.82448
RARA	1.81846
TH	1.81627
RNASEH2A	1.7723
MLANA	1.76542
EPHA8	1.75507
PSEN2	1.74168
SLC19A2	1.72989
NPY6R	1.71461
THOC4	1.71036
HBA2	1.69948
RBL2	1.69848
IGH@	1.67504
NOLC1	1.6578
SSB	1.65187
PARK2	1.64939
GAPDH	1.64583
APPL1	1.64165
RAB3GAP1	1.63231
SYP	1.60828
VTNR	1.59163
CA3	1.57766
HIST2H2BE	1.55904
TPSG1	1.54668
PREB	1.54435
GGT1	1.52993
ABCG2	1.52641
WDR48	1.52285
NPY	1.52057
ABP1	1.51034
MUM1	1.50495
FXN	1.49977
BLZF1	1.48858
CDC2	1.48725
CES3	1.47554
FLT4	1.47293
LRCH1	1.45991
TAGLN3	1.45918
TRD@	1.45732
UCHL1	1.45394
IVNS1ABP	1.44327
GAD2	1.44212
MT4	1.43622
NRF1	1.42762
VIT	1.42626
GSR	1.41188
FGF13	1.41141
HMGCR	1.40791
NR1I2	1.39858
B4GALT1	1.39748
AD5	1.39056
CETP	1.38186
CYP3A4	1.38005
CXorf62	1.37915
HSPA4	1.37175
HIST2H4A	1.36379
HIST1H4I	1.35539
C19orf10	1.35532
FHIT	1.35437
HIST1H4C	1.35175
HIST4H4	1.35062
ARG1	1.34278
DHFR	1.33953
CTRL	1.33675
TPX2	1.32874
IGKV2D-29	1.32371
IGHVOR15@	1.32258
MUC16	1.32057
AGXT	1.30616
IVL	1.30279
IGHVOR16@	1.29975
HPRT1	1.29917
CHAT	1.29857
HLX	1.2916
KCNA2	1.28077
TPSAB1	1.27053
TRIM37	1.25436
ANXA2	1.24859
PTPRN	1.2425
RBPJ	1.23756
PTBP1	1.22952
POLD1	1.22849
DCN	1.22816
PDIK1L	1.22709
TRAC	1.22437
CCDC91	1.21199
SF4	1.21014
DHRS2	1.21011
SULT2A1	1.2082
KIR2DL5B	1.20554
RBMS3	1.2043
RBM47	1.2043
NXT1	1.1982
CDC25C	1.19501
ST2	1.19318
OCLN	1.19308
SPINK1	1.18759
MMP8	1.18541
NGEF	1.18229
TRERF1	1.17225
LBX1	1.1714
TCHP	1.16906
PDE4A	1.16332
NTS	1.15728
HBG2	1.15438
COL17A1	1.153
CYP21A2	1.14972
GNL1	1.14423
SNAP23	1.13931
SHC1	1.12698
KCNH4	1.12545
CABIN1	1.12198
ABCC8	1.11508
VAMP2	1.10271
KCNH8	1.09805
HSPA2	1.0946
HES1	1.09309
BRD3	1.08456
CRS	1.08175
SSFA2	1.08123
ALKBH1	1.07562
KIR2DS5	1.07181
FLT1	1.07048
NSF	1.06993
IFN1@	1.06881
CYP2D6	1.06659
C6orf25	1.06243
B3GALTL	1.06209
HPX	1.0611
EXOSC1	1.03785
PNKD	1.03526
UNK	1.0247
TPM3	1.02297
PTS	1.01938
CCNA2	1.0189
LATS1	1.01737
FLG	1.00718
FLNC	1.00633
EVPL	1.00632
MTNR1B	1.00484
ZNF107	0.996299
SETD2	0.994557
AQP2	0.986662
ABCC11	0.983863
AFM	0.978259
CDAN1	0.974875
FASN	0.968473
PBK	0.968284
PRIM2	0.95663
IGHJ1	0.954863
TUBGCP2	0.953493
SAG	0.940014
IGHJ@	0.938145
DMD	0.935159
MSH2	0.934143
RHO	0.929593
GALNS	0.928967
ACTA1	0.926909
C21orf33	0.923235
CYGB	0.916596
IGHJ2	0.91371
ACAA1	0.910046
IGKV@	0.907457
DDX19A	0.903212
DDX46	0.903212
LEPREL2	0.901523
CSPG4	0.900476
CSH2	0.897023
TAS1R1	0.894437
APOBEC3G	0.886294
WT1	0.878192
ARTN	0.873273
SLC22A2	0.871836
RBP3	0.87007
TPSB2	0.868018
BRD8	0.860066
EBNA1BP2	0.857464
C3orf39	0.856155
MSMB	0.853574
FGF7	0.851626
ADCY1	0.850135
TMPO	0.843645
MTTP	0.839942
HEXA	0.838292
NR2C2	0.83822
KLHL2	0.836609
CDSN	0.834251
NEUROD1	0.833911
ARHGEF2	0.83008
KRAS	0.825056
SCT	0.825024
HOXC4	0.82329
KLK8	0.822591
PXMP2	0.822098
NRAS	0.818511
NBPF1	0.813555
POU1F1	0.813159
KIR2DS3	0.807777
GJB6	0.80583
KLHDC2	0.805827
GRP	0.803298
GALK1	0.79704
LSM2	0.796493
GAL	0.787794
CCNH	0.780845
STX4	0.77971
H2AFX	0.775639
GLUL	0.771482
CYP1A1	0.764747
RARS	0.762256
KHDRBS1	0.761644
VAC14	0.760808
CAST	0.752782
SPAG5	0.752139
JPD	0.748535
PTPRT	0.746123
ST8SIA2	0.745755
CA7	0.744216
ARG2	0.735605
HMBS	0.728288
ATRX	0.727931
DCT	0.727897
SLC7A4	0.724469
NOTCH3	0.723198
PROX1	0.72282
USP9Y	0.722664
ING1	0.722375
STX2	0.721939
SHH	0.721784
GHRH	0.720945
ANGPT2	0.720205
SLU7	0.719453
HK1	0.717762
ESR2	0.716933
P2RX7	0.712446
SDHC	0.708913
PNN	0.702919
RAD52	0.700532
RAD54L	0.696937
SERPINH1	0.69564
VAMP7	0.692863
HEXB	0.690677
RPA4	0.689951
PDE3B	0.686739
SLEB1	0.686051
PLP1	0.685825
SRPR	0.684798
PMS2	0.681546
BRWD2	0.676508
TRH	0.673325
NR0B2	0.671589
TRPV5	0.670721
AZF1	0.66996
GJB2	0.669909
DUOX2	0.667857
BCHE	0.667062
SP3	0.664401
DUOX1	0.662615
RUNX2	0.662272
SH2D1B	0.661581
CKAP4	0.661501
HTR2A	0.660935
UVRAG	0.655682
POLH	0.653647
MT-CO2	0.653346
KRT19	0.650359
CALCR	0.645727
GAA	0.64327
POLQ	0.638968
LGR6	0.638168
HOXB2	0.637629
FOXC2	0.632389
KIR2DP1	0.628927
CRISP2	0.627863
GPR172B	0.622363
IGLV@	0.620555
EVI1	0.617909
ABCC1	0.612864
MAFG	0.61285
TBC1D9	0.612242
TUFM	0.610365
SP6	0.61014
CDKN1C	0.609301
ITLN1	0.608609
ATF7IP	0.604928
NTRK2	0.603892
SLC4A2	0.601965
NBL1	0.599707
MGAM	0.598905
VCP	0.596816
PMP2	0.596276
FGF1	0.593854
RUNX3	0.592584
SMG1	0.592139
MYOZ2	0.591967
PKLR	0.58771
DRD1	0.585044
NCKIPSD	0.582795
RAB1B	0.580577
TYRP1	0.579578
USP18	0.579422
AKR1A1	0.57841
RAB6B	0.573354
SS18	0.573103
AQP1	0.57297
TPI1	0.572378
MED28	0.572216
SRRM2	0.57133
NR0B1	0.56999
TFAM	0.568915
GARS	0.567652
EIF4G2	0.565548
TRDJ1	0.565468
MTIF3	0.563356
ROR2	0.56332
MSH6	0.56071
PMP22	0.560307
TRDD3	0.558062
KEAP1	0.557988
NF1	0.557004
MSN	0.5567
ENPP1	0.555229
G6PC	0.552397
CREBZF	0.551446
ZP3	0.550542
PPP1R12C	0.548007
USE1	0.544928
SCYL1	0.54191
AKR1B1	0.541734
DLAT	0.540862
AHI1	0.539873
LAD1	0.538809
SLC45A2	0.535836
SLC13A4	0.535587
MYOG	0.535483
ZC3H12D	0.531717
DLD	0.525917
PNO1	0.523909
SLC26A4	0.523352
FAP	0.522306
SLC7A14	0.521549
TNNI3	0.516972
BRD1	0.516166
UBE2B	0.515909
EEF2	0.512929
S100A4	0.512769
CSRP1	0.510509
TRIM5	0.510205
PCSK1	0.510103
IGHG1	0.509918
IGHD1-7	0.509173
DM1	0.509173
CORO1A	0.508392
PAF1	0.506028
GABARAP	0.505667
ANXA6	0.503515
TSPAN4	0.502148
FOLH1	0.499762
CCNT1	0.498352
SLC25A18	0.49797
NCL	0.496254
CHEK2	0.495073
TGM1	0.494524
HTR3A	0.492034
CYP1A2	0.491576
CDKN2B	0.48989
SV2A	0.488978
FIP1L1	0.488439
ALG1	0.488401
MT-CYB	0.488361
KRT16	0.488087
PVALB	0.487576
CDK5	0.486644
RGS18	0.485679
PROP1	0.485176
AHCY	0.48512
DSP	0.484783
UGT1A4	0.484618
NES	0.484428
CTTN	0.484358
SAFB	0.484208
SSRP1	0.480203
UGT1A3	0.476164
FDX1	0.476018
AQP3	0.47558
TBXA2R	0.475216
GEMIN4	0.475185
CYP3A	0.474668
LPHN1	0.474168
CYP2B6	0.473455
KRT31	0.473382
ETV6	0.472666
ENPP3	0.471416
P2RY4	0.470254
KRT7	0.469356
SERPINE2	0.468851
MRPS22	0.465726
LRRC15	0.463724
TOR1B	0.463545
FOXM1	0.46312
GNAS	0.463008
LTC4S	0.462535
LONP1	0.461121
ENDOG	0.460394
PIK3CD	0.46011
KRT8	0.459888
PDCL	0.459687
KRT18	0.458699
EPB41	0.45861
SUMO3	0.458023
SFTPA1B	0.456032
PPY	0.455998
GRIA1	0.455677
MRO	0.455639
CDAN2	0.454565
EXOSC3	0.454536
FER	0.452984
GNAI1	0.449379
SERPINA4	0.449119
GIF	0.448775
CALCOCO2	0.447388
CFDP1	0.445796
EFNA2	0.445595
PAPPA	0.444295
ACTG1	0.443453
RGS16	0.443108
KCNN4	0.443032
MAP2	0.440385
SUMO2	0.440164
REV1	0.439815
CANT1	0.439573
SNAP91	0.438019
GFM1	0.437617
LOXL1	0.436943
STMN1	0.435573
POU5F1	0.435075
DRD2	0.434675
XPO1	0.434641
MYLK2	0.433977
PFDN5	0.433536
PGM1	0.432855
DLX4	0.431743
TPMT	0.431706
SCN9A	0.431348
PDE6D	0.431323
ZNF77	0.430948
ADM2	0.430917
CPA6	0.428084
GCNT1	0.428049
KCNA3	0.427433
IL33	0.426472
TOP1	0.425119
GPR125	0.421439
STARD10	0.420172
INSM1	0.418378
ZIC3	0.417688
TPD52	0.416039
KRT10	0.416015
IMMT	0.41513
CNBP	0.414576
CCNB1	0.414321
LPHN2	0.413253
RPS6KA3	0.413131
CLCA1	0.412988
XBPP1	0.412731
S100A7	0.412468
SYN1	0.412228
KLK1	0.411687
IGHD7-27	0.411373
LNPEP	0.410861
POLB	0.409524
COL1A1	0.408964
CALD1	0.408879
PCLD	0.407444
PITX3	0.40704
NTAN1	0.406283
RIEG2	0.403468
PGD	0.403374
NPR2	0.403046
IFNR	0.402656
IDDM2	0.401525
MYO1G	0.401351
ZNF135	0.40111
OTX2	0.400659
DCK	0.399638
ANXA4	0.399374
ARHGEF12	0.397945
TAS2R62P	0.397835
RGS5	0.397283
PTER	0.397095
IDH1	0.396029
ATXN3	0.395668
PHEX	0.395297
CYP26B1	0.394256
GRIA2	0.391498
SMPD2	0.391467
NAPA	0.391375
APC2	0.391212
SLC25A23	0.389344
ANAPC2	0.389344
NR2E1	0.388436
SLC38A1	0.387345
ST8SIA4	0.385953
MIB1	0.384407
ZNF639	0.382237
HNF1B	0.380466
HCRT	0.379879
SLC7A8	0.377533
SCG2	0.377391
WRN	0.376693
EIF3K	0.375946
VCAN	0.374038
PIK3R4	0.373901
CST6	0.373491
RNASEL	0.373165
RYR1	0.37253
AMAC1L2	0.372217
RGS14	0.371444
POLM	0.369472
LHON	0.36942
RGS10	0.369251
THOP1	0.369069
RPS6	0.368881
DLX2	0.368147
PAX2	0.367556
PLB1	0.367517
ATP7B	0.367428
TAT	0.367341
NR1I3	0.366569
TKT	0.366082
RNR3	0.365947
OCA2	0.365492
RGS19	0.365368
C16orf35	0.364513
CHRNA7	0.364315
RAB7B	0.3641
CCNB1IP1	0.3639
RPS19	0.362201
HBG1	0.36108
NGLY1	0.358166
RIT2	0.357207
DDC	0.356518
GORASP2	0.355934
SLC39A4	0.355745
POLR1C	0.355125
DYX2	0.354362
CETN1	0.353981
SHBG	0.353583
ATP5A1	0.353283
TFDP1	0.35309
VIL1	0.353019
RANBP2	0.353011
SLC39A3	0.352546
EXOSC6	0.352447
FUCA1	0.351601
RNU5A	0.351531
GLYAT	0.351445
SLC39A9	0.351291
KIAA1429	0.350971
RCVRN	0.350201
MAFD1	0.348533
DUSP5	0.348018
EEA1	0.34704
TPPP3	0.34617
AQP4	0.345883
SLC12A9	0.345233
TSG101	0.344947
PTP4A3	0.344682
GLO1	0.344374
NME1	0.342442
CHGA	0.340729
ASAH2	0.340706
SLC6A4	0.339443
SLCO1A2	0.338329
EPHX1	0.338248
ANAPC1	0.337584
SLC25A24	0.336662
TMEM37	0.336419
THEG	0.336266
FRZB	0.333839
SFRS2	0.333741
ABCC3	0.332941
ALPI	0.33226
MAPKAP1	0.331904
LRRC23	0.331304
GUK1	0.330954
DBH	0.3305
ART2P	0.329216
RAB6A	0.328914
CYCSP39	0.328039
GFI1	0.327676
KRT85	0.327155
ZNF395	0.326938
CEL	0.3269
HOXA9	0.325944
CALB2	0.325588
CS	0.325096
TRPV1	0.324929
TRPA1	0.324517
TCEA1	0.324371
RANP1	0.323552
NEFM	0.322791
UBL4A	0.321658
SLC25A29	0.319681
POLI	0.319562
CYP2C9	0.319225
CRHR2	0.319215
ARHGAP24	0.319122
RAB3GAP2	0.317597
CDK5R2	0.315137
ATP6V0D1	0.315081
CHEK1	0.31491
CHRD	0.314279
TFE3	0.3141
SYNJ2	0.31405
RAB4A	0.313721
NRK	0.313679
GLS	0.313545
RPS6KA1	0.312459
CPN1	0.312202
SLC2A2	0.31101
PRSS7	0.310752
ETV4	0.309708
UCK2	0.309113
LMLN	0.308575
PHYH	0.308325
LARP6	0.308273
TMEM11	0.307459
KLHL1	0.306751
GSS	0.306315
REG1A	0.306043
GLI1	0.30554
ORC3L	0.305081
RETNLB	0.305021
PADI1	0.304579
DTX1	0.304183
PRSS1	0.304137
RYK	0.303744
EYA1	0.303723
NUCB1	0.302742
RHOD	0.30255
DLL4	0.30209
HBD	0.300968
IGHD1-14	0.300781
ASZ1	0.300597
GRM2	0.300412
STX3	0.299985
SLC18A3	0.299893
HDAC11	0.299713
EPHA4	0.299595
MMP10	0.299544
PEG10	0.299532
UTRN	0.299407
TIMP2	0.299285
KRT5	0.299077
TP53BP1	0.299003
SLC22A5	0.298605
GPX7	0.29845
DLX5	0.297678
ADFP	0.296216
LOR	0.296075
ASAH2B	0.295129
MYBBP1A	0.294149
USF2	0.293758
TJP2	0.293192
SYF2	0.293149
ELAC2	0.292965
OGG1	0.292212
SPRN	0.292055
SH3BP2	0.291853
KLHL6	0.291242
SMPD1	0.291098
TRPC1	0.290907
DMTF1	0.290759
OTC	0.290485
NANP	0.290406
IGHV4-34	0.290177
FGFBP1	0.290056
ARSB	0.289668
FLNB	0.288174
FGF3	0.287736
USP6	0.287311
MMP11	0.287123
PRSS8	0.287016
KLF2	0.286687
PAOX	0.285842
RBL1	0.285636
DAG1	0.283966
CWC15	0.2832
ABCD1	0.282521
DNMT3B	0.282015
METAP2	0.28196
TNPO1	0.281926
FGR	0.281342
AP2M1	0.281065
CRIP2	0.280949
NRG1	0.280196
IGHD6-13	0.279264
APOBEC3F	0.278217
ESRRB	0.278162
NOX1	0.277958
SNRPA	0.277835
NEDD4	0.277784
SEPSECS	0.27776
RAE1	0.277366
SUZ12	0.277307
PIGU	0.276771
CACNA1E	0.276143
GRM3	0.276108
CDCA8	0.27607
PELP1	0.2753
BTD	0.2752
NPHS2	0.27465
RDX	0.274419
PGM3	0.274193
EFNA5	0.273641
WIPF2	0.273587
ADAMTS3	0.272453
TAAR9	0.272007
SLC25A22	0.27121
ELL	0.270677
IGHJ4	0.270149
AVIL	0.270086
TBC1D8	0.269739
BACE2	0.26964
CAP1	0.269228
RASGRP1	0.269058
RARRES2	0.268373
SLC18A1	0.26831
RAD50	0.268175
TCF21	0.267944
NPR1	0.267689
PCSK5	0.267363
LDHA	0.266926
VIPR2	0.26663
SRY	0.266624
CHM	0.265581
MESDC2	0.265556
GALC	0.264466
REEP5	0.264249
TERC	0.26402
MKKS	0.264014
CRAC1	0.263898
NF2	0.263414
AIM1	0.263407
NKX6-2	0.263302
STK16	0.263119
IVD	0.26284
AANAT	0.262069
LMAN1L	0.261512
LGR5	0.261438
AKAP13	0.261062
AFF2	0.260878
TRNAP2	0.260292
EDN3	0.259895
MIPEP	0.259846
ATP6V1E1	0.259401
TM9SF2	0.259394
GRIA3	0.259362
STK39	0.259196
PDS5B	0.258703
USP15	0.258701
TNP1	0.257077
WDR26	0.256768
JAZF1	0.256514
ST4	0.256321
POLK	0.256256
RGPD2	0.256132
VPS13B	0.256059
KRT32	0.254443
LOX	0.254247
TAS2R64P	0.254052
NAT2	0.25401
RCOR1	0.253698
CASR	0.252796
FGF8	0.251621
TDO2	0.251515
EPHB4	0.251027
PCSK7	0.25078
AGRN	0.249576
MYBL1	0.248878
PTPN2	0.248529
ARSA	0.247709
FBXW10	0.246945
KRT82	0.246943
SH3GL2	0.246736
TK1	0.246634
EDARADD	0.246466
CASZ1	0.246318
TRIM69	0.245939
PAX6	0.245855
GPHN	0.245711
P2RY12	0.245565
WFS1	0.245197
CHRNA1	0.245013
SLC22A1	0.244719
PEMT	0.243542
RCC1	0.243112
ITPR3	0.242905
OSR1	0.242338
CTCF	0.242285
TBCE	0.242144
CRG	0.241984
PLD2	0.241798
FGF4	0.241399
SPATA2	0.240939
RASSF5	0.240925
RELL2	0.240439
RELL1	0.240439
FHL1	0.23947
GMFB	0.239251
EDNRA	0.238831
EXOSC10	0.238285
ME1	0.2375
SLC38A5	0.237355
MSRA	0.237341
EPHB2	0.236949
KCS	0.236024
APRT	0.235865
NANOGP8	0.235768
NANOG	0.235768
NBPF3	0.235714
CYP1B1	0.235577
APOA4	0.235279
H6PD	0.234506
HIST1H2BO	0.233916
SATB1	0.233883
ALAD	0.233879
HIST3H2BB	0.233862
AGMAT	0.232638
FABP5	0.232388
GPR1	0.231866
RC3H1	0.231816
SLC7A9	0.231038
ELN	0.230794
TAAR1	0.23033
HDAC8	0.230295
HSPE1	0.229966
SOAT1	0.229906
MYL4	0.228903
GSTM2	0.228888
PPP1R1B	0.228775
WNT16	0.228138
PAK2	0.227929
CA4	0.227728
PLXNB2	0.227505
PSAP	0.22748
KCNJ8	0.227189
MT-ND1	0.226755
POLDIP3	0.226417
PNMT	0.225943
STATH	0.225686
PNLIP	0.225589
CHMP2A	0.225195
DEK	0.224379
EEF1A1	0.223831
BRD4	0.223513
MGAT3	0.223423
DTNB	0.223349
ABCB4	0.222884
VAMP1	0.222414
CST3	0.222381
ACO1	0.221903
IGHV3-21	0.221774
FDFT1	0.220808
SLC35A4	0.220736
PCSK6	0.220669
PNPLA2	0.220474
UCN	0.220429
DLK1	0.220011
ATG16L1	0.219975
NR1H4	0.219634
GJB3	0.219597
NDRG1	0.218789
AQP7	0.218593
TFCP2	0.218574
DDX39	0.218498
WNT2B	0.218466
NKS1	0.218251
KCNH2	0.217787
CLPS	0.217495
CALB1	0.217203
TTL	0.217099
CCDC80	0.216962
GP2	0.216235
MYO5A	0.216038
KIF1B	0.215885
KLC1	0.215837
EVC2	0.215782
CHRM2	0.214833
HARS	0.214603
MLN	0.213821
ATP6AP1	0.213814
EIF5	0.213471
LHCGR	0.213033
TM7SF2	0.212678
WNT4	0.212431
NANOS2	0.212113
ZDHHC2	0.211877
EIF3I	0.211535
MEST	0.208736
GBA	0.208378
ESD	0.207726
ZNF423	0.207264
SLC40A1	0.207051
ABCB11	0.207041
B4GALNT1	0.206414
PLCB4	0.206399
ALDOA	0.206285
CEBPG	0.20593
CAPNS1	0.205198
ASMT	0.20482
NRBP1	0.2046
PROK1	0.20395
GATA4	0.203351
EIF4EBP2	0.20313
MAT1A	0.203106
RB1CC1	0.202987
TRIM63	0.202738
CDS1	0.202304
SCG3	0.202297
PYGM	0.202026
PAK3	0.201984
FRA3B	0.201771
PBRM1	0.201455
SRI	0.200818
CDK7	0.200289
ACTR1A	0.199616
SORD	0.199574
STK19	0.199373
UGT1A1	0.199348
UNC93B1	0.199102
BAIAP2L1	0.198817
FEN1	0.198294
SNORD3@	0.197729
CLCA2	0.197541
TRNAP1	0.197062
SERPINA7	0.197022
NOG	0.196969
HTRA3	0.196166
PEPD	0.196144
SLC2A4	0.195976
EIF4G1	0.195952
CAPG	0.195929
ACR	0.195912
NPTX2	0.195855
YAP1	0.195672
EIF5A	0.195281
SLC8A1	0.195073
PIN1	0.19501
CLCA4	0.194675
PHF20	0.194512
CHIT1	0.19436
VASP	0.194049
JAM3	0.194037
SOX2	0.193894
IGHDOR15@	0.193861
CDKN2C	0.19384
TADA2L	0.193621
TFAP2A	0.193496
CSTA	0.193494
TCP1	0.192956
BMX	0.192911
CAPN3	0.192602
TINAGL1	0.19237
TFEB	0.192047
ST13	0.191916
DAGLA	0.191736
PDE5A	0.191608
PRG4	0.191597
ANXA7	0.191472
WNT1	0.191244
UNC84B	0.191104
SNORA22	0.190964
LIPC	0.190704
CDC20	0.190628
SH2B1	0.19049
IGFBP5	0.189758
SMR3B	0.189734
OSGEP	0.188999
DMRT1	0.188791
RORC	0.188722
KCNJ11	0.188443
ASB15	0.188344
CBLC	0.188194
GOT2	0.188172
SPATA1	0.187718
SIN3A	0.186898
DUSP15	0.186717
FES	0.186673
TUSC2	0.18643
DAB2	0.18634
SCA29	0.186149
CHMP2B	0.185934
MBD4	0.185816
GPR177	0.185809
CA9	0.185578
E2F4	0.185572
PTPN12	0.185565
MC1R	0.184897
TMBIM4	0.184687
TFDP2	0.184579
DIAPH1	0.183714
AMN	0.183199
NANOS3	0.183181
SNRPE	0.182882
TCF15	0.182845
PIPOX	0.182778
IGLC3	0.182665
LUM	0.182217
SFRP1	0.182163
AMPD1	0.182127
PRPH	0.182003
KLF4	0.18185
SYT7	0.181829
REXO2	0.181668
AGPS	0.181645
S100A1	0.181579
NSL1	0.181383
ZBTB22	0.181196
FSHR	0.180965
ETFA	0.180859
TNRC6A	0.180345
GJB4	0.180333
WNT5A	0.180249
SLC6A2	0.180143
ERVK2	0.179944
ERVK3	0.179944
NANOS1	0.179259
HSP90B2P	0.179143
PER2	0.179116
CUBN	0.178643
TUBB3	0.1785
RAB27B	0.178147
SLC10A2	0.177314
HSPA9	0.177225
GRHL1	0.176721
ST3GAL5	0.176419
TPH1	0.176389
INPPL1	0.176178
DYSF	0.176138
SSTR2	0.175976
PITRM1	0.175926
GIP	0.175847
PIAS4	0.175721
DNAH11	0.175662
EML1	0.175397
ANK1	0.174902
SHMT1	0.174758
MAFD2	0.174748
SFRS11	0.174667
KCNA1	0.174606
MELAS	0.174286
GRM1	0.174064
STOM	0.173959
SLC12A3	0.173857
SLC26A1	0.173834
RANGAP1	0.17378
VWS	0.17362
SP4	0.17359
C11orf58	0.173588
SLC18A2	0.173298
FLII	0.173178
MKS1	0.173136
OGDH	0.173122
ATP5E	0.172989
MTRF1	0.172668
PORCN	0.172565
CAPZB	0.172451
SLC4A3	0.172352
SERPINA6	0.17226
CSNK1A1	0.172132
ATP8B1	0.171955
PDX1	0.171939
SCXA	0.171908
CYB5A	0.171196
COPB1	0.171027
NPPC	0.170995
SLC6A3	0.170907
PPL	0.170723
ANKK1	0.170696
LDHB	0.170359
TAF10	0.170231
RPN1	0.170086
CYCSP25	0.170048
PLN	0.169851
CYP2C19	0.169822
PLK1	0.169467
DYX1C1	0.168511
UGCG	0.168178
DKK1	0.168164
SCGB1D1	0.167556
GNRH2	0.167484
MED25	0.167413
IRGM	0.167301
MSX1	0.167205
ZFPM2	0.167142
APBB1	0.166862
PIM2	0.166828
KCNA4	0.166779
RNPS1	0.166772
AKR1C1	0.166762
MIB2	0.166551
EIF2B5	0.166317
MAD2L2	0.165995
PITX1	0.165958
DAPP1	0.165763
PRIM1	0.165161
STC1	0.164885
NUB1	0.164858
REPS1	0.164546
BASP1	0.164486
OCM	0.164261
KCNB1	0.164103
GMFA	0.164052
ITLN2	0.163989
STK36	0.163963
CPSF1	0.163821
PTTG1	0.163786
MCRS1	0.163346
RAPSN	0.162854
GRIA4	0.162839
BOC	0.162239
ACO2	0.161941
CYCSP38	0.161935
TEF	0.161931
ACPP	0.161889
FREQ	0.161697
MYH6	0.16167
CYP2A6	0.161665
ZNF643	0.161631
SNRPN	0.161518
AACP	0.161057
IGFBP7	0.160819
ICMT	0.160587
CTNNBIP1	0.160154
SNURF	0.160136
SUPV3L1	0.160048
SMN2	0.16001
NUP37	0.159212
BSX	0.158778
RRBP1	0.158642
CCDC88A	0.158584
KRT17	0.158563
SOST	0.158429
RNPEP	0.15835
ALAS2	0.158148
C1D	0.158068
DIH1	0.157747
SLC22A16	0.157728
ATP7A	0.157593
EIF2S3	0.157308
CYB5R3	0.157292
CHIC2	0.156827
POLG	0.156741
DPAGT1	0.156688
EIF1	0.155946
MYCBP	0.155906
NCOA2	0.15564
EPB42	0.155307
HS1BP3	0.154553
NME2	0.154411
EZH2	0.154298
CACNA1A	0.154097
HIST1H2AA	0.154047
HIST2H2AB	0.154047
ARR3	0.154031
ACY1	0.153597
CACNA2D4	0.153027
FMR1	0.153
FRAXA	0.153
DHODH	0.152871
CLTC	0.152677
NUP98	0.152347
EIF5AP1	0.15229
TIMELESS	0.152179
SLC26A3	0.152166
NMT1	0.151911
ASCL1	0.151379
SLC19A1	0.151233
PHB	0.15118
GPT	0.151156
ARHGAP4	0.150868
CNP	0.150838
GK	0.150762
CYP2B7P1	0.150678
CYP2B	0.150678
NUDT11	0.150442
SLC9A1	0.150304
AGR2	0.150274
ETV7	0.149805
ACACA	0.149464
MGAT5	0.149388
ARF1	0.149081
ARF1P1	0.148916
BCKDHA	0.148692
ZNF521	0.148559
NOXO1	0.147917
PITX2	0.147887
PDHX	0.147561
MTAP	0.147549
KRT13	0.147531
DDN	0.147421
FUT8	0.14736
TAF1	0.146886
TRIM24	0.146866
HOXB4	0.146759
MRPS11	0.146518
FHL3	0.146504
GDA	0.146216
DLX1	0.145638
TAC3	0.145618
LARS	0.145537
HVCN1	0.14545
TRIM31	0.14536
GRM5	0.145294
CPE	0.145215
NUMA1	0.145207
SOX4	0.144891
PSG2	0.144838
ARHGAP9	0.144785
HBZ	0.144311
PYY	0.144217
ANKS1B	0.144216
NSD1	0.143882
IGHV3-11	0.143805
MIP	0.143799
PLS1	0.143715
MYO1A	0.142626
NOX4	0.142385
HEY1	0.142287
GPR148	0.142229
IGKJ@	0.14222
RAD18	0.142103
MTRR	0.14197
MC3R	0.141937
CRYZ	0.141622
FHL2	0.141602
SDCBP2	0.141372
GHSR	0.141183
SLC30A4	0.141013
MGMT	0.140956
TLL1	0.140624
FUT2	0.140456
CCKBR	0.140433
ZBTB25	0.140003
SCD	0.139978
ATP5O	0.139926
SYT3	0.139905
SLC5A1	0.13986
PRM1	0.139136
GRHPR	0.139061
SLC22A4	0.139054
CXXC1	0.138923
REG1B	0.138863
IGHGP	0.13886
CENPB	0.13884
FLCN	0.138765
GPER	0.138219
RARRES1	0.138066
NBPF10	0.137791
OTX1	0.137686
SLC6A8	0.137451
TBCEL	0.137411
PXMP3	0.136649
SCN10A	0.136509
PSTPIP2	0.136378
NFIC	0.136365
LMNA	0.136212
A1BG	0.136116
CNDP2	0.136084
RASGRF1	0.136012
VAV2	0.135814
FTSJ1	0.135015
PKD2L1	0.135
GNPDA1	0.134899
PHC2	0.134867
MRAS	0.134833
IGLC2	0.134641
LDHC	0.134619
GHRL	0.134401
PNPT1	0.134229
SNTB1	0.133846
HHAT	0.133832
AQP5	0.133787
RP1	0.133777
SMYD5	0.133562
MSX2	0.13347
PLS3	0.133369
KLK7	0.133237
SLC12A1	0.133226
RAGE	0.133157
FGF9	0.132888
RSPO3	0.13246
NKX2-5	0.132121
ARID2	0.132101
PPIAP10	0.132097
PTPRK	0.131987
TRIM17	0.1318
HAGH	0.131539
PCYT1B	0.131482
STAC	0.131418
ASCC3	0.131374
MAPRE3	0.131343
OXT	0.131234
UHMK1	0.131197
PSPC1	0.131118
DNAJC5	0.13101
ADAM28	0.130944
CYP27A1	0.130599
PPARGC1B	0.130466
HOXA7	0.130013
PRAME	0.129931
MKLN1	0.129683
HHG	0.129666
HES3	0.129546
HES4	0.129297
UROD	0.129084
LDB1	0.128993
PLA2G6	0.128974
LIN28	0.128676
NPPB	0.128576
STAG1	0.128371
RGL2	0.128335
GAK	0.128319
LDB2	0.128304
RAB3B	0.128296
EXO1	0.128283
CLCN3	0.128185
WNT9A	0.127876
MTR	0.127721
MECP2	0.127504
SPAG11B	0.12744
DLG2	0.1274
APOC2	0.127231
PTPRM	0.127019
FLOT1	0.127016
SLC25A4	0.126427
ZFYVE20	0.126205
HNRNPA1	0.126183
PEX6	0.126154
SIX1	0.126091
KCNA5	0.125788
HAP1	0.125695
CYP21A1P	0.12567
MATN1	0.12539
C11orf2	0.125238
WHSC1	0.125204
FTMT	0.125045
ENO3	0.124934
COPS5	0.124868
EJM1	0.124764
PRM3	0.124585
DLG4	0.124547
KNO	0.123936
POMGNT1	0.12393
VNN1	0.123819
SLC25A6	0.123744
CCDC22	0.123726
TAZ	0.123637
NIN	0.123596
MUT	0.123596
PRSS2	0.123564
RAB5B	0.123445
CPSF6	0.123297
ARCN1	0.12275
RAD17	0.122729
SPAG11A	0.122382
HOXA10	0.122356
GFI1B	0.122348
HECA	0.122305
FBN1	0.122146
GCNT3	0.122058
PDLIM4	0.121932
SUCLA2	0.121896
RRM1	0.121881
GPR124	0.121604
SLC6A10P	0.121529
RTL1	0.121489
AP2B1	0.121314
AK1	0.121312
NUP210	0.120919
PTPRD	0.120881
P2RX3	0.120788
C10orf46	0.120776
CSTB	0.120702
AKR1C4	0.120345
DCXR	0.120328
CAD	0.120269
RCN1	0.120121
ACTL6B	0.119922
ALDH1A2	0.119833
MAGEA3	0.119722
ZNF398	0.119558
JARID2	0.119525
IGLJ6	0.119504
RAD23A	0.119302
PPP1R7	0.119192
ARHGEF5	0.119051
HK2	0.119047
CKAP2	0.118767
ACAA2	0.118646
SLC7A11	0.118512
GCGR	0.118416
IGHD3-3	0.118389
MSH3	0.11805
UPF2	0.118009
MYOC	0.117911
SLCO1B1	0.11789
CDC7	0.117697
LPAL2	0.117676
KLF3	0.11758
CLCN5	0.1174
NR2F6	0.117212
PDCL2	0.117185
GATC	0.116787
DPEP2	0.116741
BTC	0.116685
SLC9A3R1	0.116444
SAA@	0.116394
THOC1	0.116321
EEF1A2	0.116178
RAB3C	0.116171
CHD3	0.116132
MT-CO1	0.116071
RASGRP4	0.116056
DNAJB6	0.116006
SLC2A3	0.116001
TAGLN	0.115905
DDX3Y	0.115902
MC2R	0.115767
ST14	0.115656
CDC27	0.115572
RING1	0.11535
COMT	0.115277
EPHA3	0.115125
STX1B	0.115112
SLC26A7	0.114819
FZR1	0.114794
UGT2B4	0.114753
ORAI1	0.114685
TNNT2	0.114661
IGKV3-20	0.114311
PREP	0.114067
CDC25B	0.114062
PLEKHF1	0.114038
VPS11	0.114015
P2RY6	0.113947
DNMT3A	0.113896
STRA13	0.113793
NR5A1	0.113784
FND	0.113591
SPR	0.113556
DLG3	0.113369
HTR1D	0.113332
RGS13	0.113275
MAD1L1	0.113243
GLI3	0.113168
TCF20	0.113143
DVL1L1	0.113123
DVL1	0.113123
SYCP1	0.113004
WWTR1	0.112958
NR3C2	0.112786
ALPP	0.112762
GSTA1	0.112673
PSG9	0.112627
SLC7A1	0.112583
PCSK4	0.112527
TACR2	0.11243
SRA1	0.112401
RNASEN	0.112377
HAL	0.112202
REEP1	0.112143
MID2	0.111711
TNNC1	0.111654
CYP11B1	0.111406
MAN2A1	0.111403
SFRP2	0.111147
GSTA2	0.111095
AAK1	0.111065
ACRV1	0.111059
DEFA1A3	0.11093
CRMP1	0.110831
PTK6	0.110779
CYP17A1	0.110672
IGHV4-59	0.110626
IGKJ4	0.110451
ZBTB20	0.110305
CETN2	0.110296
HES5	0.110137
SUB1	0.109746
CAPN10	0.109643
PDAP1	0.109633
PC	0.109554
TAF1A	0.10942
TAF1C	0.10942
TAF1B	0.10942
TNNT1	0.109196
TACSTD2	0.109038
CDKN2D	0.108953
CCNO	0.108886
SCN1A	0.108838
P2RX4	0.108762
IGHJ6	0.108698
WRB	0.10869
PIP	0.108545
WDR19	0.108533
TBX1	0.108523
NAT1	0.108176
ZSCAN1	0.108067
ZFP106	0.10798
ABCA4	0.107924
SH2D3A	0.107797
ALDH1A1	0.10767
GPC3	0.107621
TDGF3	0.107522
ANP32A	0.107517
IBD5	0.107332
LSM4	0.107292
FADS2	0.107222
MRAP	0.107203
SDHB	0.107189
HSD17B6	0.106943
CAGE1	0.106904
SHKBP1	0.106595
SCO1	0.106558
MED15	0.106419
BLVRB	0.106383
CHGB	0.106373
IGHD3-10	0.10635
CNDP1	0.106261
SACM1L	0.105682
KCNJ10	0.105635
TJAP1	0.1056
GALNT3	0.105585
EIF5B	0.105251
GPR15	0.105195
MPP4	0.105141
CRIP3	0.105079
NOL6	0.105048
DNER	0.104922
UAP1	0.104894
TXNRD2	0.1048
PAH	0.104608
NEU1	0.104554
SPIC	0.104498
SLC43A2	0.104452
GRIP1	0.104396
IGHV4-39	0.104293
ARHGAP1	0.104244
KIF5B	0.104156
SCAF1	0.104104
DENR	0.103609
IGFBP6	0.10342
HAND2	0.103285
FAAH	0.103257
TRPV4	0.10323
HOOK1	0.103137
NPSR1	0.102983
MYH9	0.102972
NLE1	0.102939
GLI2	0.102891
GALT	0.102765
MED14	0.10274
LEPROT	0.102626
EYA4	0.102566
TRPM2	0.102551
OLIG2	0.102469
SLC38A3	0.102211
SNORA54	0.102177
C6orf47	0.102099
E2F2	0.102032
PEX14	0.101966
ECE1	0.101859
VPS52	0.101679
OMA1	0.101576
DAB1	0.101576
HEPH	0.101474
NFYA	0.101441
PSORS1	0.101427
SNCG	0.101383
LCAT	0.10132
POLA1	0.10109
INADL	0.101079
CAV3	0.100846
IDUA	0.100716
DGAT2L6	0.100618
EIF4A2	0.100616
ITM2B	0.100607
CALCRL	0.10058
RBMX	0.100492
NT3	0.100263
ADRBK2	0.0999843
IGHD5-24	0.0998937
IGHD6-25	0.0998937
IGHD4-23	0.0998937
IGHD2-2	0.0998937
GRIK2	0.0997504
PTCH1	0.0997194
PSAT1	0.0991754
EIF2AK4	0.0991153
FOXC1	0.0991
RPAIN	0.0990215
CCKAR	0.0988528
TFB2M	0.0986313
MPG	0.0986301
XIRP1	0.0985749
DPF3	0.0985331
TFB1M	0.0984138
CRYGN	0.0983109
EIF4A1	0.0982203
EPB41L2	0.097721
MT-ND4	0.0974049
GPR3	0.0972991
EMP2	0.0972164
PPP1R14A	0.097121
CEBPZ	0.0970952
PDE4D	0.0970356
TMC6	0.0969458
MT1F	0.096833
LIMK1	0.0967885
KRT81	0.0963673
TOMM20	0.096294
BCAT2	0.096237
SNRPD1	0.0961725
ZP4	0.0960763
EPR1	0.0960469
PMS1	0.0959758
ZDHHC23	0.0958327
GPM6A	0.0955156
METTL3	0.0955156
TMPRSS2	0.0955126
STS	0.0955088
KCNN2	0.0954828
HTR2B	0.0954271
DNAJC3	0.0954176
UGT1A6	0.0952842
IMPDH2	0.0952663
SYN2	0.0952148
IDE	0.0949986
OGT	0.0949297
SNX9	0.0947903
P2RY11	0.0946667
TGOLN2	0.0946661
PRPF8	0.0945924
DNASE1L1	0.0945777
ARNT2	0.0945607
ELAVL4	0.0942754
MYH11	0.0942553
PTPRO	0.0942311
RDH10	0.0941714
PRNT	0.0940904
CACNA1S	0.0940869
TNK2	0.0940822
PTPRN2	0.0938383
LYPD5	0.0936661
SPTA1	0.0936383
TIMP4	0.0936044
PAPSS2	0.0934947
SLC25A19	0.0934159
NFYB	0.0933341
ELOF1	0.0932315
SHB	0.092977
CUGBP1	0.0928971
PPA1	0.0927987
SLC29A1	0.0927211
EJM2	0.0926842
YLPM1	0.0926415
RBMXP1	0.0926415
RHOBTB2	0.0925096
HK3	0.0924371
XPNPEP2	0.0923913
PPP1R12A	0.0923086
ELAVL2	0.0922269
NDN	0.092144
EPHB1	0.0915992
FOXA2	0.0915409
HSPBP1	0.0914785
NPEPPS	0.0912994
SH2D3C	0.0910267
STAM	0.0909628
SNED1	0.0908859
TPP2	0.0908775
TRBV20-1	0.0908192
BMI1	0.0908148
CACNA1F	0.0906901
INSL6	0.0904712
NUSAP1	0.0904374
PCSK2	0.0903561
CLRN1OS	0.0903345
OPRL1	0.0903035
AKR1C2	0.0900658
PGM2	0.090053
S100A13	0.089766
DYNC1I2	0.0897399
HTR4	0.0896684
DUSP23	0.0896645
CPM	0.0891849
CYP2C8	0.0890821
BANF1P1	0.0890705
SLC37A4	0.0889273
ATP8A1	0.0885986
NDOR1	0.088533
GMPS	0.0882074
DHX8	0.0880777
DHX34	0.0880777
SERPINB4	0.0879252
BCAR3	0.0879212
TLE4	0.0878029
ST3	0.0877762
RBMS2	0.0876053
PTTG1IP	0.0875003
NCOR1	0.0874503
STK10	0.0873803
SERPINB3	0.0873142
PLCL1	0.0873134
SCGB3A2	0.0873027
UBA2	0.0872844
TFF2	0.0872071
MAGEA1	0.0871634
PAG1	0.0869559
SMUG1	0.0869489
IGLV2-8	0.0868963
TRNAE2	0.0868952
CEPA	0.0868915
TRDC	0.0866976
HPS1	0.0865496
AGL	0.0863413
AMFR	0.0863055
TWIST2	0.0863006
USP39	0.0862964
ANTXR2	0.086164
SERPINB5	0.0860999
GLP1R	0.0860898
PDC	0.0859657
MTA1	0.085949
ACSBG1	0.0859442
EIF2C2	0.08594
RPS6KB2	0.0858658
TCAP	0.0858442
RASGRP2	0.0858366
KMS	0.0858186
IREB2	0.0857933
MEOX1	0.0857322
CNR1	0.0856925
IGLJ2	0.0855938
C16orf53	0.08559
DUSP12	0.0855645
SCG5	0.0854942
SLC2A5	0.0853099
PDE6B	0.0852296
WNT10B	0.0852178
WDR1	0.0851052
C10orf137	0.0850978
HGD	0.0850265
PPRC1	0.0849828
C1orf103	0.0848423
RIF1	0.0848423
SRR	0.0846721
PHOX2B	0.0846482
CBX5	0.0846353
TALDO1	0.0846183
CSDA	0.0846011
MYH7	0.0845997
PDIA4	0.0845812
GAS1	0.0844944
MCOLN1	0.0844299
DPP6	0.0843794
TMSB10	0.0841516
PTPRZ1	0.0840563
TERF1	0.0839502
ST3GAL6	0.0838671
AFAP1	0.0838662
LHX2	0.0838642
ODF1	0.083858
SEL1L	0.083764
RECQL4	0.0836604
ATP1B1	0.0836381
TST	0.0835567
PHIP	0.083421
CACNA1B	0.0832833
AGPAT5	0.0831055
C19orf63	0.0831025
IMPA1	0.0830353
HTRA1	0.082903
CCNE1	0.0827522
BAGE	0.0825171
SLC25A15	0.0824071
BMPER	0.082328
C9orf86	0.0821724
KIAA1984	0.0821724
RMRP	0.08214
THA1P	0.0821124
RTN4R	0.0821055
TPM2	0.0819587
SLA	0.0819342
CCNB2	0.0817893
CPAMD8	0.0817725
FTCD	0.0817472
SUPT7L	0.0817448
HLA-DRB2	0.0816677
RTN2	0.0816657
MARVELD2	0.0815783
TAF8	0.0815662
ALDOB	0.0815522
BCRL2	0.0815077
ACAT1	0.0814232
GLS2	0.0813864
IGHV6-1	0.080863
SPRY3	0.0808495
CBS	0.0808058
LMNB1	0.0808016
CLCN2	0.0807657
SDHA	0.080746
CAV2	0.0806815
FLG2	0.0805933
SELENBP1	0.0805666
UGP2	0.0802086
SLC6A19	0.0801945
SLCO4A1	0.0800479
ISL1	0.0800115
ALDH1A3	0.0797145
PGRMC2	0.0797094
PLXNA1	0.0796867
CSRP2	0.0796439
PPIF	0.0796334
TERF2	0.0795929
GPX4	0.0794318
RAB1A	0.0794094
NR2F2	0.0793165
CTRC	0.0790815
POLS	0.0790306
RAD9A	0.0789951
SLCO1C1	0.0788347
SERP1	0.0785931
TRPC3	0.0785809
HOXB8	0.0785361
ABHD2	0.0784855
KIF2A	0.0784567
SYT2	0.078373
PTBP2	0.0782874
PFDN4	0.0782572
MAOB	0.0782019
GRAP	0.0781818
PRSS21	0.0781392
AARS	0.0780318
CTTNBP2	0.0779228
MN1	0.0778703
MGCR	0.0778703
SYNJ2BP	0.0777615
APLP2	0.0775976
FA2H	0.077401
OR4G1P	0.0773116
KCNJ1	0.0770971
RPS2	0.0770792
CHRNE	0.0770518
HOXB1	0.0768182
RAB11A	0.0766144
PIGF	0.0765404
EYCL1	0.0765385
TFAP4	0.0763755
RC3H2	0.0763264
OR1K1	0.0763264
RPL34	0.0762554
RNF139	0.0762186
UBASH3A	0.0762089
DPEP1	0.0761374
SYNPO	0.0761045
RCA1	0.0760688
CTSA	0.0758682
ATP2C1	0.0757913
FPGS	0.0756886
HEY2	0.0756761
LIPE	0.0756367
STK24	0.0756
PKM2	0.0755576
NARG1	0.0754499
TRHR	0.0754282
ART3	0.0751648
KCNE1	0.0751363
TRPC4	0.0750793
FGF23	0.0750075
NCBP2	0.0749207
NARS	0.0748548
IGHV1-2	0.0748201
GTF2H5	0.0747596
ZP2	0.0747238
SRL	0.0747191
RBPJL	0.0746572
PSORS4	0.0746383
MAOA	0.0744986
FAH	0.0743447
[truncated: 6,467 more rows]
