# Supplementary material for: Immunological network signatures of cancer progression and survival
Source: BMC Med Genomics. 2011 Mar 31;4:28. doi: 10.1186/1755-8794-4-28 (PMC3094196; doi:10.1186/1755-8794-4-28)
Supplement: Additional file 4 — Relationship of both immunological and cancer relevance to network centrality. Tables reporting the Pearson correlation coefficients of immunological and cancer relevance to the principle network centrality measures of the human interactome. [file 1755-8794-4-28-S4.XLS]

## Sheet: Network centrality & immunity
Correlations in the Tumor immune interactome landscape
Centrality	ρimmunity	ρneoplasm
Degree	0.3336	0.3121
Betweeness	0.3011	0.2911
Eigenvector	0.0554	0.0762
Eccentricity	-0.2377	-0.2282
Closeness	0.1888	0.1953
