# Supplementary material for: Immunological network signatures of cancer progression and survival
Source: BMC Med Genomics. 2011 Mar 31;4:28. doi: 10.1186/1755-8794-4-28 (PMC3094196; doi:10.1186/1755-8794-4-28)
Supplement: Additional file 5 — Tumor immunity interactome landscape. The underlying data behind Figure 3, quantifying in bits of information the immunological and cancer relevance charted against connectivity in the interacome [file 1755-8794-4-28-S5.XLS]

## Sheet: Supplementary Table VII
Underlying data of the tumor immune interactome landscape
Gene	Cancer Relevance Score (bits)	Degree centrality (connectivity)	Immunological Relevance Score, KL (bits)
IFNG	13.8264	1.38629	131.392
IL4	6.74178	1.60944	114.9
IL2	14.2659	2.07944	107.812
IL5	2.08347	0	85.7167
CD4	14.8789	3.52636	82.1253
TNF	13.9601	2.48491	77.0004
IL10	5.17449	1.09861	71.8594
CD8A	12.4682	2.56495	70.7775
IL1B	3.14346	2.19722	70.59
CD40	3.33062	3.13549	55.3545
IL13	1.65539	1.60944	54.5891
IFNA1	5.69659	1.38629	50.3504
IL15	0.846403	1.09861	48.8168
IL3	3.88169	1.60944	48.085
CSF2	4.6864	1.79176	47.8014
IL7	1.0259	0.693147	46.458
HLA-A	3.77341	0	46.1322
IL18	1.37287	1.94591	40.2327
TNFSF13B	0.405512	1.38629	39.8206
PTPRC	24.0443	3.78419	37.0746
EPO	6.30266	0.693147	31.2812
RA	2.12986	0	30.2313
MS	1.3821	0	29.7685
CD40LG	0.934372	1.60944	29.6259
IL13RA2	0.471694	0.693147	27.0614
IL1A	1.90445	2.07944	26.6988
FAM48A	12.7376	0	26.1554
CD19	4.19749	2.99573	25.6679
IL11	0.574675	0.693147	25.6389
IL23A	0.102778	0.693147	25.4844
PECAM1	13.9643	3.04452	25.2365
BCL2	30.0892	4.26268	25.219
ALB	11.7639	2.56495	24.7494
IL17A	0.138642	0	24.5477
C5AR1	0.555263	1.94591	24.2274
IFNB1	1.51983	0.693147	23.991
MPO	3.98794	0	23.9436
CD22	1.76167	2.70805	23.6409
IL1RN	0.712452	1.09861	22.823
IL22	0.0983869	1.09861	22.6465
IL2RA	4.42319	1.94591	22.34
CD86	1.91011	1.38629	21.6333
ISG20	3.75811	0	21.1007
TNFRSF13B	0.627162	1.79176	20.2915
RNASE3	0.311236	0	20.2865
NM	0.839973	0	19.9473
CCL11	0.241927	1.94591	19.7714
IL18R1	0.387758	1.38629	19.466
CDR3	0.901034	0	19.1895
AMPH	0.339959	2.63906	19.1168
IRF3	0.123354	2.70805	17.8671
TMEM16A	5.29818	0	17.8119
ITGAM	2.84941	2.77259	17.5749
IL9	0.598563	0	17.5715
CD14	3.2207	2.19722	17.3433
NDUFA2	3.2207	0	17.3403
CD34	31.5151	1.09861	17.2648
IL6ST	0.733562	3.21888	16.9565
CCRL2	1.70164	0	16.9525
LRPPRC	0.706401	3.09104	16.8313
KIT	18.0844	3.97029	16.7773
CCR2	0.543763	2.30259	16.7572
MAPK1	3.83527	5.0626	16.74
DARC	0.0924078	0	16.6564
IL16	0.0702336	3.13549	16.4046
PTN	0.382526	4.43082	16.1169
HLA-DRB1	2.01006	0	16.0033
MDK	0.540563	2.70805	16.003
SRRM1	0.0393236	0	15.776
CD59	0.497381	2.30259	15.7278
CSF3	1.70936	0.693147	15.6791
MS4A1	10.2005	1.79176	15.5471
KITLG	3.83745	2.19722	15.3235
IL21	0.0880802	0.693147	15.227
IL2RB	1.84131	3.2581	15.1398
CR2	3.52238	2.30259	14.7928
ITGB2	1.92597	3.61092	14.7305
IL17C	0.0909269	0	14.7253
KRT20	17.7163	0	14.7061
COL4A3	0.0877078	2.83321	14.6957
IL17D	0.029441	0	14.625
ILTIF	0.0847515	0	14.5928
IL8RA	0.556247	2.48491	14.3727
HDC	0.5274	0	14.3657
ADORA3	0.121568	0	14.2473
FCGR3A	2.04543	2.48491	14.2136
SPN	3.25496	2.07944	14.0658
FCGRT	1.20692	1.09861	14.0634
CD5	6.54839	3.04452	13.9236
TSHR	0.646662	3.04452	13.8793
ERVWE1	1.6912	0	13.8328
GATA1	0.673378	0	13.685
JUN	5.65899	4.68213	13.5261
SEC23IP	4.68844	0	13.4756
HLA-B	0.528147	2.3979	13.4654
TLR4	0.20986	3.09104	13.4621
CCL2	1.16572	2.3979	13.4244
CASP3	0.483454	4.83628	13.3767
CSF1	1.31629	1.79176	13.3296
HLA-DRB4	2.73562	1.38629	13.2874
EDC4	1.11796	0	13.2521
EPOR	0.945288	3.49651	13.2126
TP63	6.04207	2.30259	13.1812
CD28	1.43668	2.83321	13.1621
CELIAC3	1.43481	0	13.1482
CD1A	4.62995	0	13.1354
MAPK14	2.93873	4.33073	12.9841
CD83	0.941938	0	12.9596
CD1D	0.146779	1.79176	12.8511
CFP	0.307803	0.693147	12.8312
AHSA1	2.86126	0	12.6549
IL8	1.04528	2.19722	12.6451
CCR5	0.484618	3.63759	12.5875
TAC1	1.00715	2.07944	12.3178
FCGR3B	2.00268	0.693147	12.3021
TNFRSF11B	1.04111	1.94591	12.1156
LOC652578	1.99878	0	11.9102
LTBR	1.44364	2.30259	11.803
FCER2	2.77067	1.38629	11.5011
SCFV	0.596506	0	11.4163
HLA-E	0.498394	1.79176	11.1991
EPX	0.446161	0	11.0516
TNFRSF13C	0.0936934	0.693147	11.0478
NODAL	24.0775	0	11.0267
IRF2	0.15218	2.48491	10.9691
IL21R	0.0163244	0.693147	10.8246
SYK	0.74782	4.2485	10.4921
MYC	5.6613	4.49981	10.4893
CXCR4	1.9616	3.2581	10.4372
RAG2	0.254686	0.693147	10.4266
KARS	0.784305	0	10.376
BLNK	0.303312	2.89037	10.2993
MBP	1.94503	3.71357	10.287
PTPN6	0.201407	4.52179	10.286
CD1B	0.175005	0.693147	10.2529
IL8RB	0.316639	3.04452	10.2346
IV	0.183077	0	10.2211
HLA-G	1.3398	3.21888	10.1918
C4A	0.545086	1.60944	10.1138
PAX5	0.922847	2.56495	10.0486
NCAM1	8.94307	2.48491	9.96791
NFE2	0.225017	2.30259	9.93682
AICDA	0.509944	0	9.91372
ELA2	0.768903	0	9.71468
KLRD1	0.37324	1.79176	9.69935
IGAN	0.08393	0	9.6482
CCL7	0.199669	2.70805	9.60018
RAG1	0.425756	1.60944	9.50976
CD9	1.99505	2.89037	9.50829
LYN	0.591138	4.5326	9.36071
LOC440264	0.646445	0	9.25941
LOC440258	0.646445	0	9.25941
MGC33556	0.646445	0	9.25941
G6PD	1.8665	0	9.25891
RABEPK	0.646445	1.09861	9.25735
LANCL1	0.646445	0	9.24915
CD2	4.50416	2.83321	9.24256
THM	18.083	0	9.22511
TLR3	0.0347015	1.79176	9.20545
IL10RB	0.0200096	2.07944	9.19344
CD55	0.452694	1.79176	9.17951
IKZF1	0.312678	2.77259	9.17239
FOXP3	0.661275	0.693147	9.17042
RPSA	0.810857	1.94591	9.1368
LCK	2.57205	4.58497	9.06429
STK32C	9.50185	0	9.04887
TPPP	0.856615	0	9.03481
JAK1	0.360141	4.14313	9.0176
BCL2L1	4.4969	3.93183	8.94496
INS	14.9753	0	8.92958
PLG	8.26342	3.82864	8.92836
CXCL12	1.23793	1.94591	8.89144
NOS2A	2.69356	0	8.8606
IL17RA	0.0177515	0	8.85026
LTF	1.53388	2.19722	8.7834
IRF7	0.129968	2.48491	8.77299
ADA	2.37558	1.94591	8.71128
EPHA2	2.35169	0	8.53941
TBX21	0.311051	0	8.53442
CSF3R	0.284804	2.77259	8.52028
MX1	0.176821	2.48491	8.47818
AIRE	0.169647	0	8.44669
IL6	1.50102	1.60944	8.43225
GPR120	0.296396	0	8.39364
ITIH4	0.346185	0	8.38415
HLA-F	0.441999	1.38629	8.35773
CD80	1.7843	1.09861	8.32764
RNASE2	0.264533	0	8.29426
ACP1	0.696951	2.94444	8.29309
LOC642072	0.765917	0	8.28399
CD79A	2.65165	2.89037	8.15642
IL18RAP	0.0178783	0.693147	8.15576
TNFRSF10A	1.04701	2.70805	8.13502
IL9R	0.0263657	1.60944	8.09973
ITGAX	1.98454	1.38629	8.05657
CA5A	8.74079	0	8.04612
SLEB1	0.00325778	0	8.02011
HLA-C	0.2916	2.19722	7.85309
CCL8	0.0711682	2.19722	7.78153
CD46	0.335411	2.19722	7.75365
CD68	12.7253	0	7.70737
CR1	1.55896	2.07944	7.69075
IL17F	0.0944992	0	7.67399
KIR3DL1	0.0754867	1.09861	7.6342
JAK2	1.41608	4.44265	7.62782
C4B	0.138854	1.94591	7.60566
BTK	0.254917	3.97029	7.60162
IL17B	0.00908163	0.693147	7.54752
IL4R	0.124059	3.04452	7.52023
IGHA1	0.141787	1.09861	7.50739
CD47	0.0915163	2.3979	7.4192
BPPV	0.0186153	0	7.41426
C1orf9	0.135397	0	7.40741
S100A9	1.23776	1.79176	7.31156
VPREB1	0.10225	1.09861	7.28552
PSMB9	0.341574	1.09861	7.01329
HLA-DRB5	1.06071	0.693147	7.00967
APPL1	0.0648254	0	6.97102
TYK2	0.247913	3.29584	6.93857
YWHAZ	1.60644	4.90527	6.91007
IL2RG	0.129467	3.04452	6.90743
C11orf6	12.0092	0	6.90732
MSR1	0.0703915	0	6.90422
RAD51	0.630347	0	6.88862
ATP8A2	2.08892	0	6.85105
QRSL1	0.453038	0	6.82426
CCR3	0.194261	2.83321	6.82369
PRTN3	0.492757	2.63906	6.77994
LIFR	0.193484	2.3979	6.75944
FCGR1A	0.636121	2.30259	6.70677
FASLG	3.15615	3.2581	6.66946
JAK3	0.247915	3.4012	6.5445
KLRK1	0.454405	0	6.54436
S100A8	0.868069	2.99573	6.44741
KIR2DL4	0.0613552	0.693147	6.43639
FEV	0.515276	0	6.42361
IRF1	0.342299	2.07944	6.38597
BCL6	3.25611	2.99573	6.36782
MME	12.2751	2.56495	6.30037
SHC1	0.126738	0	6.29398
PIGR	0.0562626	1.60944	6.2859
VTN	2.10925	3.21888	6.20527
HGS	2.42334	0	6.19599
STAT5	1.22623	0	6.18585
IL20	0.00607716	0.693147	6.1672
KLRC4	0.455684	2.19722	6.16657
CA7	0.0203672	0	6.16188
STAT5A	1.29846	3.95124	6.16097
ITGAL	1.20028	1.94591	6.15215
FAS	2.56733	3.58352	6.13907
STAT5B	1.2952	3.73767	6.11752
TLR2	0.132561	2.89037	6.10783
OXTR	0.163003	1.38629	5.99702
SLPI	0.771063	2.07944	5.99028
KIR2DL2	0.174721	0	5.94106
LRCH1	0.121985	0	5.93328
TAGLN3	0.114839	0	5.92696
CXCR3	0.652742	1.60944	5.88434
IL24	0.101021	0	5.82838
UBASH3B	0.680677	0	5.79671
CCL17	0.255889	1.38629	5.79547
FGF2	7.51497	3.3322	5.79276
MIF	0.219886	3.04452	5.78333
CCR7	0.714292	1.09861	5.77309
CIDX	0.0457271	0	5.76295
KIR2DL3	0.447113	0	5.74435
IFNAR2	0.0677524	2.48491	5.72259
KIR2DL1	0.132958	0	5.71828
MAG	0.340356	2.56495	5.71413
AKT1	6.73894	4.67283	5.6867
CSF2RA	0.11121	2.07944	5.68211
WT1	2.55513	0	5.67714
PTPN3	0.626322	0	5.66208
CD177	0.836963	1.09861	5.59866
ICAM1	1.76479	2.3979	5.57034
CD36	0.94301	2.63906	5.56211
IL3RA	0.560717	1.79176	5.54405
CD79B	0.288121	2.48491	5.51124
CD69	0.579461	0	5.44948
LIF	0.625002	0.693147	5.42671
IL27	0.00982549	0	5.4267
VIM	54.3052	4.70048	5.38394
SLAMF7	0.184072	0	5.34082
KIR3DL2	0.186247	0	5.33939
CIITA	0.349397	2.3979	5.32209
BAX	8.80863	2.77259	5.31462
IL5RA	0.00885155	1.79176	5.24875
CSF1R	1.31679	2.77259	5.23124
SELL	1.57206	2.3979	5.22894
CCR1	0.363623	2.83321	5.19937
LGALS3	2.006	2.56495	5.16364
IL25	0.0288814	0	5.15864
IL18BP	0.00330555	0	5.15022
SPI1	0.981887	3.13549	5.08345
ODC1	2.92057	0.693147	5.05756
NRF1	0.0564967	0	5.04455
MYB	1.73232	2.89037	5.03155
KLHDC2	0.00175586	0	5.02117
LBP	0.0278348	1.60944	5.00424
CD38	2.49584	1.60944	4.98521
CES3	0.141817	0	4.98083
IGBP1	1.10597	1.79176	4.98061
RPA1	1.35494	0	4.95879
APP	1.26883	4.36945	4.94838
MVK	0.0653493	0	4.94435
MYD88	0.0540827	3.17805	4.9339
STAT2	0.172597	2.56495	4.90205
PRL	9.86933	0.693147	4.8842
CD27	0.550429	1.60944	4.86018
PRKDC	0.476488	0	4.82119
IL1RAP	0.0100137	2.63906	4.82107
NOD2	0.109332	1.09861	4.81537
CD44	9.37156	3.58352	4.81233
MTSS1	0.100979	1.09861	4.79565
CCND1	3.25479	3.68888	4.78564
CCL21	0.327785	2.07944	4.78136
CYCS	2.59136	3.4012	4.76869
CD276	0.440943	0	4.75725
ZAP70	0.454374	3.82864	4.70408
NFE2L2	0.116504	2.83321	4.6914
C19orf10	0.0222087	0	4.68995
LCP2	0.0656824	3.3673	4.68646
AS	0.0290343	0	4.67467
TNFRSF8	8.27658	2.07944	4.61909
CLDN3	0.351621	1.79176	4.57835
GABPA	0.117148	0	4.5687
RBM45	1.06348	0	4.55133
TF	5.34019	2.56495	4.54381
HLA-DRB3	0.146548	0.693147	4.526
BRD3	0.108544	0	4.50764
CLDN4	0.802558	1.38629	4.48462
PRH2	0.874999	0	4.47632
PRH1	0.874999	0	4.47461
LOC731718	0.140454	0	4.47352
STAT4	0.0625358	2.19722	4.45363
SAC	2.95879	0	4.41691
SERPINA13	1.4145	0	4.38951
KIR2DS2	0.195086	0	4.38129
TNFRSF17	0.0133572	1.60944	4.37213
SUMF2	0.460474	0	4.3608
TG	6.39341	2.19722	4.35826
HCST	0.00924312	0.693147	4.35112
MYOM2	0.873554	1.09861	4.34675
ITGA2	0.399537	2.30259	4.34275
PTAFR	0.0757669	1.38629	4.34102
A2M	0.23408	3.29584	4.31431
MAPK10	1.32585	2.70805	4.27827
TCF3	0.601731	3.78419	4.27268
F3	2.11138	1.60944	4.26903
IRF8	0.121569	1.94591	4.22072
CDA	0.711312	0	4.21659
HBB	2.05442	0	4.19334
HP	1.17111	1.94591	4.15303
PPBP	0.699334	2.3979	4.12337
MAP2K1	0.033119	3.46574	4.12152
PTGS2	5.35997	1.38629	4.07713
STAT6	0.0397092	2.83321	4.07287
PTGDS	0.667246	2.07944	4.05075
IL10RA	0.0383314	1.09861	4.04989
ILF3	0.00624654	2.63906	4.01802
IL7R	0.0765704	2.56495	4.01084
PBEF1	0.0221234	0	4.00792
DUSP19	1.02121	1.09861	3.99892
IL1R2	0.00446205	1.38629	3.99776
IL26	0.00172483	0	3.99417
STK17B	0.00581218	0	3.98934
DEFB4	0.130981	0.693147	3.95596
KIR2DS1	0.123994	0	3.92828
FOXC2	0.0480012	0	3.91798
IL22RA2	0.0021982	0	3.91317
MMP12	0.360635	1.38629	3.90718
TAP1	0.418397	1.94591	3.89992
KLRA1	0.0435989	0	3.89605
PTS	0.152509	0	3.86769
HBEGF	0.828504	2.3979	3.85637
NFKBIA	0.677186	4.11087	3.85335
CASP1	0.22752	0	3.84486
DDX58	0.0152644	0	3.83619
SYT1	1.58919	2.77259	3.83434
CDC123	1.44731	0	3.81314
TLR9	0.353884	1.79176	3.8084
LGALS1	1.21382	2.56495	3.802
IL23R	0.00108017	1.38629	3.79487
PRG2	0.00170532	1.94591	3.7514
REN	3.13535	0	3.74874
IRF9	0.19574	0	3.72297
CD63	0.36906	2.30259	3.71542
REL	0.418504	2.89037	3.6903
HRH1	0.0753422	0	3.67803
ALOX5	0.639936	1.79176	3.65704
IL19	0.00723671	0	3.65318
KLHL2	0.0436517	0	3.6486
PSMC5	0.189829	2.94444	3.64005
FCGR1B	0.329103	0	3.60343
VAV1	0.283831	4.15888	3.59128
FCGR2A	0.336913	2.3979	3.58686
MPV17	1.49095	0	3.58664
XCL1	0.198021	0.693147	3.5806
MRPL35	1.54679	0	3.56965
PTH	7.20334	1.60944	3.55742
BDK	1.24365	0	3.54831
ERBB2	14.0507	3.7612	3.54612
KNG1	1.25039	3.29584	3.54582
PTPN11	1.27201	4.67283	3.54175
MRPS22	0.0034239	0	3.52599
KIR2DL5A	0.00108451	0	3.52432
CD244	0.0565389	1.38629	3.52114
IL13RA1	0.0406306	1.60944	3.51683
CXCL10	0.462339	1.60944	3.50333
DEFB1	0.152908	1.38629	3.50251
ATP4A	0.694249	0	3.50145
ATP12A	0.67477	0	3.49722
S100B	1.14848	3.04452	3.497
HOXC4	0.0804644	0	3.49018
CNTF	0.136535	0	3.48892
CCR6	0.544841	1.38629	3.47644
LOC642073	0.137684	0	3.47591
LOC651845	0.137684	0	3.47591
LOC647559	0.137684	0	3.47591
TSLP	0.0192033	1.38629	3.47327
MBL2	0.217873	2.19722	3.45267
TNFRSF10B	1.16909	2.19722	3.44251
FURIN	0.265823	3.2581	3.43862
DR1	0.1492	0	3.43685
HLA-DPB1	0.102335	0	3.42456
CD7	3.90232	1.79176	3.41628
IL1R1	0.807837	2.3979	3.41436
PRF1	0.10544	1.09861	3.40791
CAMLG	0.0158625	1.38629	3.40712
ACVR1C	0.00359729	0.693147	3.406
FCGR1C	0.316937	0	3.39288
IGL@	0.0773872	0	3.38091
FRAS1	0.145555	0	3.37097
OSM	0.461881	2.19722	3.34246
THY1	0.660393	1.60944	3.32934
HBA1	10.3355	0	3.31898
TNFRSF1A	0.884597	3.80666	3.30585
SEC14L2	0.294851	0	3.28619
THBD	2.45716	1.79176	3.28285
DAP	0.372761	0.693147	3.27856
KEL	0.0374184	1.60944	3.27733
TPX2	0.275519	0	3.23418
CXCL2	0.270379	1.38629	3.23394
ILF2	0.00218175	1.79176	3.21903
MAPT	0.477907	3.7612	3.20642
WNK1	1.12013	1.60944	3.18986
MOG	0.214973	0	3.17985
TNFSF8	0.241893	0.693147	3.17604
CCL3	0.161517	2.19722	3.17374
SEC14L3	0.166441	0	3.17191
CRBM	1.42619	0	3.16892
SELP	0.200428	2.19722	3.16858
KIR3DS1	0.00268031	0	3.16069
CETP	0.0452599	0	3.15562
FCGR2B	0.216491	2.30259	3.15177
TAP2	0.187134	1.38629	3.14839
FSCN1	1.82661	2.99573	3.12871
ITGA6	0.442174	2.83321	3.12615
BCGF1	0.412551	0	3.11198
CD74	0.326928	1.94591	3.1093
CCL19	0.126975	1.79176	3.10207
MKI67	39.9794	1.60944	3.08277
GAB2	0.112814	3.04452	3.07669
PDPN	3.20071	0	3.07519
KIR2DL5B	0.00108451	0	3.07112
DFFB	0.130457	1.09861	3.06916
SELE	0.305511	2.48491	3.056
IFNA2	1.33547	0.693147	3.056
MPP1	0.771725	0	3.04702
ISG15	0.0969223	0.693147	3.03939
POLG2	0.840394	0	3.02392
SIRPA	0.0296964	1.94591	3.01888
CRS	0.238564	0	3.01801
FPH	0.0924455	0	3.01652
DUSP2	0.0558295	0.693147	3.009
IRF4	0.552729	2.19722	3.00765
ACUG	0.037577	0	3.0068
LOC651007	0.304168	0	2.9994
P4HB	0.718806	0	2.99461
ITGA1	0.200177	0	2.96823
FCGR2C	0.192269	0	2.96714
RELT	0.000197328	0.693147	2.96456
FGF13	0.573141	0	2.96357
HSCATHEP	5.30999	0	2.94348
WNK2	0.00146166	0	2.9363
KIAA1804	2.25563	0	2.93554
LAG3	0.0225422	0.693147	2.93178
ACVR1B	0.0996223	2.63906	2.9124
CCK	1.8321	1.79176	2.90327
IFNAR1	0.0253652	2.99573	2.89142
CTSG	0.306734	3.17805	2.87888
MICB	0.210638	0	2.86868
CA1	0.321256	0	2.84984
CTNNB1	12.527	4.84419	2.83863
LDLR	0.57907	2.19722	2.83341
IFNA8	0	0	2.82999
CD1C	0.339033	0	2.80944
PLA2G7	0.0340902	0	2.75246
ENO2	18.8912	2.83321	2.75175
CDR2	0.355723	0	2.75152
CCL22	0.178513	1.38629	2.70803
CCR4	0.436768	1.79176	2.70554
CD33	2.76997	1.09861	2.69419
CCL20	0.204232	0.693147	2.68009
CCL5	0.22616	2.70805	2.67408
POLE3	0.0695617	0	2.65516
CNOT6	0.436768	0	2.65504
VWF	2.43633	2.30259	2.62583
MASP2	0.013344	1.09861	2.62285
DEFA1	0.074686	1.38629	2.61178
LOC728358	0.074686	0	2.58617
PLEK	0.236775	1.09861	2.57325
CDR1	0.035768	0	2.57299
MAP3K2	0.00533802	2.56495	2.53897
RIPK2	0.0487778	3.66356	2.53726
ELK1	0.0603513	3.17805	2.53233
AFP	14.354	0.693147	2.52992
TP53	68.3227	5.48064	2.52676
KCNH4	0.0731916	0	2.52182
KCNH8	0.0895737	0	2.51863
MTIF3	0	0	2.51102
CEBPB	0.345542	3.8712	2.50881
SOCS1	0.623931	3.52636	2.50119
TGFBR1	0.766736	4.99721	2.4956
FUT4	4.51677	1.09861	2.48656
PPBPL1	0.247341	0	2.48302
KIR2DS5	0.00250752	0	2.47893
AMY1A	0.506011	0	2.46872
F2R	0.625569	2.70805	2.46398
ISYNA1	0.820193	0	2.46179
AMY2A	0.509707	0	2.45909
SDC1	2.01133	2.56495	2.43967
ALCAM	0.184752	0.693147	2.4295
ALK	2.81547	2.48491	2.42894
IGK@	0.514957	0	2.42839
GATA3	0.113087	1.94591	2.42557
CXCL6	0.0339028	0.693147	2.41316
GPR160	0.0850062	0	2.40598
IFITM2	0.478795	0.693147	2.39653
IFITM3	0.479151	0	2.39625
SH2D1B	0.00315142	0	2.39401
IRAK1	0.0390293	3.55535	2.39007
CXCL9	0.433526	1.09861	2.39001
POLR1C	0.016384	0	2.37983
DES	32.2586	0	2.37894
PTK2B	1.1843	4.17439	2.37867
RBPJ	0.223496	0	2.36806
MYBPH	0.0121543	0	2.35681
ITGB3	0.555472	3.61092	2.34931
MAP2K5	0.0415926	2.07944	2.34759
TNFRSF4	0.188987	2.07944	2.34746
KIR2DS4	0.059657	0	2.3428
TPO	0.752838	0.693147	2.34183
NS1	0.115257	0	2.3413
IGLL1	0.0156967	0	2.33027
MSMB	0.0600783	0	2.32159
TTF2	2.13107	0	2.31565
CREM	0.270875	2.99573	2.29761
PGL3	0.320829	0	2.29387
MPL	0.28995	1.94591	2.29223
SP-D	0.156053	0	2.28276
PDGFRB	1.14422	3.95124	2.27251
MLL	1.71118	2.56495	2.27144
SFTPD	0.246813	1.09861	2.26849
ARMC10	0.0533877	0	2.26321
LOC647760	0.00433225	0	2.26222
TICAM1	0.0021984	2.99573	2.25715
ENPEP	0.151264	0	2.24878
IL27RA	0.0168725	1.38629	2.24575
HES1	0.336092	0	2.22834
PAR4	0.0645222	0	2.22498
MAPK9	0.196596	3.63759	2.22067
PHP	2.28326	0	2.20975
ITGA5	0.462366	3.09104	2.20678
LYVE1	0.778648	0	2.20492
SLC20A1	0.238393	0	2.1862
IL20RA	0.00262345	1.09861	2.18528
CD24	1.55447	1.09861	2.18435
MEF2C	0.0912123	2.89037	2.18411
XBP1	0.186868	0.693147	2.1773
CD53	3.19131	1.79176	2.17659
SOCS3	0.328119	3.21888	2.17403
AMH	0.39572	1.09861	2.16664
APOBEC3G	0.00371556	0	2.1638
CXCL13	0.44306	2.07944	2.16115
CISH	0.184678	2.56495	2.15992
CXCL1	0.217743	1.38629	2.15937
ICOS	0.0489051	0	2.15835
C21orf33	0.27637	0	2.15517
TOLLIP	0.274947	2.83321	2.15473
POU1F1	0.241888	0	2.15251
CD207	0.487606	0	2.14918
RAD54L	0.142359	0	2.12989
NPY6R	0.289492	0	2.12975
SDHC	2.07657	0	2.12095
MAPK7	0.145014	2.56495	2.11969
EDN1	1.25059	2.3979	2.11431
IL11RA	0.0102506	0.693147	2.1118
FLT4	1.04041	0	2.10487
CD300A	0.00598611	0	2.10367
TSPYL2	2.5571	1.60944	2.09069
ANPEP	3.21053	0	2.09051
LGR6	0.143509	0	2.08955
CFH	0.14841	2.19722	2.0862
GZMA	0.092043	1.60944	2.08593
PROP1	0.0217575	0	2.08508
UNK	0.010058	0	2.0763
OMG	0.187233	0	2.07615
SMARCA4	0.392577	3.78419	2.06589
TUBGCP2	0.028014	0	2.06536
ATRX	0.161431	0	2.04998
CXCL16	0.0996482	0	2.03155
PRDM1	0.181437	1.60944	2.0314
GH1	6.46362	0	2.02451
EBF1	0.022832	1.38629	2.01875
CD58	0.669288	1.09861	2.01204
IGKC	0.0148367	0	2.00062
FOS	3.37852	3.8712	1.99638
ABCG2	1.06853	0	1.99424
MBTPS1	0.369577	0	1.9936
MAPK12	0.157174	2.89037	1.99143
APOE	0.343658	2.77259	1.98841
FLT3	1.64225	2.19722	1.98213
CSH1	9.49528	0	1.97909
CCL18	0.171785	1.79176	1.96925
F2RL3	0.195117	1.09861	1.96717
KIR3DL3	0.00696309	1.60944	1.95934
IGHVOR15@	0.133508	0	1.9559
RAD52	0.179098	0	1.95581
PAWR	0.218403	2.30259	1.95025
TLR1	0.0178508	2.19722	1.94985
IGHG3	0.0440226	0	1.94753
TRPV5	0.0953697	0	1.93953
DFFA	0.246882	2.89037	1.92629
FETUB	0.00102801	0	1.91634
VEGFA	5.78921	2.70805	1.91454
IGHV@	0.133508	0	1.90914
IGHVOR16@	0.133508	0	1.90914
APOBEC3B	0.0080562	0	1.90835
ITGB1	0.663426	4.07754	1.90658
AGER	0.245262	1.79176	1.89728
MUSK	7.45553	0	1.88889
ITGA4	0.431622	2.70805	1.88472
BLK	0.0488842	2.3979	1.88216
MRP8	0.230571	0	1.88077
ADCY7	1.24163	0	1.87924
CD300LF	0.0164727	0	1.87919
AQP2	0.0573791	0	1.87707
F5	0.0475636	2.30259	1.87136
LYST	0.000889991	2.70805	1.87023
CEACAM5	26.2387	1.09861	1.86851
ABCC11	0.234109	0	1.86819
SNAP23	0.00753313	0	1.85796
HRH2	0.115399	0	1.85197
USP18	0.00267004	0	1.84308
LRP1	0.252425	4.00733	1.83731
AGT	2.08372	2.63906	1.83331
TOR1A	0.0650662	0	1.83029
TPSG1	0.0638582	0	1.82922
GTPBP4	2.0374	0	1.82595
MUM1	0.521957	0	1.82004
CDH1	12.4462	3.46574	1.81903
PREB	0.058788	0	1.81658
YY1	0.192588	2.94444	1.81651
ACVRL1	1.37162	2.07944	1.81177
ORW2	0.824043	0	1.80986
PF4	0.235232	2.19722	1.80296
NFE2L1	0.00676523	2.07944	1.80172
RHOA	0.875073	0	1.80105
YARS	0.0605394	1.94591	1.79704
TRB@	1.01813	0	1.79678
LTB	0.172944	1.38629	1.79474
TFRC	1.77577	2.3979	1.79241
TPSAB1	0.0505206	0	1.79158
TPS1	0.0505206	0	1.78907
TLR7	0.260884	0	1.78469
TOX	0.061265	0	1.78165
TIE1	7.20689	1.09861	1.77387
HMHA1	0.136414	0	1.76667
ITGB4	0.511816	3.09104	1.75308
GAST	8.77014	1.38629	1.74868
TLR10	0.00454719	2.30259	1.7485
RBM47	0.359906	0	1.74701
NOTCH4	0.357153	2.56495	1.74673
RBMS3	0.362144	0	1.74617
SLC7A14	0.0170155	0	1.74211
SF4	0.369185	0	1.73995
NOTCH3	0.259012	0	1.73908
PTBP1	0.370189	0	1.73161
ITGA2B	0.561967	2.48491	1.73021
ABCF1	0.00316452	1.09861	1.7245
TGM2	0.545907	3.3322	1.71941
RET	9.3965	3.49651	1.71873
IL6R	0.234785	2.07944	1.71824
PIGA	0.207863	1.60944	1.71092
POLR1D	0	1.94591	1.71052
DC2	0.0816857	0	1.71051
RUNX1	1.95035	3.17805	1.69742
ASRGL1	2.58509	0	1.694
ANXA5	1.17569	2.30259	1.6939
TLR6	0.019449	1.09861	1.68929
HLA-DQB1	0.281598	1.09861	1.68884
LOC652675	0.0764268	0	1.68477
CLDN1	0.906289	2.30259	1.67079
CLDN7	0.941126	1.09861	1.66977
IFI27	8.98434	0.693147	1.66501
CD81	0.180138	2.70805	1.66494
TNFRSF21	0.0379036	0	1.66313
CREBBP	0.424304	5.2832	1.66164
HLA-DQA1	0.111828	1.60944	1.65415
IGHE	0.0100744	0.693147	1.63744
VEGFC	1.51521	0.693147	1.634
KIR2DS3	0.00171109	0	1.62778
CX3CL1	0.235474	0	1.62673
LTA	0.516854	2.19722	1.62492
SUMO3	0.0267705	0	1.61936
CD72	0.183173	1.60944	1.61718
SERPINA1	4.70086	2.83321	1.61168
MTTP	0.63187	0	1.60977
PXN	0.526506	4.14313	1.60921
LY96	0.031581	0.693147	1.60482
C1S	0.0470322	0.693147	1.60171
MLANA	5.1518	0	1.60095
SUMO2	0.0102674	0	1.59888
NOD1	0.00866387	2.07944	1.59483
TRAF2	0.309331	4.97673	1.59447
SELPLG	0.0942226	2.07944	1.59209
PIK3CG	0.423156	2.70805	1.58856
PLA2G4A	0.380681	2.48491	1.58709
MADCAM1	0.158354	1.09861	1.57237
FCRI	0.0204008	0	1.56394
SH2D1A	0.372905	2.3979	1.56033
COL14A1	2.53868	0.693147	1.5536
IGH@	0.891632	0	1.55213
GEM	0.0105837	1.38629	1.54102
SSB	0.055359	0	1.53437
VLDLR	0.152581	1.94591	1.53261
IRAK4	0.00409379	1.94591	1.5313
PTPRT	0.177872	0	1.52851
BIRC4	0.357255	0	1.52516
PLB1	0	0	1.52066
UBA52	2.56829	0	1.51981
RPS27A	2.56919	4.47734	1.51912
UBC	2.56829	0	1.51892
UBB	2.59341	0	1.51574
FN1	0.609668	4.30407	1.51463
IGKV1-5	0.0380611	0	1.50726
TNFSF4	0.089246	0.693147	1.50395
PROC	1.28667	2.3979	1.50235
GJA8	0.847182	0	1.49715
RAC1	0.861297	4.46591	1.49358
MMP2	7.80724	3.46574	1.49084
SLC39A4	0.000846753	0	1.48931
FYN	0.430179	4.96284	1.48475
JTV1	0.0773358	0	1.47811
NFKBIZ	0.00177063	0	1.47808
CEBPD	0.121635	2.07944	1.47366
MMP1	3.33896	2.77259	1.46846
GNRH1	5.21312	0	1.462
ST8SIA4	0.0110062	0	1.46046
MMP9	1.91989	3.3673	1.45712
SLC1A2	0.204455	0	1.45677
CDKN1B	5.38848	3.61092	1.45565
GRAP2	0.0756347	3.21888	1.45563
ABCA1	0.0492575	3.3322	1.45238
PML	1.6669	3.98898	1.45178
FLJ21936	2.21028	0	1.44334
PARC	0.0786585	0	1.44246
KLK8	0.446182	0	1.44017
DEFB103A	0.0253859	0	1.43614
CD274	0.288947	0	1.43398
LAT2	0.0368169	2.07944	1.43185
LOC649783	0.037897	0	1.43121
ABCC8	0.311539	0	1.42676
STAT1	0.0659132	4.36945	1.4259
PTEN	7.13412	3.13549	1.42344
B2M	1.19164	2.89037	1.42191
ATM	0.75368	3.66356	1.42055
PDCL	0.0782949	0	1.41791
VAMP2	0.0352284	0	1.41349
CDC42	0.595959	4.43082	1.3989
GPNMB	1.31974	0	1.39729
HSPD1	0.838651	2.83321	1.38232
GP6	0.164384	1.94591	1.37992
CCL13	0.0611765	2.07944	1.37969
ACTB	2.2794	4.59512	1.37782
SST	17.7454	1.60944	1.37553
IL28A	0.00660517	0.693147	1.37027
POMC	7.14803	2.19722	1.36701
VCAM1	0.386435	2.30259	1.36575
IGKV@	0.0295518	0	1.36446
RELB	0.131946	2.63906	1.35952
NFATC2	0.117351	2.94444	1.35463
KLRB1	0.197777	0.693147	1.35377
EDA	0.25836	1.09861	1.3521
MASP1	0.00094856	1.79176	1.34814
TNFSF13	0.0162294	0	1.34312
B3GAT1	5.25219	0	1.34128
LPL	0.791992	2.56495	1.33878
NOL3	5.66162	2.56495	1.3384
INPP5D	0.0506187	0	1.33532
POLH	0.302947	0	1.32598
SUMO1	0.135657	4.07754	1.32136
KIR2DP1	0	0	1.31453
AMAC1L2	0.0149356	0	1.31404
TFPI	0.262578	2.19722	1.31181
FGFR1	1.87011	3.61092	1.31141
C1R	0.0438443	0	1.30927
SILV	0.855341	0	1.30922
PSMB5	0.556204	3.13549	1.2972
SV2A	0.132884	0	1.28256
HIST2H4A	0.362882	0	1.27685
IFNA17	1.00239	0	1.27619
SIGLECP16	0	0	1.27204
IFN1@	0.99761	0	1.26996
TXN	0.855776	2.77259	1.26959
IL29	0.00660517	0.693147	1.26889
PROX1	0.0333346	0	1.26809
IFIH1	0.00649671	0	1.26288
BPI	0.014021	0	1.26054
HIST1H4C	0.370629	0	1.26029
HIST4H4	0.362882	0	1.26028
HIST1H4I	0.363247	0	1.26003
GPI	0.655951	1.09861	1.258
IL28B	0.000668904	0.693147	1.25328
TCIRG1	0	0	1.24983
SLC25A23	0.0124906	0	1.24893
TRERF1	0.0294432	0	1.24354
ITGAE	0.455068	1.09861	1.23797
CCND2	1.12288	2.48491	1.23687
ANAPC2	0.0124906	0	1.23415
APC2	0.0220062	0	1.23146
CCL4	0.556608	1.94591	1.23103
TRIM37	0.340856	0	1.22999
DEFA5	0.016853	0	1.22853
BW4	0.0559502	0	1.2255
L1CAM	0.458631	2.89037	1.22343
GATA2	0.0536626	2.63906	1.22295
GALK1	0.106791	0	1.22211
IL12B	0.0600835	1.09861	1.22155
BDB1	0.0261801	0	1.22074
IGHG2	0	0	1.2149
F8	0.669401	2.63906	1.21452
TIRAP	0.070246	2.63906	1.21406
FXN	0.151917	0	1.20818
C1orf7	0.0475671	0	1.20638
MEFV	0.0410681	1.09861	1.20511
NSF	0.00705359	0	1.20468
RARA	1.94864	0	1.20442
SIGLEC11	0.000668056	0.693147	1.20442
CCL4L2	0.482222	0	1.20338
SLC25A24	0.00253379	0	1.20258
POLQ	0.152949	0	1.19817
SYNJ2	0.0263004	0	1.19566
FLT3LG	0.479218	1.09861	1.19489
CCL4L1	0.487839	0	1.19389
CD6	0.0922332	1.09861	1.19208
TFAM	0.0726757	0	1.19189
CCL24	0.0556116	0	1.19089
VISA	0.000525142	0	1.18873
GPR132	0.204072	0	1.18016
RNASEH2A	0.548663	0	1.17618
JUNB	0.553717	2.70805	1.17583
GZMK	0.0111273	0	1.17151
VTNR	0.45149	0	1.16888
ANAPC1	0.00430821	0	1.1616
CTLA4	0.212152	2.63906	1.15112
CANX	0.370241	3.55535	1.14764
IL12RB1	0	1.60944	1.13953
TSC1	23.2527	2.70805	1.13806
VAMP7	0.00299486	0	1.13701
INDO	0.223133	0	1.13652
BCL2L11	0.0371026	2.3979	1.13542
SLAMF1	0.0285021	1.60944	1.13448
IGJ	0.0365647	0.693147	1.13323
NOTCH1	1.1253	3.78419	1.12888
DNM1	0.00380057	3.66356	1.12172
IGHJ@	0.0372875	0	1.11785
P2RY4	0.0760159	0	1.11716
GFM1	0.0647333	0	1.10778
NCF1	0.0581707	2.83321	1.0989
SPP1	3.36533	2.94444	1.09856
ROR2	0.0426473	0	1.09389
FOXO3	0.25772	2.56495	1.0937
SPNS1	0.0024449	3.21888	1.09074
TNFRSF9	0.265359	1.79176	1.09047
KEAP1	0.0368314	0	1.08688
NS2	0.0275577	0	1.08512
CD52	0.859429	0	1.08502
CTF1	0.239203	0.693147	1.08137
TRA@	0.631407	2.3979	1.07971
COL17A1	0.134911	0	1.07866
ABL1	3.29989	4.61512	1.07695
ORC3L	0.0024449	0	1.07232
MT2A	0.665243	1.38629	1.07158
PRDM1	0.181437	1.60944	1.0699
NUDT6	6.266	0	1.06971
CMA1	0.261216	2.07944	1.06846
GP1BA	0.190326	2.70805	1.06637
IGHG4	0.00121692	0	1.06403
CEBPA	0.226191	0	1.0622
CXCR6	0.0963003	0	1.06159
CDAN1	0.00353969	0	1.06009
RELL2	0	0	1.05978
RELL1	0	0	1.05978
IRF5	0.0394525	1.79176	1.05638
ABP1	0.881164	0	1.05516
STX4	0.00510561	0	1.05366
SCN5A	2.01456	0	1.0468
PNKD	0.0721147	0	1.04386
TBK1	0.0313017	2.77259	1.04218
BW35	0.0519055	0	1.04103
TRD@	0.467814	0	1.03952
CFB	0.0765957	1.38629	1.0359
CX3CR1	0.098878	0	1.03539
EXOSC1	1.64669	0	1.03521
LTB4R	0.0684208	0	1.03509
RAB3GAP1	0.503724	0	1.03202
GZMB	0.0869795	2.94444	1.03048
GRDX	1.45421	0	1.0301
VIT	0.227852	0	1.02889
GABARAP	0.138307	0	1.02634
HAX1	0.0258112	2.3979	1.02543
RIMS2	2.31337	2.48491	1.02385
NOLC1	0.503724	0	1.02383
LATS1	0.176822	0	1.02268
CDC25C	0.442014	0	1.01878
ARHGEF7	0.835108	0	1.018
ADIPOQ	0.396185	0.693147	1.01795
PTPRN	0.517769	0	1.0177
DNASE1L3	0.0160187	0	1.01493
RDBP	2.30556	0	1.0098
CDAN2	0.00884909	0	1.00974
CREG1	0.0193147	1.79176	1.00873
KLRC1	0.0991092	1.38629	1.00694
HRX	1.10268	0	1.00509
SLC26A4	0.168705	0	1.00506
CBFA2T2	0.680956	2.48491	1.00442
ICK	0.0109997	0.693147	1.00242
PNMA2	3.39038	0	1.00088
DNTT	0.679944	1.60944	0.999565
IGHJ1	0.021377	0	0.999485
PLAUR	1.73548	2.77259	0.994549
OCLN	0.311141	0	0.992147
RBL2	0.57276	0	0.992099
PI31	0.938638	0	0.984887
HFE	0.189667	1.09861	0.983828
BCL10	0.759746	3.09104	0.982337
ALRH	0	0	0.981473
RNR3	0	0	0.978211
CLDN2	0.0959304	0.693147	0.97179
GTF3A	1.51418	0	0.971614
HBA2	0.393656	0	0.971545
POU2F2	0.439385	1.79176	0.971369
HOPX	2.48409	0.693147	0.96827
MM2	3.12973	0	0.9643
NT5C3	0.0193884	0	0.961561
MUC16	8.39615	0	0.95948
WDR48	0.745407	0	0.957391
NBPF1	0.104374	0	0.955923
VPREB2	0	0	0.952928
KIR3DP1	0	0	0.952816
ETS1	0.882937	3.29584	0.952521
ABCB1	3.94668	0.693147	0.952328
AD2	0.103152	0	0.950995
ADM2	0.0341507	0	0.94982
VIP	3.19669	1.79176	0.948322
IL12RB2	0.0017265	1.38629	0.947097
PN-I	0.00528334	0	0.943045
LEF1	0.29281	2.94444	0.941431
THOP1	0.0164855	0	0.941002
LAT	0.28879	0	0.937441
MAFK	0.0347142	2.07944	0.936661
NGEF	0.210556	0	0.935043
PRIM2	0.247632	0	0.933868
MICA	0.388784	0	0.931168
PGR	8.01288	3.29584	0.930254
TANK	0.294301	2.3979	0.924681
DPP4	0.773067	2.70805	0.922258
F2RL1	0.355437	2.3979	0.920724
SYP	17.2868	0	0.920689
POU2AF1	0.141835	1.94591	0.919627
DEFA3	0.0343267	0	0.91955
MALT1	0.571274	1.60944	0.919327
IFNGR1	0.0217665	2.19722	0.918484
CD1E	0.0100305	0	0.917383
CDC2L1	0.248303	2.94444	0.915686
HRB	0.220595	0	0.913432
ING1	0.306263	0	0.910077
PPCDC	0	0.693147	0.909428
B4GALT1	0.658315	0	0.905446
IGKV2D-29	0.0812564	0	0.903527
IGHJ2	0.020944	0	0.903477
MR1	0.0775421	0	0.901412
PPP1R12C	0.0107613	0	0.900686
IL1RL1	0.186099	1.38629	0.899737
C17orf38	0.0107613	0	0.897656
STXBP3	0.00810732	2.3979	0.897389
HSP90B1	0.35022	2.63906	0.89662
CXCL11	0.0383898	1.09861	0.891838
MMP3	1.86137	2.83321	0.888199
JAZF1	0.421256	0	0.888
LOC222344	0.00265642	0	0.88671
LOC220966	0.00265642	0	0.88671
CD160	0.164485	0	0.886106
TRAF6	0.00384991	5.62762	0.885688
HSP90AA1	1.47688	4.38203	0.884522
GYPB	0.466555	0	0.882197
IGLV@	0.0534084	0	0.880448
LAMP1	0.308015	0.693147	0.877408
PMP2	0.0576351	0	0.872174
KDR	2.10701	3.7612	0.871431
PLCG1	0.143838	4.55388	0.869649
DEFA6	0.0176877	0	0.868522
CD48	0.0643123	2.19722	0.867558
GHR	0.633031	3.13549	0.865874
MUC3B	0.0036525	0	0.863851
KLHL6	0	0	0.862866
IVNS1ABP	0.40795	0	0.861386
IVL	2.61519	0	0.860454
CABIN1	0.154396	0	0.859497
DNMT1	0.582551	2.77259	0.857506
MT4	0.149629	0	0.853427
RGS6	0.246897	1.09861	0.852619
FIP1L1	0.0432861	0	0.851489
SLC39A9	0.0220441	0	0.846793
BW6	0.0472879	0	0.844156
PRKCA	0.585515	5.11199	0.844036
CD151	0.10673	1.60944	0.843033
NRP1	0.793821	2.83321	0.841421
ADORA2A	0.222719	1.94591	0.836836
SMAD1	0.186238	4.70048	0.836687
TNFRSF19	0.146753	1.60944	0.834796
BDNF	1.25669	0	0.833693
CCR8	0.153725	1.38629	0.833255
SLC39A3	0.0226537	0	0.833083
PARK2	0.342325	0	0.831849
XDH	0.792815	0	0.831213
HPX	0.274022	0	0.831168
MB	6.22047	0	0.828654
IL15RA	0	1.79176	0.82643
KLHL7	0.171691	0	0.823999
IGHG1	0.00258525	0	0.821263
IL1RAPL1	0.00413082	0	0.820851
TPSB2	0.303142	0	0.819932
RGS18	0.0178916	0	0.815637
C4BPA	0.126953	2.30259	0.81535
C4BPB	0.0131941	0	0.814411
RASA1	0.506986	4.14313	0.810074
IGHM	0.0260851	2.30259	0.808472
ICAM3	0.210891	2.19722	0.807436
CDK2	1.88854	4.55388	0.804961
CYGB	0.306786	0	0.803734
CALR	0.316931	3.61092	0.803658
PKLR	0.0400009	0	0.802646
NLRP3	0.623871	0.693147	0.801915
HSPA1A	0.309712	4.06044	0.801677
HIVEP1	0.0121613	1.79176	0.801164
EGR1	1.19145	2.56495	0.800823
ENDOG	0.0883443	0	0.800184
SERPINA3	2.80439	2.89037	0.798372
C8orf4	0.416035	0	0.798094
CBL	0.201661	4.41884	0.79674
HIF1A	2.97206	3.4012	0.793282
BLR1	0.254368	0	0.793004
HAMP	0.0928476	0	0.789706
CHAT	0.364356	0	0.78861
CHRNA7	0.000775345	0	0.784772
GJB2	0.414735	0	0.784708
SLC2A1	1.84364	2.30259	0.78454
GLB1	0.246298	1.38629	0.784413
REV1	0.0199893	0	0.782136
SERPINC1	0.710447	1.60944	0.778453
VCL	0.664022	3.13549	0.777886
THOC4	0.270757	0	0.775554
TCF7	0.150443	0	0.77491
HBG2	0.593832	0	0.773571
PLAA	0.013909	0.693147	0.773551
NCKIPSD	0.274596	0	0.77137
RAB3A	0.0460462	2.77259	0.769583
MAFG	0.0605922	0	0.768382
CD70	0.279418	0	0.768246
TCN1	0.403799	0	0.767865
ICAM2	0.214905	1.79176	0.766683
LOC647460	0.00933905	0	0.763571
LOC647478	0.00933905	0	0.763571
LOC651961	0.00933905	0	0.763571
SNAP91	0.0244161	0	0.763526
CTRL	0.222117	0	0.762642
SFTPA1B	0.122035	0	0.761211
TRAF3	0.191677	3.63759	0.760559
STX6	0.00236088	2.3979	0.758653
STX2	0.0331644	0	0.757506
FCAR	0.023253	1.60944	0.757504
IFIT3	0.00811312	1.09861	0.756752
SUZ12	0.511682	0	0.754404
SLC22A2	0.213572	0	0.753629
SLC19A2	0.323259	0	0.752325
HSPA2	0.278074	0	0.752165
CFD	0.190387	0.693147	0.751342
MARCO	0.0260459	0.693147	0.749997
CUX1	0.570784	2.77259	0.749451
VHL	3.55916	5.14749	0.749143
OXSR1	0.0168273	2.07944	0.749056
OTX2	0.10307	0	0.748689
AHI1	0.229224	0	0.747569
DHRS2	0.0924045	0	0.746844
TNFRSF1B	0.44854	2.70805	0.746644
MDB	21.8581	0	0.746489
IKZF3	0.0240435	2.19722	0.745418
ORF1	0.193726	0	0.74537
CCL25	0.125605	1.38629	0.743084
OSR1	0.0168273	0	0.742387
PTPNS1	0.0113183	0	0.739503
PDCD1LG2	0.145623	0	0.739293
XRCC5	0.343435	3.3673	0.738081
LILRB1	0.0426543	1.60944	0.736562
SLC13A4	0	0	0.734615
GNLY	0.0341603	0	0.734046
TRG@	0.903984	0	0.733878
B3GALTL	0.538483	0	0.730236
C3	0.091666	3.2581	0.728236
FTH1	0.0961499	2.19722	0.727471
CNTFR	0.0253759	1.79176	0.726687
GRB2	0.471198	0	0.726488
HSPB1	1.21484	3.3322	0.725047
MSC	0.0343798	1.60944	0.724315
KLF1	0.0330597	1.79176	0.722717
GRIN1	0.00922723	3.8712	0.722597
SPAG5	0.828007	0	0.720797
TCF19	0.0263032	0	0.720717
RCOR1	0.0100043	0	0.719565
BCR	2.51887	3.49651	0.717422
PSMD14	0.0123516	1.79176	0.716519
SERPING1	0.212743	2.19722	0.715694
MAFD1	0.000607856	0	0.712592
CYP2D6	0.78854	0	0.711901
SCARB1	0.059325	1.38629	0.710546
RGS14	0	0	0.709546
PNN	0.249961	0	0.707646
PTGDR	0.0305369	0	0.706132
ST2	0.112501	0	0.706131
PXMP2	0.0731373	0	0.705713
RACGAP1	0.241496	2.83321	0.705647
PADI1	0.00174376	0	0.705169
SPARCL1	0.0407075	0.693147	0.704141
EBI3	0.0242444	1.79176	0.702399
RGS10	0	0	0.701702
CDK9	0.0859533	3.4012	0.701323
IL12A	0.0314925	1.09861	0.700055
AS3	0.0145092	0	0.698884
SLC3A2	0.246336	2.70805	0.69759
CSF2RB	0.00603343	3.2581	0.695193
CCBP2	0.221108	2.63906	0.693999
AGXT	2.52394	0	0.691511
STK39	0.0139853	0	0.690809
RGS5	0.0199373	0	0.690128
H2AFX	0.47033	0	0.689038
PDS5B	0.0145092	0	0.688235
RELA	0.300557	4.64439	0.688167
GDF15	0.300438	0	0.68654
ESR1	9.58167	5.1358	0.685821
MAPK8IP2	0.777512	2.63906	0.685345
VTI1B	0.0136878	1.38629	0.683249
SPINK5L3	0.371737	0	0.683176
CA3	0.137504	0	0.681554
FGG	0.0137308	2.19722	0.681219
TRIM34	0	0	0.680906
SSFA2	0.289767	0	0.680743
TARP	0.855616	0	0.680709
TTR	1.55329	0	0.680427
TLR5	0.0380052	1.60944	0.678149
CWC15	0.00144425	0	0.677449
HRAS	15.6282	4.18965	0.677127
MRO	0.026433	0	0.676359
BAK1	1.19888	2.77259	0.675815
FIGF	0.530642	1.09861	0.675341
EVPL	0.829329	0	0.675193
ZFP36	0.0175352	2.56495	0.674441
RC3H1	0	0	0.673959
NOTCH2	0.588738	2.77259	0.673699
MAPK8IP1	0.912594	2.70805	0.673543
GPX7	0.00686776	0	0.671341
C6orf5	0.00436944	0	0.669849
TRAF3IP2	0.00436944	2.3979	0.669141
SS18	0.893311	0	0.668793
CAT	3.80528	0	0.668686
ARHGEF12	0.0614409	0	0.667061
SNAP25	0.169213	3.29584	0.666491
CCL23	0.0897757	0	0.666434
HPSE	0.775275	0	0.665422
NAPG	0.00737442	1.09861	0.664951
CTSK	0.512399	1.60944	0.663777
CYSLTR1	0.111414	0	0.66373
DTX1	0.00898752	0	0.663667
IL17RC	0.00723312	0	0.663429
GAD2	0.233194	0	0.663099
BLZF1	0.453478	0	0.661769
SFPQ	0.00473315	2.3979	0.661632
PSEN2	0.628909	0	0.661542
LCN2	0.186293	1.38629	0.661294
CASP8	0.82848	4.21951	0.658477
IRF6	0.110871	0	0.658077
SERPINE1	1.06888	2.77259	0.658015
SLC7A8	0.0357889	0	0.657588
AS1	0.0198043	0	0.65713
RABGEF1	0.22311	0	0.655606
PAEP	0.129766	2.19722	0.655195
RGS16	0.0532187	0	0.654928
AD5	0.424213	0	0.654864
S100A12	0.0618746	0.693147	0.653507
EPHA8	0.383082	0	0.652663
CDCA8	0.444076	0	0.652459
RGS19	0.0128875	0	0.652386
NFATC1	0.128541	1.79176	0.651319
GBX2	0.0217988	0	0.65057
PSTPIP1	0.00043665	3.49651	0.649094
TPI1	0.0676119	0	0.648086
MNX1	0.0845327	0	0.644423
CEACAM8	0.0703997	0.693147	0.643537
CAMP	0.010942	1.60944	0.643098
IL17RB	0.0184491	1.09861	0.63968
RGS3	0.0116217	2.83321	0.639328
JUND	0.397391	3.09104	0.639009
ANGPTL5	0.0506657	0	0.637845
FPRL1	0.0127982	0	0.637168
DRD1	0.0555268	0	0.635354
NR0B2	0.149597	0	0.633838
XRCC6	0.429204	4.20469	0.633442
CD89	0.023253	0	0.632364
NBL1	0.15861	0	0.631173
MUC1	4.58346	3.09104	0.630744
TIMP1	0.453374	1.94591	0.630381
PPARG	1.57593	3.2581	0.629037
PROM1	1.00542	0	0.628991
MDDC	0.0297209	0	0.626588
RHCE	0.00530218	0	0.625885
INSM1	0.743696	0	0.625811
ADAM10	0.0457789	1.94591	0.624936
NR4A1	4.05093	2.99573	0.624659
ZFPM1	0.0355649	1.60944	0.624171
VAMP8	0.000921982	2.07944	0.624031
RARS	0.816251	0	0.623065
IA1	0.706052	0	0.622841
CYP3A4	0.87595	0	0.620332
POLI	0.0299284	0	0.620144
LY75	0.0369823	0	0.620133
UCHL1	3.33401	0	0.618432
CA2	0.809316	2.3979	0.616946
SLC7A4	0.0833986	0	0.616695
KRT16	0.421519	0	0.613867
DMTF1	0.321954	0	0.613347
VAMP3	0.0101426	2.48491	0.612468
CYP21A2	1.59514	0	0.612458
HCK	0.091117	3.93183	0.612244
PTGER1	0.207181	1.38629	0.611668
MMP8	0.300383	0	0.609116
C6orf25	0.0717783	0	0.608372
PPP1R1A	1.05148	0	0.608274
CD163	0.857035	1.38629	0.607118
ST8SIA2	0.0719774	0	0.606851
TRAC	0.18766	0	0.60619
EP300	0.501485	5.31812	0.605962
DMP1	0.37436	0.693147	0.605685
NTF3	1.32412	1.09861	0.605654
RAB3D	0.416556	1.79176	0.604976
BRWD2	0.102113	0	0.603838
F13A1	4.05351	1.79176	0.601867
MWS	0.0132256	0	0.60186
CCNT1	0.0209582	0	0.601714
OPCML	0.0226363	0	0.60087
AFM	0.438791	0	0.599055
SULT2A1	0.261627	0	0.598508
ENO1	0.374193	1.94591	0.597918
CLU	0.793108	2.77259	0.59581
TTN	0.287991	3.04452	0.592505
APOA1	0.423492	3.04452	0.591396
TCF6L2	0.0309392	0	0.589947
RNU5A	0.00449142	0	0.589708
PMP22	0.11149	0	0.58954
FGFR4	0.803529	2.83321	0.588534
SPIB	0.036461	2.3979	0.58833
EIF4EBP1	0.494619	2.70805	0.587297
NTS	1.8046	0	0.586473
IDH1	0.00296964	0	0.586386
LMO2	0.408373	2.99573	0.585954
THBS1	0.730157	3.58352	0.585816
HTR1A	0.0913003	1.94591	0.585358
LAD1	0.02642	0	0.585304
HSPB2	1.07649	1.38629	0.585116
C2	0.0105257	1.79176	0.582256
POLZ	0.00231784	0	0.581788
ALKBH1	0.811908	0	0.580617
MPB1	0.0106515	0	0.580361
REV3L	0.00251517	1.38629	0.580007
HLX	1.16426	0	0.579509
PSORS#	0.00123208	0	0.579489
MS4A2	0.0209658	1.79176	0.57739
RAB5A	0.0501025	3.2581	0.577048
AA1	0.0713181	0	0.575676
IGHA2	0	0.693147	0.575501
FCN2	0.0044136	0.693147	0.574656
PRNP	0.59992	3.49651	0.573123
TRIM6	0	0	0.572041
DNM2	0.830541	3.49651	0.571585
NEGR1	0.0343493	0	0.567748
PTER	0.691584	0	0.567456
BMP7	0.548021	2.48491	0.567444
MUC3A	0.489158	0	0.566828
MYO1G	0.0694924	0	0.565743
MUC17	0.489821	0	0.565344
CD2BP1	0	0	0.565099
LBX1	1.16397	0	0.56425
AURKA	0.561784	2.89037	0.564037
CYP4F3	1.35911	0	0.563763
ERCC3	0.596842	2.83321	0.563101
HLA-DOB	0.0413955	0	0.563087
TNC	1.519	2.19722	0.56111
TNFSF12-TNFSF13	0	2.56495	0.559823
IKBKG	0.408113	3.7612	0.559566
DMPK	0.0358575	2.30259	0.558901
MTNR1B	0.337141	0	0.557764
TLR8	0.0165526	0.693147	0.55713
ITLN1	0.221095	0	0.557029
VIPR1	0.161429	2.56495	0.556206
LHON	0.0868554	0	0.555008
POLM	0.0117567	0	0.554434
FLNC	0.151015	0	0.554273
CXCL5	0.0831382	1.38629	0.553914
MUC2	2.99132	1.38629	0.553611
PDE6D	0	0	0.552909
AMN	0	0	0.551816
HNT	0.273387	0	0.549923
RBP3	0.409026	0	0.549449
STX1A	0.0597456	3.95124	0.549125
DIANPH	0.185899	0	0.548562
STMN1	0.467359	0	0.547733
GFAP	14.7552	0	0.546719
LOC51139	0.178444	0	0.546706
DDX19A	0.178444	0	0.546706
DDX46	0.178444	0	0.546706
MMP13	0.971847	2.07944	0.546534
RGS2	0.0173533	3.29584	0.546447
CYP3A5	1.57277	0	0.546102
RIEG2	0.0173533	0	0.545981
SCARB2	0.0650831	0.693147	0.54481
hCG_1998957	0.0157855	0	0.544483
ACTA1	0.400005	0	0.543457
TRIM5	0	0	0.540026
NTRK3	1.26645	2.70805	0.537838
HSF1	0.386907	3.46574	0.535702
CCL3L1	0.0206678	1.38629	0.535108
CD37	0.176363	0	0.535093
CP	0.0262014	1.79176	0.534007
PAPPA	0.219322	0	0.532425
TCF11	0.00055742	0	0.532028
CHUK	0.0258341	0	0.53131
S100A4	0.810089	0	0.5312
ENDOGL1	0.345189	0	0.529607
HT	0.242876	0	0.528379
TRPA1	0.0034239	0	0.528116
PLAT	2.10468	3.09104	0.527589
GOV	0.409884	0	0.527306
MITF	1.2139	2.83321	0.526968
ANXA1	0.51448	2.3979	0.526884
ENPP3	0.00538598	0	0.524134
TYROBP	0.117596	2.48491	0.523645
ZNF107	0.548598	0	0.52353
CSPG4	0.391342	0	0.521062
JPD	0.00285851	0	0.520986
PTGER4	0.943473	0	0.519295
IGHD7-27	0.00349994	0	0.519196
MED28	0.00294479	0	0.518939
LPO	0.467016	0	0.518682
DUSP5	0.126711	0	0.518197
NT5E	0.291803	1.09861	0.518187
PTK2	0.265598	4.43082	0.516962
FCRL6	0.00211251	0	0.516264
NAPA	0.00133277	0	0.516001
TNFSF11	0.189512	2.63906	0.515395
BIN1	0.133371	3.2581	0.515055
HMBS	0.378329	0	0.514258
ATP6V1E1	0.0679092	0	0.513096
AQP1	0.449636	0	0.512899
LCT	0.219079	0.693147	0.509583
BMP2	1.43448	2.70805	0.507361
PTGS1	0.482359	0	0.50706
PDCD1	0.025817	0	0.506945
RASAL2	0.048468	1.09861	0.506532
NSL1	0	0	0.505794
COMP	0.282176	1.09861	0.504987
SPRN	0.0230221	0	0.504368
TCCR	0.00108451	0	0.503451
HMGA2	2.43475	1.79176	0.503062
PXE	0.092204	0	0.502575
SCYE1	0.0927242	2.3979	0.502471
NEUROD1	0.423687	0	0.502037
CD99	8.75227	2.19722	0.50175
MMP4	0.00231738	0	0.501004
CCL1	0.0729791	0	0.500589
GPR125	0.0304665	0	0.500118
RYK	0.0344392	0	0.49983
CTSB	1.92154	3.04452	0.49808
AFF1	0.29751	1.60944	0.497689
DIABLO	0.253685	2.30259	0.496747
CYBB	0.18853	1.79176	0.49663
PLAU	4.04382	2.77259	0.495391
HTATIP	0.261624	0	0.495147
GPHN	0.019858	0	0.494879
IGHE	0.0100744	0.693147	0.494384
SCN9A	1.55293	0	0.494229
WRN	10.051	0	0.493773
HDAC5	0.0674515	3.4012	0.49306
CEBPE	0.0460728	2.63906	0.492483
SCG3	0.0185191	0	0.491898
NEDD9	0.460963	3.3673	0.490317
AANAT	0.138525	0	0.490132
TRDJ1	0.381663	0	0.489856
APOH	0.0103566	1.94591	0.489058
TMPO	0.212836	0	0.488979
USE1	0.171651	0	0.488517
BSG	1.2152	2.3979	0.488298
STN	0.296208	0	0.488069
HIVEP2	0.00582119	0	0.487675
CRK	0.109205	4.11087	0.48722
SPINK5	0.00876945	0	0.486635
TRDD3	0.38335	0	0.486491
HMOX1	0.146974	1.38629	0.485941
GADD45A	0.481628	2.83321	0.485638
NR1I2	0.582654	0	0.485555
PN1	1.54595	0	0.484424
ENPP2	0.181388	0	0.484204
FCN3	0.00611088	0	0.483299
CLEC4C	0.0406981	0	0.483228
STX3	0	0	0.483019
ATF7IP	0.103531	0	0.482441
FLG	0.846535	0	0.481915
LAMP3	0.0754377	0	0.480777
NXT1	2.68006	0	0.480453
MESDC2	0.0144871	0	0.480218
ANXA2	0.943366	0	0.479472
BACE1	0.0238242	2.89037	0.479134
MIPEP	0.0718743	0	0.476956
SH3GL2	0.0224528	0	0.476648
CDH2	1.66878	2.94444	0.475975
MAP3K7	0.0426029	3.68888	0.475706
C3AR1	0.0604327	0.693147	0.475068
DCN	0.918409	0	0.474894
PSMD8	0.171525	3.2581	0.474455
OCA2	0.113393	0	0.474413
CHEK2	0.909707	0	0.472514
CCR9	0.186461	0	0.472386
PRAP1	2.92024	0	0.472158
SERPINE2	1.56679	0	0.471402
PDE3B	0.312315	0	0.470569
GJA1	1.36012	2.83321	0.469803
LOC51736	1.22844	0	0.469629
UNQ6469	0.0246314	0	0.468832
CDKN2A	18.1445	3.78419	0.467837
IFNA13	0.00952325	0	0.467166
ADAM9	0.0762233	2.30259	0.466671
LRRC23	0.0246718	0	0.465366
NR2C2	0.0563723	0	0.465089
ULBP1	0.0133543	0.693147	0.464832
NCF2	0.0625116	2.30259	0.464216
UPK1B	0.107982	0.693147	0.46404
NCR1	0.0962741	1.09861	0.462672
CRISP2	0.18599	0	0.46241
TACR1	0.0479202	1.60944	0.462083
TSPAN4	0.0862252	0	0.461333
ABCD1	0.0159072	0	0.460796
AVPR2	0.116036	1.60944	0.460792
LPHN1	0.0546935	0	0.460281
SNRP70	0.00504918	0	0.45989
LOC651904	0.0482789	0	0.459641
NEFM	0.330449	0	0.459396
NPPA	0.648894	1.38629	0.459386
RIPK1	0.265714	3.29584	0.458683
IFIT2	0.00240499	0	0.458616
POU5F1	1.5219	0	0.456767
EBNA1BP2	0.157472	0	0.455209
IGHV4-34	0.0258793	0	0.455063
LRP2	0.166957	3.7612	0.453965
TACSTD1	1.05151	0	0.453749
IFNGR2	0.0988197	1.79176	0.453458
RP13-15M17.2	0.384143	0	0.451671
CXorf62	0.384143	0	0.451671
LOC51152	0.869548	0	0.45155
PSMB8	0.236051	1.38629	0.451211
DCT	0.365046	0	0.45106
IGER	0.0154965	0	0.450937
HMGB1	0.229083	4.02535	0.450463
HEF1	0.0640223	0	0.449075
UNC93B1	0	0	0.448164
ITK	0.0758112	3.04452	0.447553
CRG	0.0282014	0	0.447507
IL1RL2	0	0	0.446655
CCND3	1.07584	3.21888	0.445185
CLDN5	0.350174	1.09861	0.444505
CTR	0.205607	0	0.444297
EKV	0	0	0.443528
PHF11	0.0505358	0	0.443398
TPM3	1.58596	0	0.443101
BW22	0.0171941	0	0.44269
SEPSECS	0.00236179	0	0.442174
MMP7	1.50737	2.77259	0.442052
IFI30	0.0405478	0	0.441148
GJB3	0.0285884	0	0.441075
MT3	0.269137	0	0.441048
TTF1	2.99999	1.79176	0.441024
NLRP2	0.581873	0	0.440614
ITPR3	0.0119844	0	0.439577
H2B	0.475383	0	0.439335
CD226	0.133213	1.38629	0.43917
HIST2H2BE	0.480282	0	0.438654
TGFB1	1.08735	3.52636	0.43836
FOXO1	1.01373	3.13549	0.437316
LGALS4	0.382645	1.09861	0.436771
PCAF	0.193603	0	0.436686
SPHK1	0.253488	1.60944	0.435803
ID2	0.462738	3.21888	0.435255
BACH2	0.0395621	0.693147	0.433903
CCDC91	0.0890206	0	0.433846
FLJ35371	0.773147	0	0.433216
PDI	0.12899	0	0.432819
POLK	0.0403006	0	0.432756
HMGCR	0.466826	0	0.432546
CCRL1	0.0500135	2.30259	0.432075
CES1	0.545878	0.693147	0.430607
CTGF	1.08538	2.19722	0.430269
SAG	0.521729	0	0.429268
PAX2	0.265522	0	0.42916
TAF10	0.000525142	0	0.428935
ILK-2	0.14622	0	0.428424
UBL4A	0.0574011	0	0.428348
OLR1	0.0232431	0	0.427352
CCL26	0.145023	0.693147	0.426739
ABCE1	0.0401175	0.693147	0.426212
CCL15	0.0231994	1.79176	0.426016
COL1A1	0.710219	0	0.42535
PSMD7	0.164278	3.29584	0.425259
GJB4	0.000622254	0	0.424942
SPINK1	0.590969	0	0.424841
NR3C1	1.14157	4.44265	0.424785
RUNX3	0.521419	0	0.424335
WNT16	0.0252174	0	0.422952
LOC375250	0.760839	0	0.422778
KIAA1641	0.760839	0	0.422778
EIF2AK2	0.109339	3.49651	0.422654
SLC22A5	0.0214354	0	0.422306
NBN	0.595642	2.83321	0.421625
ARHGEF2	0.169347	0	0.421546
TRK	1.31286	0	0.420425
NR1I3	0.174639	0	0.420423
NFKBIB	0.0519149	3.3673	0.42036
BCHE	0.26466	0	0.419587
ILK	0.239685	3.91202	0.419135
PSMC1	0.0923659	2.77259	0.41868
ATP5A1	0.126602	0	0.418673
TXNRD1	0.147575	1.38629	0.418058
AR	6.04898	4.91265	0.417704
NKX6-2	0.0485505	0	0.416834
ESAM	0.167506	0	0.416678
HS1BP3	0	0	0.415379
EIF4EBP2	0.00214959	0	0.41525
TCF7L2	0.352487	1.94591	0.414489
NCR3	0.0885171	0.693147	0.413745
MRE11A	0.247729	2.30259	0.413211
CBFA2T3	0.0645587	1.79176	0.413025
NRBP1	0.00702232	0	0.412752
E2F1	1.90766	3.78419	0.411423
GCNT1	0.0728601	0	0.411046
CBLB	0.00250741	3.2581	0.410488
HSPA8	0.262045	3.91202	0.410321
CKAP4	5.3019	0	0.410292
SJS1	0.0135674	0	0.410057
WNT2B	0.0304897	0	0.40995
LRRC15	0.13447	0	0.409644
DSG3	0.132009	1.38629	0.40932
EPS15	0.0466667	3.3322	0.408892
GGT1	1.67387	0	0.408776
GPR70	0.0842494	0	0.408689
UVRAG	5.30404	0	0.408332
LAMC2	0.326375	1.60944	0.408064
CCDC80	0.0413023	0	0.407969
HNRNPU	0.98744	3.04452	0.406673
STXBP1	0.000775345	2.94444	0.406319
GRHL1	0.0106222	0	0.406207
DST	0.145371	2.3979	0.405439
MLLT10	0.246298	1.60944	0.40456
DLX5	0.00894567	0	0.404474
EVI1	0.518825	0	0.404346
VPS13B	0	0	0.404224
COH1	0	0	0.404224
NTRK1	2.40599	3.4012	0.403982
FANCB	0.0513192	0.693147	0.403803
LGALS9	0.0374437	0	0.403504
CCL3L3	0.018306	0.693147	0.402222
FCER1A	0.00622199	1.09861	0.401159
TAS1R1	0.090389	0	0.400262
RhDVa(TT)	0.00158554	0	0.400258
MAFD4	0	0	0.400151
CXXC6	0.0310315	0	0.399643
HSP90B2P	0.0096825	0	0.39962
SERPINH1	0.45801	0	0.398917
MAFD2	0	0	0.398863
FLT1	1.83894	0	0.398699
TERC	0.99433	0	0.398356
WFS1	0.00198425	0	0.397508
TIMP2	0.273692	0	0.397399
NQO1	0.984144	1.09861	0.397101
PLP1	0.0787865	0	0.397025
CALCR	0.22407	0	0.396981
SUPV3L1	0	0	0.396946
SLAMF6	0.0195331	1.38629	0.395627
FOSL1	0.319019	1.60944	0.395168
ADCY1	0.304559	0	0.395123
CAP1	0.0129972	0	0.395018
SNF1LK	0.0380186	0	0.394745
IRAK2	0.00209854	2.3979	0.393765
ZNF395	0.03179	0	0.393452
SERPINA4	0.0697347	0	0.3924
CDH5	0.298212	2.89037	0.392186
SEMA6A	1.02215	1.60944	0.391861
PTGER3	0.269463	0	0.391576
PDE4A	0.128107	0	0.390434
IAPP	0.356777	1.79176	0.390201
HOXB2	0.0232006	0	0.389635
ACAA1	0.223173	0	0.389475
EYA1	0.447608	0	0.38905
P76	0.0249889	0	0.388868
LAX1	0.000332571	1.60944	0.388047
DEFA4	0.00311019	0	0.387784
TM9SF2	0.0249889	0	0.387755
ACAN	0.61864	2.83321	0.387647
CDC37	0.0585866	3.3673	0.387323
TCHP	2.46083	0	0.386693
GC	0.0526713	2.19722	0.38631
TGFB2	1.02669	2.56495	0.386062
CTSZ	0.0181994	0	0.385637
IKBKE	0.00107426	5.53733	0.385522
ART1	0.0153811	0	0.384041
RHD	0.323961	0	0.383479
HDAC8	0.279154	0	0.383155
AZU1	0.0392007	0	0.382982
FPR1	0.0170826	1.60944	0.381015
NOS1	0.426001	3.2581	0.380535
C20orf181	0.887	0	0.379975
BIRC3	0.547994	2.19722	0.379963
PRSS8	0.0678133	0	0.379662
SPARC	1.52154	2.77259	0.379524
MARK2	0.307165	2.07944	0.379137
RACGAP1	0.241496	2.83321	0.377203
SMG1	0.107242	0	0.377151
IL33	0.00213556	0	0.376839
PTPRS	0.00043665	3.13549	0.376228
WG	0.0161852	0	0.376127
LGR5	0.0646717	0	0.376024
KLRF1	0	0	0.375912
MPZ	0.0884208	0	0.375795
RETN	0.0314308	0	0.375116
BGN	0.248755	2.77259	0.37431
CDK5	0.167188	0	0.373564
BMP4	0.908209	2.63906	0.372276
ADAM17	0.181773	2.56495	0.372023
LOC442767	0.00530218	0	0.372018
FHIT	4.754	0	0.371183
NETS	0.00674477	0	0.370872
MAD2L2	0.0251702	0	0.370721
RASSF5	0.203016	0	0.369606
MAPKAPK2	0.137588	3.04452	0.369437
LOC652231	0.101001	0	0.369415
HBE1	0.0582901	0	0.369383
ITGB7	0.159241	2.70805	0.369148
CBLC	0.0040036	0	0.369114
LIG4	0.649916	1.60944	0.368996
PCSK1	0.180249	0	0.368965
UCK2	0.303649	0	0.368667
CXCL14	0.0583204	0	0.367983
HK1	0.66415	0	0.36789
S100A7	0.139628	0	0.366485
KHDRBS1	0.169003	0	0.366409
KCNN4	0.0741773	0	0.366053
CHST4	0.022236	0	0.36487
GIF	0.0947458	0	0.364868
SLC4A2	0.768658	0	0.364739
STARD10	0.0330808	0	0.364375
SCD5	0.118114	0	0.364359
APOBEC3F	0.0492642	0	0.364264
PBK	0.433422	0	0.363367
BRD4	0.105178	0	0.363292
MINK1	0.428895	2.56495	0.36269
PLD1	0.0579209	2.99573	0.362572
GMFA	0	0	0.362545
EFEMP2	0.00569684	3.49651	0.362389
HSPA4	0.569689	0	0.360813
MRC1	0.266326	0	0.360405
UNG	0.212061	0.693147	0.360137
TCF12	0.0876601	2.63906	0.360123
ELAC2	0.174159	0	0.360036
XRS	0.166237	0	0.360014
HNP1	0.00399588	0	0.359921
ZNF423	0.0127849	0	0.359644
AQP7	0.0206809	0	0.359615
TROVE2	0.000668056	0.693147	0.359135
RAB27A	0.14576	3.2581	0.359026
F11R	0.285585	2.48491	0.35896
SRRM2	0.166356	0	0.358931
PNO1	0.155088	0	0.358724
ELL	0.146021	0	0.358185
CARD6	0.00164079	0.693147	0.358128
RBM13	0.155088	0	0.357866
HSPA5	0.368921	3.58352	0.357211
CLC	0.0122072	0	0.357197
TRIM21	0.00197659	1.38629	0.356944
IFNR	0.0221869	0	0.356815
CREB1	0.488096	3.52636	0.35657
CCR10	0.0438319	2.07944	0.356495
SLC4A1	3.14431	2.3979	0.356234
KLC1	0.00241041	0	0.356129
ADAM15	0.0189386	2.3979	0.35611
TPMT	0.152022	0	0.356034
KRT10	1.21138	0	0.355478
CSH2	3.45792	0	0.355427
SH2B3	0.0301783	1.79176	0.354951
TYRO3	0.0643154	1.79176	0.354904
TAL1	0.392425	2.77259	0.354686
BRIP1	0.027253	0	0.354345
DDC	0.422334	0	0.353877
IL1RAPL2	0	0	0.35336
TOR1B	0.00676149	0	0.353058
BLM	9.84982	2.56495	0.352933
CRTH2	0.00201754	0	0.352815
CRH	1.37187	0.693147	0.352749
APEX1	0.414602	3.3322	0.352461
STAT3	0.107346	4.56435	0.351936
GPR44	0.00201754	0	0.351515
ENC1	0.155082	0.693147	0.350897
CLCA1	0.0792771	0	0.350885
TCN2	0.177659	0	0.350305
TNFSF10	0.491751	1.94591	0.350238
TJP2	0.0469056	0	0.349162
KIAA1429	0.00471417	0	0.349144
TFE3	1.07825	0	0.348044
PRKCSH	0.0747833	2.30259	0.347718
TCL1A	0.920521	1.60944	0.347687
ITLN2	0.00277377	0	0.34758
GARS	0.176425	0	0.347325
TCF21	0.0688205	0	0.347077
SLC11A1	0.111205	0	0.346869
MAP2K6	0.0801134	2.63906	0.346488
CCL27	0.0291428	0	0.345957
GPR11	0.213907	0	0.344838
GPR172B	0.213907	0	0.34452
GCLC	0.219795	0	0.344368
MMP14	1.73517	2.99573	0.344317
CDSN	0.0952439	0	0.343547
BAT3	0.0419581	3.98898	0.343504
PMS2	3.88888	0	0.343428
EIF3I	0.0243298	0	0.343367
PCLD	0.15615	0	0.343177
OSMR	0.0280429	1.38629	0.342794
PCSK6	0.0196608	0	0.342594
KRT85	0.0330845	0	0.342574
RORC	0.003123	0	0.342156
SRPR	0.192316	0	0.341317
IGLC3	0.00121692	0	0.340848
SMAD3	0.829451	5.17048	0.34059
CD200	0.0752666	0.693147	0.340188
GAL	0.540252	0	0.338896
ART2P	0.0102207	0	0.338848
RT6	0.0102207	0	0.338848
GSR	0.899473	0	0.338774
SLC18A3	0.0404375	0	0.338249
LTB4R2	0.0117514	0	0.33725
PAF1	0.0891993	0	0.336955
RARRES2	0.0529694	0	0.336516
FOXK2	0.0388656	0	0.336279
SRC	1.99838	5.2575	0.335778
TRPV6	0.0433847	1.60944	0.335379
CHM	0.0347162	0	0.335083
RAE1	0.00957538	0	0.334264
DYX2	0.014022	0	0.334104
CYP26B1	0.015209	0	0.333766
GADD45B	0.0582922	2.48491	0.333322
PTPRF	0.0778955	3.09104	0.332706
LOC220720	0.022279	0	0.331487
NRAMP1	0.0970929	0	0.331382
LOC730607	0.197355	0	0.331096
LOC729231	0.197355	0	0.331096
ENPP1	0.278466	0	0.330499
HES4	0	0	0.330438
CLPS	0.000197328	0	0.329354
TCF4	0.296383	2.77259	0.328991
CHL1	0.538947	0	0.328867
MAP2K7	0.0323747	2.77259	0.328384
HPRT1	1.44367	0	0.32828
PDIA3	0.126899	2.48491	0.327718
F10	0.227182	2.89037	0.32672
RFX1	0.0288541	2.56495	0.325905
LTC4S	0.0199432	0	0.325719
GNL1	0.446265	0	0.325699
GPR109B	0.446692	0	0.325613
ADAM33	0.00691341	0	0.325563
YAP1	0.026471	0	0.324734
PDIK1L	0.48952	0	0.324713
ASZ1	0.00987088	0	0.324449
IGF2	6.15191	2.77259	0.324207
TNRC6A	0.0622489	0	0.324068
FABP5	0.0503088	0	0.323102
RND1	0.446265	2.07944	0.32286
APCS	0.146183	2.48491	0.322427
AGPS	0.0136897	0	0.322064
GTPBP1	0.0368669	0	0.322024
PRLR	0.350239	2.70805	0.321615
C1QBP	0.373709	3.13549	0.321406
FASN	0.934507	0	0.321267
DLX2	0.0230517	0	0.320714
NCK1	0.115746	4.15888	0.320233
TICAM2	0	2.63906	0.319896
TFEB	0.0600735	0	0.319787
AQP3	0.0771704	0	0.31952
INSR	1.19026	4.27667	0.319029
JARID1D	0.0881873	0	0.318964
CTAG1B	0.641162	1.09861	0.31805
rab1c	0.190463	0	0.318029
RAB6B	0.191494	0	0.317095
HSPG2	0.645861	3.29584	0.316888
RCVRN	0.391237	0	0.316606
SLC12A3	0.0928271	0	0.316165
TFF3	0.960013	0	0.315943
PGM1	0.474365	0	0.315444
MSH2	6.21922	0	0.315337
RAB1B	0.19562	0	0.314928
DCLRE1C	0.00422017	1.94591	0.314725
LSM2	0.0980435	0	0.314524
SLC26A1	0.107071	0	0.314268
IRAK3	0	1.60944	0.314184
MSRA	0.0348636	0	0.313815
HRH4	0.00872815	1.38629	0.31374
SAT1	0.15975	3.98898	0.313441
RXRA	0.162783	4.30407	0.312725
KCNJ8	0.0166967	0	0.312347
TYRP1	0.632596	0	0.312168
ED2	0.230625	0	0.312086
C7orf7	0.00644698	0	0.311939
IL28RA	0	1.38629	0.311356
XPO1	0.060396	0	0.311352
FUT7	0.0290145	0	0.31129
MAP3K8	0.0498168	2.56495	0.311282
SP6	0.0958452	0	0.311045
ABCC6	0.0435184	0	0.310926
JPH4	0.0176213	1.79176	0.310696
GPR1	0.0305651	0	0.310541
SLC38A1	0.815658	0	0.310383
SOST	0.0321764	0	0.310343
GCLM	0.217275	1.60944	0.310293
CHH	0.104225	0	0.310048
CPN1	0.118566	0	0.309869
ADAM12	0.186088	2.3979	0.309382
ARG1	0.164797	0	0.308884
ICOSLG	0.0605788	0	0.308371
CDC2	1.41077	0	0.307884
CTTN	0.36842	0	0.307788
MAFF	0.0089841	1.94591	0.307273
DIAPH1	0.00511582	0	0.307218
MAT1A	0.0491807	0	0.306201
DLAT	0.0116514	0	0.306149
CDS1	0.150228	0	0.305701
FPRL2	0.00280774	0	0.30562
TXK	0.0168233	2.07944	0.305243
IGLC4	0	0	0.303058
IGLC1	0	0	0.303058
MUC5AC	2.90586	0	0.302858
ATG16L1	0	0	0.30265
NEDD4	0.00043665	0	0.302363
BTD	0.0321637	0	0.301887
ZNF78L1	3.27385	0	0.301425
ZNF135	3.27385	0	0.301199
TSG101	0.181602	0	0.301123
PTCRA	0.0882633	0	0.301118
AP2M1	0.0130993	0	0.301055
ADAR	0.0821815	0.693147	0.300975
MAP4K2	0.0272054	1.38629	0.300647
PICALM	0.0604392	2.07944	0.300453
PTPN1	0.0510578	3.61092	0.29979
INHA	0.800875	1.38629	0.299498
HDAC9	1.09468	2.63906	0.298931
TRPV1	0.0770547	0	0.29865
NRG1	0.153024	0	0.298592
IGHD6-13	0.00386405	0	0.298329
ID3	0.157214	2.89037	0.298246
LNPEP	0.243129	0	0.298052
LEPREL2	0.618116	0	0.297867
BRD8	0.933711	0	0.297857
CALD1	1.71813	0	0.297691
CAST	0.310989	0	0.297274
SLU7	0.164767	0	0.297079
GSTP1	2.49889	1.79176	0.29651
DMD	0.274508	0	0.29646
LOC650557	0.0150401	0	0.296152
RAC2	0.130122	2.77259	0.296132
NKX2-1	3.35995	2.48491	0.29518
DSG1	0.0950763	2.07944	0.295089
THPO	0.134656	0	0.294983
NDRG1	0.201911	0	0.294779
PAOX	0.225507	0	0.294685
UGT1A4	0.166316	0	0.294621
LOC51589	0.127179	0	0.29458
LOXL1	0.0271088	0	0.294122
CCL28	0.05197	1.09861	0.293688
LILRB2	0.00285797	1.79176	0.293578
VEGFB	0.216105	1.38629	0.293458
SLC30A4	0.00470731	0	0.293349
IFIT1	0.0506737	0.693147	0.293195
KCNA2	0.697976	0	0.29239
CRHR2	0.0563223	0	0.291145
MYOZ2	0.253205	0	0.290616
LOC440607	0.0184054	0	0.290604
IGHV3-21	0.028999	0	0.290195
CHIC2	0.00394732	0	0.290183
UGT1A3	0.166067	0	0.29009
ADAM19	0.00655212	1.60944	0.289893
MIRN15B	0.00405083	0	0.289523
TMED1	0.00517244	0.693147	0.289402
HCRT	0.293372	0	0.289357
TUFM	0.0641343	0	0.289281
HTRA3	0.00259253	0	0.289123
ENTPD1	0.122102	0	0.289027
POLD1	0.998137	0	0.288974
BW17	0.00629293	0	0.288827
PRDX5	0.295922	0.693147	0.288724
IGHJ4	0	0	0.287327
DEFB104A	0.00468192	0	0.287316
RALGDS	0.0601591	2.89037	0.287308
HLA-DRA	0.0841139	2.07944	0.287058
HES3	0.0196399	0	0.286856
IGLC2	0.00874262	0	0.286852
SEC1	0.00694616	0	0.286429
FLNB	0.0424737	0	0.286306
NFIB	0.0317777	1.09861	0.285739
ZP3	0.0275816	0	0.285163
ST4	0.0445675	0	0.285083
CLEC7A	0.0427436	0	0.284627
TAGAP	0	0	0.284224
PIK3CD	0.0734917	0	0.28384
DNMT3B	0.386353	0	0.282149
RGS1	0.0260167	2.07944	0.281949
EFNA2	0.0661022	0	0.280897
CFLAR	0.571592	3.43399	0.280319
XRCC4	0.159894	2.56495	0.280255
AXL	0.185275	2.94444	0.280212
NTAN1	0.0570751	0	0.280067
GJB6	0.301982	0	0.279646
LEF1	0.29281	2.94444	0.27949
CARD8	0.00339011	2.07944	0.27939
RHAG	0.131033	1.60944	0.27935
IL20RB	0.00280554	0	0.278954
TEF	0.00592433	0	0.278828
ENG	0.866239	2.48491	0.277437
EBAG9	0.338342	0	0.277419
IDDM2	0.0159474	0	0.27731
GP9	0.0401696	0	0.276914
ETV6	0.850654	0	0.276902
ASAH2B	0.022517	0	0.276833
CASZ1	0.251044	0	0.276694
RALBP1	0.11055	2.56495	0.276572
ADAM2	0.00262938	0.693147	0.276384
IGHDOR15@	0.0048257	0	0.276152
BRCAX	0.918635	0	0.275957
BCL3	0.194891	3.21888	0.275925
CARD9	0.0372474	1.09861	0.275921
CYBA	0.0385595	1.79176	0.275704
NF2	5.00278	0	0.275666
NRP2	0.038131	2.07944	0.27565
SLC14A1	0.012092	0	0.275521
VAMP1	0.00350491	0	0.275169
EFNA5	0.103757	0	0.27493
CTSD	2.85595	2.83321	0.274897
RNASEL	0.0572603	0	0.274811
SH3BP2	0.113361	0	0.274774
LILRB4	0.00423654	0.693147	0.274772
PPARA	0.145933	3.3673	0.274117
DAPP1	0.00366143	0	0.273257
HEPACAM	2.69765	0	0.272851
NUDT11	0.0017239	0	0.272186
IBD1	0.00439268	0	0.272154
VTCN1	0.0902063	0	0.27173
SAFB	0.0859926	0	0.27101
TNFSF9	0.107774	1.09861	0.270572
LAMP2	0.0656916	0.693147	0.270493
AIM1	0.0488979	0	0.270381
LIN28	0.0192583	0	0.270198
EPB41	0.287881	0	0.270134
PVRL2	0.0422023	1.60944	0.269897
USH2A	0.00930574	0.693147	0.268729
GCG	5.85501	0	0.267254
CASP10	0.11587	3.09104	0.26704
[truncated: 12,849 more rows]
