# Supplementary material for: Immunological network signatures of cancer progression and survival
Source: BMC Med Genomics. 2011 Mar 31;4:28. doi: 10.1186/1755-8794-4-28 (PMC3094196; doi:10.1186/1755-8794-4-28)
Supplement: Additional file 7 — Bogunovic et al, 2009 distinct patient profiles and relationship to clinical phenotypes. Composite expression and immunological relevance score for all genes in each patient in this study. Demonstrated here as an example to offer an overview of the diversity and uniqueness of the immunological profile, detected by this approach in each individual patient samples. [file 1755-8794-4-28-S7.XLS]

## Sheet: Bogunovic et al, 2009 
Bogunovic et al, 2009 : Patient Immune gene profiles and immuological grading
Gene	GSM476606	GSM476607	GSM476608	GSM476609	GSM476610	GSM476611	GSM476612	GSM476613	GSM476614	GSM476615	GSM476616	GSM476617	GSM476618	GSM476619	GSM476620	GSM476621	GSM476622	GSM476623	GSM476624	GSM476625	GSM476626	GSM476627	GSM476628	GSM476629	GSM476630	GSM476631	GSM476632	GSM476633	GSM476634	GSM476635	GSM476636	GSM476637	GSM476638	GSM476639	GSM476640	GSM476641	GSM476642	GSM476643	GSM476644	GSM476645	GSM476646	GSM476647	GSM476648	GSM476649	KL
IFNG	-83.1208	318.303	-69.5767	65.0089	58.5628	-16.7669	-120.378	-43.353	-6.07014	251.611	25.6628	26.4388	-81.1152	-72.4413	-66.1554	-35.977	238.407	-58.9006	16.5939	117.961	-100.87	-106.331	-37.8414	-40.0761	-88.5301	-65.3522	20.1498	21.9565	102.136	51.7862	286.666	10.3864	218.224	-98.1198	-207.909	-99.6795	-18.0901	46.3639	-89.7343	137.946	-125.737	-46.9793	-174.653	-60.4058	131.392
IL4	-204.635	-274.341	106.152	-25.3804	-151.911	87.5159	60.4965	119.734	125.441	127.734	106.378	132.886	70.6729	137.796	103.916	52.8547	109.517	145.876	99.2636	-84.8673	11.4154	49.8837	96.6744	134.524	-30.7483	60.8305	170.043	75.6221	-53.712	45.6618	66.2964	-49.1446	-111.962	-255.318	-208.239	-27.038	-23.5317	-5.78123	-221.318	-112.218	-247.248	84.8906	-184.861	-109.822	114.9
IL2	-11.061	-140.03	60.231	137.877	11.8952	-0.855371	76.1701	56.4855	52.3446	16.8702	71.5393	117	-1.76469	79.7334	20.686	43.0867	-30.7984	101.735	34.3491	-145.663	113.077	80.0896	18.781	2.93895	-5.95095	20.6481	40.1134	-22.6587	-65.273	-7.17576	29.6494	-259.408	-25.7011	49.5225	-155.009	-35.4714	-68.6833	142.582	46.1119	-285.745	133.93	21.0408	-129.189	-188.05	107.812
IL5	52.7126	-7.25596	-4.18508	-12.6693	-25.3077	32.167	19.4581	21.3782	-9.85559	-4.94453	-44.8766	73.3586	1.67551	-33.934	-37.7302	-40.6576	18.7711	10.316	41.6088	-59.7632	-26.0062	-35.3656	27.4318	-35.7125	-67.7572	-46.2816	-28.065	-50.3285	3.63178	2.99104	3.29606	55.8608	-5.0375	-55.7254	111.784	-31.8856	-74.0666	10.7454	-40.3682	48.0426	10.8264	-37.6524	151.278	118.098	85.7167
CD4	-17.3055	-56.8444	71.2377	11.2074	-33.0413	-0.860673	-2.55435	14.1929	13.723	34.5696	74.5607	13.2307	-12.5643	29.0803	-22.3132	23.7155	96.3552	-9.54608	5.21603	-1.14879	-27.9618	-21.792	-9.38962	7.13239	-9.43934	47.0146	58.5303	-2.05139	-2.1966	14.4046	18.904	-43.8542	12.0532	-57.1764	26.8686	-4.91907	-5.29983	38.6733	-4.60036	11.9735	-102.784	-42.1564	-60.9746	-71.8691	82.1253
TNF	13.6053	10.3088	37.7039	9.82793	34.427	28.2187	-35.0631	-14.9916	6.87419	5.58487	55.0167	-33.2933	-9.80963	8.40092	0.901847	76.3995	61.4481	-2.14533	-9.03985	-0.381527	-9.7018	6.98412	-4.12777	-9.38064	9.74408	20.0429	22.3284	-4.31627	-32.3348	0.12733	-34.7915	-48.3484	22.0423	-14.5215	-12.1311	-11.9746	28.3876	23.5795	30.0459	54.3374	-74.2872	-5.1896	-84.6711	-115.837	77.0004
IL10	93.8035	96.801	5.44739	-9.39895	55.3007	-20.701	-45.998	-47.0385	-8.67124	-43.3819	30.7953	-107.167	-76.0706	-57.774	-77.8084	43.1227	17.5083	-54.9205	-80.8021	73.8291	1.93949	4.6646	-83.7808	-75.2369	21.1212	39.5952	-62.9619	-11.5318	-45.2631	-21.674	31.0011	91.3048	63.0585	68.5279	76.0877	26.0988	17.5935	37.6436	124.49	89.7525	-73.0565	-14.4994	-83.6342	-8.11574	71.8594
CD8A	-18.6404	125.4	30.9437	130.988	27.5582	25.0162	-182.539	-188.826	-15.9039	203.681	168.794	-17.4215	-31.9368	-156.047	-272.723	60.0242	169.685	-175.656	72.4327	122.197	-199.22	-175.613	-112.643	8.57885	-241.953	8.79765	94.8674	102.007	106.846	105.84	220.121	76.0464	174.14	-20.5272	-53.9516	-168.488	-61.9236	92.5406	-9.78391	140.794	-104.871	9.17909	-16.5611	-51.2491	70.7775
IL1B	2.55943	253.442	89.4417	30.6351	-7.40677	165.629	-31.9177	-73.7448	-42.3141	-58.8885	66.3927	-72.3465	-7.97378	6.66652	-83.8189	-14.4828	21.8935	-37.6568	0.349543	3.26749	-104.346	-77.9448	41.9275	-44.1138	-21.6476	245.971	-3.40656	-14.2998	-57.544	-9.43203	-21.1216	-44.9856	-17.9834	-65.2861	55.4145	-30.7263	34.1161	28.1971	25.0671	-38.4581	-119.228	132.525	-51.4735	-50.9482	70.59
CD40	1.72954	-3.0056	52.3047	96.738	39.3044	66.7436	-18.8847	-51.5165	-32.7189	25.9125	103.566	-64.7186	-50.2001	-42.548	-18.6989	-3.07047	69.9214	-55.4469	16.2877	28.5739	-51.2627	-32.7851	-54.6589	-23.4494	-45.5009	13.5633	13.3899	11.0964	33.1936	20.3232	35.2023	55.6857	10.8081	-52.0666	25.6565	-13.2351	-22.4119	30.5724	43.3563	32.8869	-39.4093	-32.7031	-56.2517	-62.2728	55.3545
IL13	19.5361	13.8935	11.2313	41.6897	29.3574	15.1366	3.24899	-11.0927	0.96621	5.45798	-27.755	25.8858	-6.62298	-18.3208	21.2081	-17.0088	-14.8281	11.8778	-16.9204	27.5166	-31.6522	-41.9656	-6.73588	-7.76636	-17.2713	-17.0639	-24.1108	-0.145047	20.9418	-5.65457	-7.80567	36.5115	-35.8328	2.15066	20.6829	-27.1284	-7.55735	-27.6595	7.61442	40.4778	24.4784	-15.3076	-25.3931	31.7351	54.5891
IL15	27.5521	85.0639	23.0298	67.9271	40.8416	6.20188	-23.394	-60.4453	-36.8353	22.822	66.2828	-60.2335	-7.81982	-43.9458	-102.602	24.488	85.4528	-81.2018	-46.7704	56.0315	-55.7764	-57.1143	-44.9417	-45.7338	-39.8421	9.40364	-26.7307	-3.41769	71.9672	-3.07392	53.994	38.2417	36.0779	-6.18073	61.4367	21.9556	-7.55549	53.635	19.2619	64.0115	-26.6918	-35.6263	-7.14506	-112.6	48.8168
IL3	-77.5298	120.652	-29.5257	54.1056	71.7535	-25.6113	-43.9477	-40.2919	-58.4061	-43.9477	-32.7077	-29.5257	-21.0714	-50.2671	-43.9477	-12.0264	-24.6866	-29.5257	-35.5667	-72.504	16.3494	1.08418	-43.9477	-82.4661	77.5904	-40.2919	20.0689	-4.03909	156.197	-17.628	35.9549	1.57516	-26.8099	195.286	-40.2919	13.8472	-19.241	2.57868	194.869	-2.82662	-90.429	-22.304	159.784	-60.331	48.085
CSF2	-6.61973	-1.28546	-14.1701	-45.8459	25.8763	13.818	-36.8155	14.3226	6.78133	-9.99492	1.48923	5.88526	5.30936	3.64412	7.5656	22.4848	16.3799	5.4245	2.03791	27.4972	-13.6237	-15.0965	-1.37541	-7.77073	-34.2257	1.26978	7.53137	12.8158	5.90013	-0.161499	18.4478	2.1306	1.95262	2.17976	23.6738	-18.8378	-45.0829	-11.5617	22.7923	14.7788	-5.5743	-6.32323	12.6045	-10.2284	47.8014
IL7	46.0678	36.8526	51.9785	98.0492	-10.7753	16.9866	-5.3589	-61.2656	-42.5296	42.4438	147.021	-129.298	58.6872	-50.7696	-138.686	150.432	50.4869	-31.5844	-27.8945	44.7314	-78.3362	-129.319	-138.242	-82.3941	-96.3371	52.0204	-28.3652	7.69853	40.7275	25.7869	101.599	54.4105	-9.45589	-10.8311	64.0921	-39.6537	-26.1219	19.5398	25.0859	49.2958	-6.96043	-17.0344	18.74	-41.5203	46.458
HLA-A	-5.0452	3.56655	3.98837	8.43799	3.52133	9.24554	2.74821	-3.06938	-12.7367	19.1825	9.0396	1.25255	-2.57221	22.2598	-29.9468	5.34951	18.8316	9.31713	10.0688	6.99342	-41.9359	-38.4686	17.108	11.9556	10.2367	10.8832	19.0334	10.1676	0.803032	12.9393	15.2316	-28.1852	8.011	5.88226	-13.5424	-10.7278	-9.8193	17.2071	-0.0939253	12.4885	-18.9362	-8.60485	-57.576	-4.48993	46.1322
IL18	52.9584	12.024	29.8001	119.4	28.0836	96.1746	-41.9992	-100.08	-60.0128	25.257	71.3886	-188.204	-63.6652	-95.7534	-183.251	144.173	94.1555	-123.751	-91.5868	30.2982	9.71764	-48.0503	-73.3826	-35.0046	110.718	14.2961	-20.5952	-5.02134	-17.3943	1.33048	53.4661	68.2342	41.3667	17.6388	87.8349	4.39692	14.1931	86.7691	34.2316	47.5037	3.69029	-34.0116	-23.4926	-93.8455	40.2327
TNFSF13B	4.13329	-0.3056	46.6544	41.9422	13.3175	35.4361	-72.0496	-72.8863	-49.9451	45.2693	42.1952	-60.4972	20.7014	-40.1706	-205.068	11.9992	71.2655	-60.5158	-10.434	35.971	-98.1281	-74.5615	42.131	4.19404	-55.0321	1.75495	13.8199	21.2005	38.1215	20.1239	85.8995	82.5478	37.7284	-32.6922	2.85217	-43.6708	-19.1568	15.7543	41.4159	38.851	-90.1914	-2.45403	109.442	63.0376	39.8206
PTPRC	15.1078	15.1343	43.5067	89.0023	-4.1037	45.8595	3.54185	-38.9762	-28.0548	44.2568	84.9953	-37.1545	-36.4713	-32.0181	-90.9242	29.1616	66.9818	-6.31416	2.1939	25.7624	-61.6282	-67.5208	-45.968	-12.3266	-17.7765	9.61688	13.1035	18.0053	-8.7793	17.4742	40.5416	8.03762	26.6789	-28.6035	15.8839	-28.6467	-19.5049	22.4267	30.0971	7.07481	-51.8385	-13.8991	-20.997	-22.9388	37.0746
EPO	-10.1301	-20.6126	5.97904	2.6632	6.95964	8.57357	1.36521	8.91626	1.4241	5.23163	3.52949	8.64995	6.44283	-1.2915	11.9775	-1.46701	2.75177	12.8125	7.19965	5.7866	-15.0826	-42.7812	12.5576	-3.40873	-15.8459	5.95055	-5.59625	4.76355	21.0302	3.43386	6.67228	0.395221	4.71318	-34.4142	-12.8995	-1.14906	-4.85395	-1.7041	-11.1721	-11.8909	8.41368	1.47882	21.4159	3.21169	31.2812
CD40LG	21.1234	5.67556	4.5818	38.522	-12.4172	-7.69286	-18.7944	-7.40477	4.35084	-1.61036	33.0521	-1.968	-0.867835	-20.277	-4.91241	-4.23573	-6.49791	25.1321	-5.82487	5.77875	-1.92222	16.591	-1.70013	-12.8128	14.5923	-4.30853	-12.3099	3.81574	-6.12741	-1.71305	0.845019	0.0755331	-68.559	4.86003	-5.82487	12.8808	7.60547	8.66464	14.3035	18.3213	-1.99396	-6.24519	-9.15968	-15.5918	29.6259
IL13RA2	87.7855	139.347	-127.27	-54.3261	5.65257	91.1841	116.334	-50.4521	-6.29455	-123.491	-102.287	-118.803	128.268	-97.6384	-141.966	-74.2064	-99.6569	-81.0808	58.6018	56.3376	-96.9235	-82.0022	41.0809	44.2402	-35.3079	64.0656	53.5686	57.3427	4.99201	53.0258	87.8331	115.301	0.644052	-7.77092	-43.1426	150.557	128.197	2.88282	28.5908	38.4303	-54.0447	15.9247	-81.8065	-91.7163	27.0614
IL1A	-32.0894	64.9852	10.6875	-6.63848	-4.36716	22.3092	12.9298	14.8244	9.27915	20.4293	15.6731	9.02243	4.72432	5.67388	12.826	18.9672	16.2543	28.537	14.5442	-7.23528	-16.663	-20.7344	8.74636	14.351	-8.60172	13.332	6.87576	9.62437	-49.3407	6.44345	8.1075	-52.7071	-20.9014	-11.6983	18.7332	-18.6787	-31.8682	-24.7273	-2.42502	-6.08859	-21.9949	18.2143	-4.23153	-45.1039	26.6988
FAM48A	-1.20745	-1.04447	-6.63683	2.4736	6.57545	0.965341	-10.9523	-14.4421	-15.9095	-2.82586	3.21755	3.51051	-9.94993	-0.617359	7.19913	-11.1103	0.309531	-9.95105	6.29508	5.6217	10.6448	9.28008	-4.14604	7.29533	0.403595	6.96047	-1.43877	-3.08197	5.66237	1.31541	15.6679	-9.46762	2.07616	-13.5328	0.937199	12.5393	2.35406	-11.6207	1.6612	-10.4987	7.42579	12.0029	2.2693	3.76987	26.1554
CD19	26.3577	6.87353	80.4233	77.2469	13.4654	32.1497	-30.4894	-33.7411	-6.5396	-5.47728	117.588	-8.65176	-12.9942	-31.8299	-13.955	-12.5325	-24.8104	-4.49724	-19.5394	47.7477	-66.6778	-34.8935	-6.42699	-2.8726	-44.9737	-2.62893	1.87436	18.9729	-5.82302	16.1867	3.40086	42.7958	18.7876	14.8031	9.8162	-55.9624	-70.3934	3.06305	56.85	41.6844	-61.6262	-4.9984	-1.06357	-66.6888	25.6679
IL11	12.8387	39.273	-7.33621	-4.37735	8.90286	-3.3755	30.2821	-8.7532	-10.1015	-33.7546	-28.8626	-5.38213	-3.48997	-4.60867	-1.77593	-31.3124	3.10316	-50.97	-19.3053	-18.5759	9.77837	6.97822	-20.922	12.1475	50.8158	24.582	-3.2917	3.10959	7.95586	-3.7427	-22.8688	-0.106142	3.20579	4.00093	-11.9862	14.5157	13.2313	2.76313	44.4285	-20.4441	-6.57734	21.8075	-21.5832	29.7834	25.6389
IL23A	-1.26183	-13.033	0.0532498	38.8954	1.06106	7.09854	0.136659	0.491537	-1.16582	0.755229	-2.30222	8.55013	-3.82953	4.18674	7.66976	-0.984718	-0.235292	10.7099	0.474867	-0.821978	3.29813	-1.11779	1.677	-0.075524	5.43281	-1.44766	-7.03432	-3.8823	-7.28884	-2.03828	-2.25379	-5.32194	-2.37071	-22.4788	-13.5125	7.07798	2.66661	-15.8728	-13.4901	2.38111	-3.50149	-9.23297	13.6673	18.2701	25.4844
PECAM1	3.07737	-10.3874	30.0535	43.0628	-7.24164	14.0228	3.23995	-4.646	-5.8593	13.4934	45.0596	-12.5879	-3.42686	21.0292	-51.001	22.0612	42.4057	-16.141	-12.8628	6.89473	-14.9242	-18.3938	-24.068	-11.1017	-2.32686	4.98583	7.74553	0.231125	-6.51205	1.07092	1.97811	-5.37868	-12.3314	-23.0903	16.5755	6.07766	-3.49039	7.67832	13.672	23.7354	-23.3506	-16.9253	-17.7432	-24.3603	25.2365
BCL2	-4.90775	-11.5093	-7.27553	23.0018	7.82746	-2.85995	-14.895	9.56121	9.34726	13.9564	14.5215	-3.35559	-14.1644	-6.40366	23.5116	-16.638	-18.1369	27.1187	5.19486	9.15007	-4.5107	-6.56327	-8.67468	-5.90925	-36.2157	-6.29131	0.202403	10.4223	4.28642	6.21854	-0.132803	7.65256	12.7481	5.99024	3.25249	-1.37941	-7.97526	-12.9106	-2.80458	5.5479	4.56288	-7.00481	5.96121	-9.51734	25.219
ALB	-2.83526	-3.18149	7.26601	-17.8222	0.202649	8.47827	-1.01811	12.7868	4.11225	14.1929	2.57372	13.1086	2.01499	7.80464	14.0268	-9.31299	4.62682	16.734	7.887	3.17418	-16.6363	-5.71345	8.079	5.21167	-16.4843	6.97607	5.91174	3.59547	-4.0522	2.29242	4.69275	-4.94679	-2.76112	3.26341	12.6199	-11.0222	-4.69123	-11.323	-19.0619	-4.78406	-12.4347	-10.8137	-12.6	-0.136998	24.7494
IL17A	5.99574	-3.07111	-4.06003	4.03128	-34.665	4.22966	-22.674	-3.55657	-5.13117	-21.1078	-10.6964	-25.8672	-4.44069	23.3314	-2.90329	5.3806	-3.17723	-5.8113	-4.2292	1.64103	6.11995	-6.7426	11.1718	-8.04298	20.6638	-1.52848	12.7448	-17.9474	17.0895	-21.2369	4.83698	6.35858	22.0737	-27.737	-21.1434	3.58066	1.4345	2.08228	15.8366	13.8292	21.1897	-9.8213	26.823	35.1462	24.5477
C5AR1	16.052	-2.32617	30.2361	-14.5095	-0.87066	43.2184	19.1323	-1.31082	-8.15092	-8.01503	-16.4579	-70.3937	19.7564	10.971	-97.3537	13.871	34.1126	-43.8187	5.02584	7.45194	-32.1211	-27.9389	-9.04388	-6.6278	12.1284	16.5738	-11.5289	0.988827	-23.7475	3.48448	11.5006	-4.04543	-7.75544	1.52575	36.7296	42.3981	19.0877	14.5092	50.1133	21.0757	-31.0703	9.57225	-22.0618	-0.367107	24.2274
IFNB1	2.70191	-7.84284	-6.99763	38.1711	14.171	-5.45555	-48.7088	-8.92947	3.69229	-5.1472	-16.5452	-12.6088	10.8641	-2.82829	-10.7759	18.8635	-5.89958	-11.7993	-5.19614	35.0278	-4.11879	3.95364	18.1574	-0.749624	-0.398721	-7.01212	-1.72714	1.8628	20.8194	-16.5113	-4.43949	-28.9376	16.5201	16.8992	7.13522	19.9456	-4.15525	12.6826	-6.4675	3.05923	-39.9085	-0.0991244	23.8752	-5.14225	23.991
MPO	-17.0721	-7.81105	4.40713	18.1499	13.8697	2.37907	-2.88459	-1.79075	-10.6189	-5.7383	7.52253	-7.87618	-0.197108	-10.578	4.80583	-2.68093	-4.74071	16.1766	-3.20192	18.9552	-7.79931	-5.7163	2.7034	-2.88305	-15.2767	-8.34964	-3.64207	-10.0175	11.0029	-0.333655	-4.28127	19.4674	9.54381	12.6564	4.27089	-14.5821	-1.15134	-11.6534	16.1415	11.9331	-5.09543	-7.0795	11.6738	-12.6074	23.9436
CD22	-8.88118	-18.2758	38.284	52.0944	-4.73562	22.586	26.6662	2.00074	6.07472	-8.68587	68.8979	-19.5546	-31.4721	-32.5291	-28.8461	-53	-23.5323	21.527	-18.3734	8.61587	-10.2735	2.17857	29.0371	18.6698	4.48953	-7.55817	12.3069	13.2979	-8.35021	12.4664	-0.564084	8.0821	-9.65763	-16.4767	-21.2747	-12.9845	36.214	-33.9017	17.4229	-2.81817	-16.553	-0.937617	2.20806	-13.8841	23.6409
IL1RN	-22.0741	21.6795	6.63147	-10.3422	-5.35903	36.0193	-6.46961	9.27827	-9.1936	-0.348506	-18.3279	-0.20705	12.009	13.0627	-15.5225	20.3603	10.6253	-0.948668	15.2957	-2.61892	-3.21212	-6.84544	-6.47513	1.33181	-7.75234	5.61943	14.2452	4.22987	-17.7925	3.20537	3.41128	-18.9022	-10.0846	-13.6438	46.0258	12.1365	-0.90898	-8.3412	16.9284	-12.5201	-15.4572	4.86815	-37.5815	-6.03413	22.823
IL22	-13.4996	0.833956	9.08197	-7.41065	-23.3936	12.0539	12.8997	3.8762	6.94604	15.2877	8.45849	22.7737	10.5796	10.045	15.825	-27.9625	15.2044	8.00336	10.4426	-1.87261	-10.7109	-12.9028	13.6895	12.4988	3.65038	12.627	16.4588	5.67583	-30.899	-5.76382	2.44587	-33.8501	10.8981	-23.3616	12.2501	-13.9097	9.02423	-0.501005	8.29574	-26.5171	-16.9282	3.88883	-20.7958	-3.43573	22.6465
IL2RA	24.1432	45.7564	-0.422772	44.6376	9.88272	-2.44877	-21.7765	-36.478	-15.9679	-9.18189	24.992	-29.9465	-0.58255	-31.1746	-28.9081	-8.91382	20.3095	-37.2902	-28.7515	22.0644	-15.4067	-10.4069	-49.7353	-27.747	10.0666	38.0356	-12.6665	-12.4985	4.44831	-9.24909	2.68584	26.7232	22.0877	1.25344	35.0392	3.04201	11.7274	9.1593	29.617	43.8446	15.4039	-35.2777	0.735491	-20.8249	22.34
CD86	18.2414	16.2816	7.92862	18.0101	14.4148	14.2841	-7.86928	-18.2312	-11.3871	9.19855	8.13402	-20.3909	-5.76314	-10.3985	-45.8694	2.7775	37.4077	-23.6885	-7.87029	22.4962	-24.56	-23.3894	-15.3381	-3.56358	-1.26065	10.0996	-1.17216	-1.10476	7.0087	-0.407776	12.7901	7.72483	21.4413	-5.15746	22.6892	1.86283	0.681267	27.4238	30.7477	28.9963	-35.794	-8.18201	-35.0396	-34.2025	21.6333
ISG20	-16.5626	47.3012	18.4386	42.1084	44.2915	42.3684	0.396159	-14.2303	-10.1942	2.66055	48.513	-48.1388	13.2482	-10.0247	-75.7261	-16.4261	6.19538	2.42261	17.3614	27.0395	-85.0767	-73.7836	-37.9363	-14.985	-6.50899	35.4346	9.29854	14.3272	18.591	12.7819	35.2086	11.0342	17.7446	-9.33434	11.0349	-46.7298	-32.0936	-0.778991	52.4289	32.5539	-61.3098	-10.5	-32.0383	39.5949	21.1007
TNFRSF13B	3.34718	-6.49525	34.2805	30.3672	-14.8646	21.7734	2.05639	-2.82868	-5.85372	0.227194	33.5025	-25.0585	-5.31552	-0.204296	-7.64055	-3.07212	1.86457	-0.892064	-0.0204519	19.7785	-6.35446	-17.9291	-0.390275	6.14706	3.27678	-16.3401	7.5192	1.95568	-29.2679	0.888982	-2.23726	20.1957	8.74932	-21.9863	-7.99316	-8.35559	-7.8239	-0.594429	20.3014	18.7657	-39.4918	3.86855	0.637076	-8.49258	20.2915
RNASE3	7.95831	-2.38704	0.199187	16.1063	5.24362	-12.26	-5.76212	-8.30604	-1.16312	4.41491	9.06582	0.943226	-3.00863	-0.314557	0.800856	-2.58015	1.74018	-0.374589	1.48186	-22.8503	1.81684	4.72656	-7.70376	1.67856	9.97108	-5.18519	-1.16659	-1.9269	-6.18883	-2.72804	9.53279	-24.9052	12.237	2.83143	-10.7259	8.41059	6.84189	16.0093	-12.4158	6.65438	-2.69199	0.483341	7.80139	-2.30476	20.2865
CCL11	-7.22279	-4.98425	1.1895	31.0085	-14.1533	3.70175	-4.75776	-3.68496	-3.71262	-4.03729	0.0781696	4.90806	-1.55688	5.99047	-0.32703	4.55557	8.99989	-7.70398	0.0532966	-7.38775	8.53402	10.6472	-8.71563	-6.41144	4.79986	-8.41034	10.0093	-1.35911	-12.7099	-6.7632	8.10339	0.257669	-5.44312	-14.7635	-6.43682	14.0725	17.6378	17.8022	1.96461	7.93591	-19.1042	-9.82304	-9.97014	7.18937	19.7714
IL18R1	40.6249	50.6323	18.1111	62.5239	20.0477	24.5711	-48.5628	-59.3898	-23.0446	-51.8864	50.6984	-40.6752	6.41329	-45.0662	-66.9327	50.492	2.55513	-62.5642	-15.4673	33.7096	2.67122	-62.5046	-36.0458	-61.6254	-56.8329	20.8929	-31.1424	-9.47063	26.9806	0.576467	5.79281	38.3867	22.4238	33.0646	49.634	-18.0171	-14.7557	10.8589	42.8447	45.2381	16.1022	-4.40342	21.8919	10.6488	19.466
AMPH	0.69736	6.75179	10.0656	-20.1027	3.88767	-9.17546	-7.25856	-5.01574	-0.256112	14.9701	-4.55483	-3.05315	1.47598	25.6005	-2.95141	11.441	19.5303	2.38111	5.18427	-2.50799	-3.63072	-3.96449	3.67125	-3.54909	-15.2082	-10.3512	15.2556	-2.20575	-7.90932	-4.86492	-6.02028	-39.7062	-11.2184	29.6273	19.5129	-2.45967	-4.92646	14.014	29.4773	-11.721	6.90671	2.5017	-36.5711	-3.76947	19.1168
IRF3	-5.33573	-1.07439	13.4588	3.57233	16.3798	6.88639	-8.15738	8.7881	2.82908	5.4257	15.2043	-1.63135	5.23253	2.40091	1.60526	-8.14913	2.02808	-4.84856	0.575776	-0.569494	-11.4087	-12.1255	-10.5989	-4.30994	-10.9315	6.37669	3.38664	4.02574	0.550393	3.24664	0.253159	-4.2908	12.8875	6.45648	2.99883	-2.86647	-10.2132	-8.06215	4.70602	7.10503	0.684087	-11.2682	-14.9798	-6.24297	17.8671
ITGAM	8.03076	-0.724504	6.63168	12.0324	2.3856	7.65647	3.69211	-6.47695	-5.10761	5.63006	4.13783	-18.3877	0.0163595	-2.32076	-25.6889	5.33986	16.6884	-7.75004	8.95981	5.02388	-20.1278	-23.0093	-1.84133	-2.14464	-0.111019	-3.63852	-2.32208	4.02033	-1.62021	-1.67711	5.90074	4.91425	3.99076	3.99004	8.04827	-3.44904	-0.0939355	3.22456	8.89377	6.22744	-5.51025	-3.63405	4.0242	-3.82391	17.5749
IL9	-10.0706	-15.1845	22.7224	-4.39887	-29.7029	13.3141	9.63267	9.13521	9.73991	19.5061	13.2859	19.4814	1.69367	17.3692	21.0747	11.0959	7.68885	19.9706	12.1184	-30.9895	1.27661	8.59726	18.1726	6.69068	12.222	6.62379	12.7754	9.46356	0.484281	7.69767	-0.524648	0.829842	9.7768	-32.715	-18.5809	-28.3307	-14.2749	-25.2307	2.5675	-46.795	-7.51821	7.12579	-19.1142	-28.702	17.5715
CD14	28.2195	6.49496	14.8095	18.942	8.15308	9.05046	14.5027	-10.4391	-19.0731	13.0736	-1.43148	-9.92349	-16.972	-10.5243	-70.3121	17.0118	33.1875	-19.5431	-1.49492	18.2887	-31.5794	-27.5827	-8.27259	-0.44301	14.2449	24.6729	-3.19794	-0.456959	-1.97978	-1.06583	-10.8715	-5.51967	8.19549	-5.0852	27.1043	0.234243	13.8638	13.4921	24.6147	26.9064	-11.7467	-28.1315	-9.2455	-30.1708	17.3433
NDUFA2	3.76216	1.9517	-8.87124	0.962296	12.4238	-12.4141	-27.8669	-0.826489	0.226104	-4.80558	-5.65325	0.0241715	-9.35482	-5.34989	-0.51967	-2.86733	-21.5606	-13.6562	-10.945	9.67929	8.74147	10.7744	-2.83526	-3.96581	9.41014	1.67102	-3.82554	-8.93252	8.71961	-2.92958	-0.672722	3.85622	7.25643	12.0807	3.5702	12.5317	6.06463	11.777	3.70339	9.35221	7.29517	-4.80961	9.66748	-2.83918	17.3403
CD34	5.94883	-10.8169	16.1412	1.05	-1.36094	-7.48471	8.8572	3.91268	0.335129	-17.923	23.3004	-3.15883	5.24564	16.4541	-32.5599	16.3321	31.4104	-18.0917	-23.0837	-0.568074	-2.51298	-8.33381	-9.31018	0.70892	2.01528	6.85165	7.92287	1.75961	7.5801	4.41497	-6.8588	-4.55885	-12.7705	-6.1664	17.6621	9.04416	-0.708348	-4.20684	7.35017	7.23066	-6.99583	-8.72599	-4.5731	-10.759	17.2648
IL6ST	-4.85299	19.4202	-7.72108	18.0541	-10.7626	-1.26883	19.0497	-14.6556	-6.40067	0.555562	17.1192	-6.98901	-12.6096	1.39321	-1.57684	5.61859	6.79322	14.8505	-7.8487	4.73643	0.397836	-1.66055	-12.5859	-12.9049	1.86386	4.71632	-12.4459	-6.77948	-12.4386	-8.30947	-10.2849	5.85149	-9.56303	1.55298	13.7662	2.157	-2.91631	12.336	-0.815131	10.5194	14.5578	-14.8867	17.1566	-12.1893	16.9565
LRPPRC	4.2762	-1.56157	-14.9044	-2.82371	12.0359	-21.1129	-6.16268	-3.68308	-0.151477	-3.23249	-8.13389	-10.6769	3.06207	-1.88942	8.48254	-7.96043	-20.1647	-4.07616	0.161932	9.48239	6.24871	6.1865	-7.86758	-3.69129	-11.1552	8.69349	-5.25547	-1.42552	20.5919	-2.51516	-2.86452	4.5028	14.594	8.04081	-8.89555	3.34081	-10.3328	-5.71781	1.47439	0.46395	12.0571	9.20584	16.2557	17.0977	16.8313
KIT	-4.87403	-2.98138	-12.3802	12.6461	49.4546	-66.3542	-52.043	-49.6168	-38.0916	-38.7546	-16.5314	14.1453	-28.3003	33.5371	13.1298	29.4317	3.71941	-22.1875	20.1396	40.7097	1.49652	18.9239	-63.1562	-31.2148	-56.0658	1.14437	4.36208	9.08565	-18.8442	18.257	30.7271	-6.87588	-14.2233	63.6358	24.0968	-19.1298	-9.7022	-48.9395	34.8066	-15.5847	61.4415	32.0257	50.0971	48.8379	16.7773
MAPK1	-0.702628	-0.966052	-0.183988	-0.256881	-1.7404	5.3095	5.72289	5.1306	4.83398	5.14857	0.214442	8.43785	-0.288286	7.37342	-3.06912	-9.65562	3.37524	5.42544	-2.76961	7.20295	-18.5218	-21.1727	-0.395738	-3.46872	1.71833	-5.34722	3.41291	7.72328	-2.82425	5.04367	9.3611	-14.46	4.05825	2.75397	4.48376	-8.3217	-3.7653	-3.50595	12.9028	-0.842777	2.37815	-1.63741	-7.52148	-0.593427	16.74
DARC	28.2891	17.8882	37.4654	43.8406	9.20739	-14.1589	13.2244	-40.1687	-8.87641	-45.262	36.0524	-49.2123	-20.5171	9.59007	-58.7974	20.211	-13.2988	-38.6257	-45.3946	19.7663	13.283	9.98822	-34.3755	-23.7778	19.5184	-33.8779	-13.7482	-12.6023	18.417	-0.818217	-6.76692	3.97994	-2.81495	19.8749	45.2852	10.9894	15.5094	16.9097	14.3732	22.4632	17.2405	-13.3342	18.9618	-5.90059	16.6564
IL16	-7.24111	-8.69669	10.7054	31.1356	11.0139	3.38956	-10.191	-3.62478	-2.61835	4.7013	26.7561	14.5931	-11.9727	5.32102	-3.44911	0.23778	4.0744	6.61131	-2.25818	4.32889	-18.6751	-11.8637	-7.63763	-3.70871	-12.5705	-3.22389	3.17533	1.07907	11.5847	2.72149	0.458205	-1.7905	-3.21897	2.20606	-2.91288	-20.154	-11.2871	-8.38126	2.7107	19.6875	8.4557	-3.26342	-5.68177	-10.5257	16.4046
PTN	-1.71627	16.2611	-0.553155	0.435934	-16.4914	-16.7114	47.6393	-10.565	-14.9509	-24.319	3.59036	-13.1855	-7.43846	-8.97596	-16.8028	29.2999	2.98619	-26.5563	-25.2423	-3.66429	5.75526	-5.13008	-15.6902	-4.21581	-6.64702	48.5258	-10.3632	-10.7839	-5.74723	-7.20111	-1.3512	1.92497	-15.1299	2.13482	19.5354	7.26023	65.7758	6.72401	-7.49796	-4.53604	8.28528	-9.85509	24.2721	0.914779	16.1169
HLA-DRB1	13.3444	8.94969	13.3444	17.4483	7.17744	4.95704	-2.9539	-15.2673	-10.568	16.8755	16.3795	-0.431241	-13.8519	-10.4156	-34.2398	12.3109	20.2127	-8.07981	-4.6015	13.7477	-24.8479	-26.1488	-11.8923	-2.17296	-2.83398	4.71986	5.75013	5.4562	8.94969	6.60494	12.2717	0.274286	14.2658	-4.58837	9.61551	-10.3485	1.60649	13.3444	8.84146	14.4862	-19.5745	-14.2207	-6.9122	-26.9854	16.0033
MDK	28.5508	55.1334	-13.545	-5.90688	13.2315	28.8376	28.9955	-18.3698	-29.2744	-13.8264	-12.8936	-60.696	22.4356	-39.4167	-68.4995	2.85748	8.29244	-15.7337	0.0124082	7.52056	40.5542	54.4906	32.5219	22.1827	48.506	-33.5109	-11.08	-5.1595	3.85766	-3.97133	-17.355	-15.8727	-4.90721	-0.146586	26.245	8.69288	37.7215	-13.0427	-9.51001	0.669339	24.2254	-18.3335	-40.6195	-43.8636	16.003
SRRM1	-12.3469	-4.95197	8.32317	-0.00774804	1.73614	8.85434	-5.37624	10.5893	-2.076	6.90752	5.4578	-3.51652	-2.02691	7.44171	7.68276	5.07146	4.65228	-5.74792	10.019	-5.59003	2.0394	2.61464	-26.903	-2.25761	-8.65498	-0.035839	1.89095	1.52892	2.75257	2.29606	-5.60997	-11.8952	1.46362	11.8519	6.10808	-7.79245	-7.45086	-4.58054	2.42055	2.3757	4.48339	6.59351	-2.1288	-6.20525	15.776
CD59	2.87561	16.2819	-1.91616	-18.819	2.54134	-19.3483	6.4838	-1.96307	9.34205	5.9438	-20.2315	1.64588	-8.91039	-2.45063	-2.90849	-15.7445	-8.30573	11.1434	-8.89186	0.903176	9.80527	2.70376	-4.89907	-0.91441	3.9998	8.94336	2.33685	4.64342	5.8329	4.835	4.71289	4.83214	10.6952	3.1058	-5.50099	14.3274	3.98719	4.55256	-4.25781	4.81362	7.72674	4.57711	-4.96034	-33.5696	15.7278
CSF3	-16.0235	1.29615	-1.52758	15.8877	-2.50404	5.43177	-4.03959	9.97379	1.88753	13.98	7.6206	18.3207	10.5256	5.70095	14.4719	-0.935668	4.19037	13.5099	7.58375	3.38122	-9.55409	-14.6867	-5.38519	-0.685313	-2.42585	5.80607	3.45952	6.90354	0.0151256	11.1815	5.67222	-26.7768	-0.590263	1.81651	-18.4368	-17.6265	-3.96646	-10.1673	-3.28561	-7.81546	-30.8418	0.652323	5.41244	2.59347	15.6791
MS4A1	5.81095	-5.10474	55.9492	76.7432	1.73894	44.4136	-36.3603	-26.29	-10.5129	17.3669	81.8134	-36.48	-25.5449	-24.744	-33.8845	-20.861	-13.354	17.1841	-28.6627	36.6257	-35.0476	-27.8469	-9.84581	-4.32427	-34.0265	1.85462	16.7264	21.8733	-8.06176	20.812	-1.50124	27.5738	8.16863	-6.5578	4.51935	-23.4541	-32.5153	-13.3351	41.2885	37.8249	-27.5495	-1.2162	-3.8924	-27.3144	15.5471
KITLG	6.46966	26.6258	1.10745	2.24351	-8.05932	-8.26194	5.06499	11.9775	8.12291	-13.1407	6.94538	-8.05638	-1.78755	-4.56309	-8.21734	14.3387	16.9682	-5.56799	-16.0261	-4.81178	-6.86373	-12.5261	6.56542	-2.12289	-4.63207	-6.04216	6.04613	8.58512	-6.66161	6.19851	-6.45987	-2.20218	-9.23679	-1.9955	22.6691	-7.8955	1.91378	-5.60212	10.8314	0.610211	1.8418	6.76122	-16.3301	-4.82388	15.3235
IL21	-21.3675	-18.7529	2.16533	-4.27493	-17.272	10.0458	-2.46082	13.7778	10.7721	17.7338	11.2116	12.3849	7.68562	20.2206	3.35241	9.11227	9.42349	17.6088	1.11919	-17.0135	15.9659	23.2741	20.4008	16.3983	18.241	-14.5098	21.1489	-5.44451	-8.72695	-12.3894	4.86132	-23.7234	-11.3502	-19.7573	-30.566	16.5247	13.4374	17.72	-16.1024	-28.8629	-25.0209	5.00624	-23.8303	-18.1668	15.227
IL2RB	-1.21428	19.0418	27.4949	39.2975	10.284	20.48	-27.0969	-49.9043	-7.75846	34.8516	36.1092	-2.76662	-18.8658	-38.9071	-87.5078	9.44882	29.5497	12.0195	10.5565	20.0737	-22.3965	-34.5832	-30.0128	-11.533	-25.7616	2.64173	9.35858	15.7365	5.2898	14.243	31.2864	7.69922	19.468	-5.38478	11.0403	-24.0579	-1.68454	16.1893	15.1599	22.0587	-31.8026	-0.993533	-7.77409	-9.37278	15.1398
CR2	12.0126	-2.59072	30.6861	39.7347	14.1917	17.2652	-17.9957	-15.7718	0.918996	9.81429	40.3423	-11.1289	-5.34147	-8.3124	-11.8217	-4.82422	-15.8544	17.8654	-7.33466	11.9866	-29.9547	-17.7218	10.122	1.73712	-24.8626	-1.01032	11.4289	15.6307	-9.18254	12.2256	6.66602	14.7757	11.7829	5.48514	-2.39884	-24.4917	-15.3752	-13.5847	15.8871	-1.40501	-15.4325	2.57511	-16.126	-30.6121	14.7928
ITGB2	8.05473	2.35827	13.6886	19.9306	9.1155	8.71573	4.91687	-11.3568	-14.2366	18.8376	21.9224	-1.18912	-10.3004	-13.676	-45.8248	5.5192	22.4232	-4.63052	4.4126	15.9134	-28.8128	-22.8945	-4.20333	-4.86962	-3.25161	4.10945	2.92401	2.50148	-0.380646	2.39203	-1.25791	-0.345616	9.37922	-7.98848	15.5751	-4.75467	2.09907	6.76104	15.021	17.7929	-15.1995	-9.12703	-10.7495	-19.3145	14.7305
IL17C	-1.71284	-8.76903	-0.503133	4.82586	-0.106053	-5.85136	-9.97692	-2.87893	0.952995	-7.40335	-14.4753	-0.68277	-5.80877	2.31278	3.47513	7.64548	-8.38603	-27.7694	1.41347	-3.20401	14.3927	9.88658	-4.33612	1.8622	4.40172	0.387186	1.63813	1.49861	1.61861	4.9238	2.06905	-1.242	2.33211	1.73956	0.465522	8.64363	4.87497	13.6438	-2.42024	-8.92309	-0.794972	-0.320009	8.42962	12.1308	14.7253
KRT20	-5.80158	-0.288648	0.0478223	4.27489	-7.14312	-0.826605	-5.45895	-6.8715	6.01273	1.6582	-0.306319	-5.58816	1.93003	9.11543	1.70065	5.03639	1.75016	-4.97161	2.42897	0.0426972	5.60871	7.80523	1.91943	1.33442	6.89012	1.88776	11.9169	-8.57833	-5.21881	-0.873579	2.85017	-4.90158	-3.47087	-1.39634	-9.52611	4.90369	4.10634	9.96797	-9.24354	-10.7637	-2.53619	-0.123695	-2.6838	3.38429	14.7061
COL4A3	-11.413	-6.7486	4.755	6.35977	-3.01385	1.13395	1.92369	1.86891	3.56462	3.64933	6.37413	5.38068	-0.823259	3.29229	1.98951	9.14299	1.74306	5.14321	-1.27328	-5.09751	-1.60331	0.916306	1.93743	1.40137	-1.37939	-0.320088	2.52987	0.229499	-10.1073	1.6824	1.16974	-4.10018	-6.82662	-2.31292	2.18293	-4.61186	-0.00210588	-4.09835	-3.1883	1.89271	0.87683	-0.519316	-1.94416	-1.75689	14.6957
IL17D	-4.12952	-10.1863	-35.6491	-18.13	3.20152	-27.2184	-23.4089	-58.3197	-30.2643	26.3398	-15.2317	5.84761	-17.6907	-9.55601	48.2697	-19.8698	-45.559	29.9327	8.61544	4.90168	30.7591	40.7469	8.28495	4.49762	-4.77446	16.4793	-19.9892	-9.18908	5.73318	-3.51407	-0.820568	7.48953	22.8298	11.4143	-0.951116	19.8895	23.5411	-9.8511	-5.58399	-24.0209	29.9824	17.4162	11.7321	16.0034	14.625
IL8RA	-1.75112	-3.51711	-7.44874	9.05642	2.67699	3.79225	6.64533	-10.1119	-10.5221	-0.615985	-20.746	-1.52387	1.68259	4.29805	13.9535	-4.60913	-15.7474	-7.50107	8.98724	-3.22575	5.12284	7.87031	15.6006	-5.67292	15.708	1.77973	-4.44175	-6.53363	-1.39202	-4.70612	-19.3671	9.35928	0.0540162	2.76741	-8.75917	12.8541	19.2877	6.81902	-2.57725	-6.43919	-1.9817	-13.3647	1.7818	12.4585	14.3727
HDC	16.6997	9.04925	-0.920828	2.50001	12.0785	-8.05652	-8.31861	-9.2316	-2.70446	-7.17801	-8.46458	-6.31434	-3.36682	0.55063	2.05411	11.8387	-2.12516	-16.1941	-4.40782	9.3827	4.24497	3.97331	-8.64983	-8.40891	3.22588	-6.64871	-4.48899	-8.59098	9.22436	-10.1346	-6.83288	9.46903	-5.32927	16.329	20.0032	0.394184	-1.35233	-1.73789	-3.28937	-12.4669	15.9902	-7.37756	-0.796483	16.3798	14.3657
ADORA3	19.7385	14.3465	-6.55471	-1.88084	12.0637	-26.4055	-3.89488	-21.1074	-3.3508	5.75151	-16.0858	-23.5585	-5.43993	-19.8153	-29.8761	-1.0455	7.78906	-29.3183	-3.8949	19.1152	-19.7693	-3.66307	-14.2961	6.29534	25.0482	6.18122	-8.77113	-2.77909	11.8575	-1.75511	-8.39304	16.6373	25.6241	4.3882	11.3787	-0.283178	10.4435	16.084	35.2627	26.1807	-11.5805	-8.89671	-12.0798	10.3095	14.2473
SPN	-10.955	-12.9771	1.74249	9.84789	-7.50137	10.6192	4.33359	3.98529	-0.130148	9.5783	4.5317	8.56001	-2.03001	7.39653	9.60739	0.0802365	3.65702	21.3052	3.43898	-3.3363	-4.65439	-1.37603	12.568	1.05089	-8.18013	-3.81965	7.94646	0.580629	-4.39336	-0.532478	0.0713045	-1.98901	-12.1686	-14.8951	-6.05767	-3.82718	-6.07963	-6.02756	-1.52096	-6.26893	-11.7574	-2.05832	8.22597	3.40928	14.0658
FCGRT	7.0032	1.53807	11.9118	10.3643	-5.37557	-1.87246	-12.383	-12.0258	-16.6885	10.9526	18.3776	-2.75189	-5.86453	-0.468204	-4.54232	7.64977	9.1499	5.58214	3.66534	2.206	6.20847	4.16241	-5.67808	-7.41563	-8.68949	10.413	-7.42755	-7.49218	-1.67909	-6.187	-12.6901	-16.2111	6.52232	15.8061	13.019	3.16719	1.08761	-4.41148	17.6679	15.1743	5.59207	-22.2772	-8.24934	-16.8406	14.0634
CD5	-11.5271	-4.31353	11.6405	22.5028	-7.90292	3.56296	-19.2578	-5.47493	2.42287	2.84367	31.3911	-6.14331	-5.40171	-7.15154	-8.4358	8.55527	6.40557	-13.8068	-1.88309	1.34824	-5.87862	5.59463	-0.369886	5.09517	2.55619	-4.33329	8.91677	-2.78702	3.66477	-2.22688	2.36878	-16.9736	4.52094	-13.2351	16.1399	5.15441	0.903064	8.29103	6.29223	22.6556	-19.9986	-0.550189	-12.8921	-12.2828	13.9236
TSHR	2.29524	-9.08598	2.66964	0.0269665	-12.9125	1.29718	0.410412	3.86186	1.13366	4.7925	-0.729212	2.0822	1.40595	0.334926	5.11847	5.73254	1.67202	1.20919	3.60027	0.796498	0.81736	-1.69029	-0.532849	1.40554	-1.67966	-2.04283	-0.0417946	0.954003	-7.41876	-0.577207	-1.90552	-5.09128	7.4191	-15.4831	1.87374	0.378206	1.37352	-2.52273	3.04026	3.9582	2.05475	-1.70939	5.78638	-4.07753	13.8793
ERVWE1	-5.63992	-7.37307	1.11721	-0.634312	-6.90929	-5.19099	9.50585	5.46586	6.00392	5.73021	-7.54766	3.10018	6.03105	5.84767	1.07773	-3.4933	-3.27357	-0.268663	1.60237	-5.785	2.56658	-2.33723	6.13205	7.30434	-7.33971	0.452761	0.816145	1.72978	-9.69171	4.44134	8.90683	3.92028	-4.20381	-3.30835	-0.582935	-1.66393	-8.9594	6.77468	2.0227	-7.9669	-5.02132	4.99539	2.35859	-0.712439	13.8328
GATA1	2.05156	-6.64401	0.983059	0.0330109	7.85592	-3.4342	0.565194	-3.25016	-8.93909	5.08743	1.13603	0.38193	-8.3041	-7.19846	-0.92316	1.47207	2.1341	8.2462	0.373465	3.32709	-1.93653	-2.23767	4.27562	-3.85583	-2.02293	-4.82625	-5.88177	-5.17049	3.10005	-5.74415	-6.40855	5.64396	0.782123	3.11407	7.42826	-1.69359	-2.04646	-1.75593	1.156	6.06648	1.57023	-2.19877	6.29017	11.3981	13.685
JUN	13.8125	13.1843	1.83965	-12.2282	-1.4879	18.6912	2.38797	-7.19296	-3.62799	-16.9874	3.48637	-10.5036	-0.39214	-9.38922	-4.38197	16.7972	3.50191	24.5334	-11.662	4.06404	-5.78555	-0.383811	-0.132261	-8.63939	5.48835	2.95392	-1.87067	2.94802	-12.355	3.45051	-10.6581	-1.29724	3.018	-9.63935	11.1255	14.5829	-12.1162	3.7268	7.96535	-5.23693	-10.3388	2.07187	7.46935	-10.7923	13.5261
SEC23IP	4.06105	3.07125	-1.3652	0.975851	7.25614	5.30489	-6.46856	1.23833	6.29018	-0.893192	-0.169752	-10.0855	5.29969	-1.13974	-8.70161	-3.94714	-0.36402	-16.7224	1.95841	3.42887	-5.79101	-5.34042	-15.4057	-6.74077	-6.59618	3.42281	-2.5136	2.58673	-3.62774	2.6702	-1.04392	5.82181	3.36832	4.38737	4.4308	4.42515	2.41602	-1.42855	4.80821	6.94808	-0.90401	-0.791638	3.18692	12.6836	13.4756
HLA-B	-3.40656	4.7378	7.25254	7.45184	0.946796	5.66946	0.492203	-8.44183	-15.898	26.0942	9.42124	4.46834	-0.4071	2.4016	-19.0586	1.42795	19.0437	2.04447	3.23283	5.5389	-22.8595	-23.5653	4.89666	5.52951	9.03689	4.60336	5.35406	5.88449	-1.26648	4.8824	3.22348	-8.83594	10.1494	4.25566	3.95064	-9.95268	-2.38228	12.2073	8.03279	10.1311	-12.4786	-12.3778	-32.1572	-19.2736	13.4654
TLR4	12.3733	5.13574	-3.08114	10.628	-5.90802	0.694165	11.6933	-11.7087	-10.9853	-1.27088	12.1904	-16.7788	-16.2441	-6.12027	-19.2342	4.9177	20.0959	-9.27952	-5.36926	10.1119	-15.5423	-4.16506	9.90528	4.911	30.5456	1.92584	-13.9045	-3.56229	0.417802	-4.20889	6.17423	-1.43165	2.87222	-14.7846	16.3533	0.388644	14.0676	12.7551	16.9779	18.31	-16.1348	-10.6624	-11.2939	-21.7743	13.4621
CCL2	8.50826	3.98783	19.5593	-7.2658	7.52973	21.4862	-12.7915	-7.2455	-10.4425	6.19793	18.8767	-3.08157	-12.8883	1.33066	-28.9128	-6.56783	21.0172	-10.277	12.4411	14.5118	-37.421	-34.6242	-14.8498	1.30067	-8.3469	8.31954	9.74798	12.4978	-4.68569	11.4096	11.4504	2.46486	2.35694	-7.00221	22.5181	-1.83194	10.0743	8.14321	31.3229	9.44601	-16.9703	-2.82373	-19.6906	-28.7798	13.4244
CASP3	-3.06887	1.36011	1.57888	2.14306	-2.18531	3.07289	-3.71817	4.29946	1.52103	-3.17765	-1.26606	-5.57736	6.26891	6.93884	-6.76884	1.81956	8.13056	-13.9976	0.779004	-2.0548	3.3217	8.41547	6.79226	8.32333	13.67	-3.28532	3.62976	-6.33077	-4.9598	-5.4594	1.30536	-5.59412	-0.980964	-2.73827	-6.94541	9.17397	6.55789	13.296	-2.22162	-7.55661	-1.56773	-0.762149	-15.1759	-7.00526	13.3767
CSF1	-3.82064	-1.99713	4.57922	-1.34747	1.62335	3.2653	10.0029	-5.96317	-4.52056	4.04787	3.38659	2.77768	-3.13707	1.73449	-3.12464	-2.03636	5.81916	-2.36391	2.75492	-1.84151	-4.25064	-2.53899	-5.098	0.94079	2.23946	2.1285	-0.13571	-2.39115	1.79429	-0.0667661	-2.54143	-8.0305	1.68788	-3.99736	6.98025	-1.87535	5.99449	10.9008	-4.59729	3.0418	-7.24333	-5.12916	-1.91556	4.26397	13.3296
HLA-DRB4	31.4675	29.5111	20.7336	33.9964	-7.06942	13.9214	16.5783	-22.1597	-23.3296	23.8942	24.7729	10.4061	0.108874	7.6594	-23.274	-13.2748	-28.4475	-23.9387	13.0647	-0.232224	-35.5428	-27.8445	6.45371	5.22859	10.0242	12.6295	1.91333	8.51416	24.5584	10.0498	-12.4452	-10.2572	-15.7427	1.86862	-25.5475	-35.548	-25.1216	-26.5543	40.0973	37.028	-1.09657	-0.839942	-1.9781	-24.2359	13.2874
EDC4	8.32579	5.65619	-0.559928	9.82122	-0.0715946	-0.953882	-0.0555763	3.59549	-2.27062	0.777935	-0.921706	-7.94995	1.18908	-8.54124	-8.06069	-11.5517	-1.6197	-11.3245	0.109123	3.46166	-1.2042	-2.38203	4.53726	-4.77868	-7.3279	-1.56607	-5.22895	4.1171	1.36831	4.32619	-8.39064	8.75158	7.50938	12.2896	1.05421	-3.94838	2.05914	-4.02632	4.91873	3.44886	2.54292	-3.24621	2.53133	3.58928	13.2521
EPOR	3.26666	-2.32269	-3.25212	-5.73239	12.7341	0.39422	-4.53907	0.684631	3.12586	-4.31905	-5.33863	-3.43864	-1.85566	5.02928	2.17194	-12.1199	-2.26189	-4.0361	1.59822	0.029727	3.76846	0.553634	-1.38227	-0.631884	6.42813	-3.91282	-4.1487	-2.11383	-1.69344	-0.537615	-4.84578	7.82847	0.758344	3.83912	0.25678	2.09341	4.53895	4.80263	9.08549	9.49389	2.20871	-3.00464	-1.09445	-12.1091	13.2126
TP63	-0.0586529	-6.91516	-2.24608	-4.51303	-7.08889	-5.72727	-8.95378	-5.94358	-6.35082	4.17315	-2.9622	4.16798	-7.04934	3.36684	-0.629207	23.2612	-0.928463	1.38877	-0.548724	-1.41013	9.777	3.38436	2.91527	-0.62023	12.9576	-6.3976	4.33793	-4.09653	-11.6684	1.63479	0.628631	-9.53195	-2.86454	1.74419	29.093	2.54057	-2.03161	0.132963	-2.22903	-1.29506	8.47483	-3.03776	-4.24789	-4.63318	13.1812
CD28	-2.71856	2.49478	4.0413	22.2828	2.80252	-3.57036	-3.11256	-6.81785	-2.01446	-2.82194	15.5805	-8.22862	-12.2317	-8.44055	-7.03163	1.27304	-0.678584	-3.7616	-5.89104	11.3985	-0.935806	1.83765	-9.45065	-7.84101	1.30713	4.12657	-8.70443	-1.98138	-0.627383	-1.63248	-0.975841	4.44041	5.63819	-5.3924	11.452	2.04972	4.83286	-4.63796	10.0185	19.0812	2.22152	-4.08422	2.48603	-15.7823	13.1621
CD1A	-4.83446	2.59786	0.598098	7.65248	-4.97821	-3.2073	-4.53604	-4.72183	-4.76392	-2.7081	8.75097	1.00197	1.15655	4.19535	2.61605	25.087	-1.81073	3.90263	0.454108	-7.24784	-3.03015	-2.9821	0.0146647	-0.264295	-0.664571	-9.04461	7.47387	-9.5208	9.12916	1.6545	-3.70632	-10.1679	-5.33426	6.35368	31.6303	-1.99511	-7.13885	-1.58892	-8.96307	0.932665	10.542	-11.4927	-2.05282	-8.98908	13.1354
MAPK14	-5.78946	9.21529	-16.5704	1.59329	1.95298	6.21156	-1.84767	0.0165409	-3.0597	4.09343	-0.639428	-9.11514	5.33459	-12.9372	-9.00948	-8.78779	1.59798	-2.14384	-1.13521	10.1952	-4.74311	-2.58468	-26.585	-15.0136	-5.10139	2.0423	-3.74105	1.80456	13.567	0.103102	-6.80615	4.95071	3.10088	10.1942	12.5179	5.06358	-3.82344	4.21613	15.3014	14.6764	18.9327	-8.2249	1.6392	-0.662405	12.9841
CD83	-4.68095	-9.6256	15.736	19.6688	-0.373223	1.42719	-7.72922	-6.31262	-0.484989	2.28421	15.567	-0.258457	-9.48655	3.05155	-15.4735	-6.94485	6.10686	-7.00141	8.85594	9.31657	-4.34306	-6.13885	6.49434	1.84958	-5.33888	-3.97047	4.43694	1.72573	-4.78253	1.90616	3.05429	-7.93678	6.30993	3.24535	3.66595	-4.20049	-3.14996	7.86315	3.41251	6.3157	-10.6084	-4.32629	-4.94105	-4.18551	12.9596
CD1D	20.4583	21.3687	3.29143	32.6789	14.7802	-10.9568	-15.4129	-29.216	-7.96196	-8.96796	21.5127	-32.6465	-19.01	-43.4958	-0.983709	-25.2355	0.188188	-25.2172	-40.3528	18.75	-1.99739	-10.7538	-7.72227	-18.4852	1.14525	0.0432823	-6.77372	-7.349	14.4024	-0.872301	6.3427	19.5609	19.4296	0.926775	19.6298	9.70566	8.80702	16.2341	24.2233	24.7144	-3.12096	2.04354	16.2995	-0.00495489	12.8511
CFP	12.5131	8.32648	23.0771	59.5605	5.97422	3.46822	-25.3676	-21.2472	-9.4888	-19.0957	63.8374	-18.6514	-15.9975	-20.5511	-24.6476	-0.98349	-14.0041	-28.3355	-17.4208	22.0363	-2.50442	3.2033	-20.1854	-16.4701	-4.4321	0.982271	-14.7024	-6.33274	4.44434	-8.82293	-2.17776	8.38521	13.2683	15.4357	18.5607	-0.815678	-0.514533	1.20018	20.8635	22.699	1.82961	-15.1537	9.56419	-11.3269	12.8312
AHSA1	-0.137848	8.76042	-1.42952	-4.07356	-0.879816	2.2842	0.58846	2.29269	7.7003	7.84656	-1.13375	0.28018	9.3274	4.32681	2.09773	-4.71178	2.27307	4.76594	6.50133	2.93206	-9.27038	-8.20732	-5.15982	0.723901	1.19578	4.52902	5.63139	4.75539	-8.58524	4.02377	0.296678	2.05087	-2.12341	-12.9341	-7.32551	3.36633	-6.05483	9.60388	-5.55197	-1.3296	-0.169197	-11.4394	-4.6685	-2.96856	12.6549
IL8	-16.8399	34.3592	-24.7985	-33.4776	18.0492	47.7314	-15.5407	16.4372	26.3389	-13.4323	-37.5315	-30.2133	43.4185	19.2858	-29.0627	1.01105	-26.6802	-19.5248	12.8548	17.1327	-43.2565	-44.2605	-19.0645	9.67305	1.76167	22.8456	23.6952	25.746	3.8181	23.9016	1.96846	-8.90492	2.91317	-2.9179	-6.56869	2.01471	20.9761	1.76795	26.4479	-7.16053	-28.9113	39.0893	-33.0177	-2.07357	12.6451
TAC1	-18.531	18.3408	-0.126997	-6.19167	-2.44685	6.88229	3.50695	4.85314	4.4969	7.42801	2.12023	-1.10806	-3.31616	9.46628	6.58253	2.37298	1.62223	9.1736	6.64288	-5.47666	-13.7959	-13.6943	4.6015	1.60512	-6.61759	-7.36641	8.24089	3.5881	-1.93242	-3.98902	9.79256	10.0565	-21.0574	4.55793	28.4545	3.03491	-5.81898	-8.684	-27.5365	-6.20893	9.45339	-3.09786	-27.6452	17.7678	12.3178
FCGR3B	12.6699	15.3507	11.4777	-21.8342	13.7595	13.2471	-0.941287	-12.0695	-2.28971	20.4131	-16.902	-1.77383	-0.186474	-18.4467	-47.712	5.00755	32.7733	-12.6412	-4.43241	1.99081	-28.0457	-19.7133	-8.68207	2.572	7.22661	17.5556	5.54635	5.58366	3.26678	4.36461	14.3392	-0.593227	14.6407	-13.5345	5.12114	2.36005	7.34815	20.231	22.2271	13.3723	-29.5103	-1.7469	-24.011	-7.37838	12.3021
TNFRSF11B	4.44336	34.2569	-11.6707	11.8703	-1.36073	25.8414	-17.4981	-27.0256	-17.4879	-8.14992	15.5941	-4.7557	-0.291228	-9.59389	3.8201	14.0266	42.1226	-15.7952	-7.11164	10.8309	0.657796	0.0583731	-13.7623	-14.8585	13.1791	-13.9415	-11.6519	-6.64065	1.65319	-6.05382	-8.32427	5.57838	2.58459	-7.41061	20.1636	-7.96068	-12.7205	-1.98468	7.69516	6.96667	-6.45436	12.0068	-10.1971	9.35146	12.1156
LTBR	-11.5102	-7.19341	7.74807	-3.88401	-1.65345	10.2633	7.1847	2.32299	-0.0754189	6.23422	0.859708	9.79985	9.36638	8.58845	11.1904	1.05255	5.14398	7.29351	5.04531	-4.27247	-8.03532	-9.47182	8.99446	3.50422	-3.00433	9.01364	4.50349	3.92678	-6.6905	4.37446	3.1681	-4.46475	-9.42625	-2.91187	-7.03748	-6.92934	-6.30301	-6.31483	-9.48095	-0.688033	-6.25067	-1.73131	-6.01576	-6.23331	11.803
FCER2	3.07516	-8.56326	13.5395	29.1429	9.66926	2.47914	-9.95261	-7.66619	-5.47059	-2.57797	30.3905	-4.63171	-7.65147	-2.85214	-3.95689	-2.74958	-8.51476	0.510168	-8.05027	6.22731	-8.45892	-6.87313	-2.23723	-10.655	-5.78251	-1.11502	-4.00834	-1.12689	4.02248	1.87268	-9.18779	5.07629	2.57749	1.24305	7.50219	-7.35949	-5.9518	-4.84577	10.0173	8.94448	1.45356	-3.59442	7.54072	-1.45039	11.5011
HLA-E	1.16349	3.42451	6.98882	11.2917	0.0145373	3.7886	-7.42644	-6.46636	-8.06174	12.232	12.1674	1.99989	-3.97331	0.227745	-14.4786	5.4647	9.09048	2.36069	4.13202	5.18962	-10.9937	-12.6969	-5.83135	-2.61712	-5.79299	0.435392	3.1217	2.33326	0.0630566	3.85115	5.48554	-6.86005	11.6283	-1.76368	4.27928	-3.90796	-4.73257	8.23218	5.5203	12.0924	-8.11816	-8.93129	-13.11	-10.8165	11.1991
EPX	13.0284	8.98554	-6.66957	10.1857	6.63985	-1.67816	-17.6477	-15.9028	-12.5522	-4.49561	-8.8383	-5.87335	-4.60802	-0.981146	-7.89868	3.37526	-5.38335	-6.58469	-10.0516	2.09551	15.5811	13.5307	-4.96836	-8.9817	13.6408	-5.05801	-2.43989	-30.1643	-0.720274	-10.4322	-5.34384	6.75713	7.23321	-5.99093	9.72012	11.687	5.35149	13.2603	8.12839	2.20065	10.6464	-2.90212	12.3515	11.7678	11.0516
TNFRSF13C	-10.1094	-23.9431	9.71933	17.3206	-10.1201	9.10972	5.83101	5.28749	3.34163	13.3808	14.6184	5.99025	4.67275	6.92948	12.5579	-4.11155	6.02976	16.0744	7.5555	2.02952	-15.2926	-8.23864	4.56821	6.17208	-15.1875	5.125	4.84773	7.02481	-4.22632	3.02716	-8.1472	-12.69	-5.88348	5.66255	-7.58863	-18.7188	-7.0141	-17.5468	1.48174	4.11834	-0.30924	7.48209	-12.8247	-8.00609	11.0478
NODAL	3.36603	-1.69325	-3.41354	3.60549	-2.86775	0.052099	-1.23727	-2.65139	2.23949	-0.987708	3.69254	4.44041	5.20806	0.826488	4.35724	-0.113349	-2.00312	-1.30197	2.03114	-6.20933	-1.85223	1.51472	5.13334	-5.3525	-2.55084	1.47173	0.756669	-2.46309	1.44271	-2.15171	1.70373	1.96708	-3.60173	-3.69203	-7.5124	-3.89173	2.68061	5.6167	4.8954	-9.79717	6.43059	-2.40501	4.50735	-0.190514	11.0267
IRF2	0.433501	4.57349	5.00656	7.23787	-3.718	12.5841	-1.09614	-6.39431	2.22442	5.76724	11.3298	0.874681	-1.33548	-1.39859	3.3708	-5.6168	5.17741	-9.90283	0.482918	1.7093	-16.3274	-18.971	7.11137	8.46711	6.90215	4.23093	-1.26794	-1.45136	-1.44653	-0.00469236	12.3524	-3.68541	2.25379	-5.87601	5.00906	-8.71627	1.17519	0.0321924	5.40808	6.42255	-4.26322	-4.01306	-12.033	-12.6188	10.9691
IL21R	23.4972	23.5475	11.1015	30.9687	9.17943	3.6452	-30.6583	-23.3464	-22.7663	7.8955	33.7772	-11.9971	-9.16304	-29.4922	-26.8747	-16.0729	22.9261	-26.1221	-12.5491	24.0203	-14.581	-9.02422	-25.4771	-20.3104	3.27293	-9.78386	-6.08665	-0.719547	7.90557	-4.89843	12.2534	18.4743	22.7283	6.76667	22.8375	-17.6786	-5.95974	17.4917	24.3849	29.6296	-8.65147	-21.1484	-0.713227	-2.22859	10.8246
SYK	9.76284	0.835303	14.0935	18.0802	1.91817	5.13459	-1.32804	-9.31778	-5.83414	3.26159	23.4707	-14.9099	-11.3009	-9.87336	-22.8275	8.87016	10.8927	-12.8609	-2.10071	8.21617	-5.79138	3.82947	-11.9541	-1.28331	-7.34766	3.8178	-1.56999	0.432256	-1.90057	0.934021	5.5201	2.20062	0.986748	-6.45962	8.92641	-5.94879	-6.24396	0.197832	10.3905	4.43918	11.4348	-0.986452	-5.87931	-11.9274	10.4921
MYC	-6.03452	-6.67277	0.207687	5.42879	1.57314	1.47159	-7.59505	2.95285	4.99539	5.55552	-4.02065	3.402	6.36828	0.985581	6.68375	-7.9678	-2.19868	-2.54339	2.47165	2.32362	0.799471	-2.15832	-11.5611	-0.301248	-8.32435	-2.66996	5.80455	4.63781	5.46414	3.92203	-2.66911	-0.0338743	1.62771	-5.66369	4.12496	-4.12843	-1.62041	3.29525	2.42966	1.80138	2.16504	3.06359	-7.1395	-0.252641	10.4893
CXCR4	-1.45563	14.2659	21.3124	21.5298	-0.805393	17.3912	-3.76442	-25.9275	-7.99674	9.99564	24.1577	-20.987	4.24096	-12.6683	-6.81858	-16.0213	11.7277	8.5134	4.64132	17.9258	-25.7778	-19.8841	-6.31932	0.235388	-6.29117	6.97851	5.69456	6.2077	-4.84852	5.00842	2.47777	-3.23548	-1.19802	-10.2982	16.5348	1.88514	-6.17605	-2.65088	18.2322	17.4628	-21.8292	-6.8075	-12.9421	-11.7158	10.4372
RAG2	-23.7961	-12.2876	9.88078	3.24175	-15.3558	3.30508	-5.14702	7.16788	11.5972	10.7134	9.06261	10.9073	3.42309	20.9975	5.72088	8.85769	11.4086	11.2568	5.05872	-14.2294	13.5473	18.2239	11.7154	12.4504	9.8632	-3.5399	22.1503	6.65665	-6.32789	3.19839	12.5348	-26.9364	-5.45152	-16.8913	-27.7767	14.5134	9.45539	11.0045	-20.9029	-31.1004	-26.2696	5.05228	-23.9659	-22.987	10.4266
KARS	-1.6106	-2.82434	0.982119	1.67366	-0.227133	0.293784	-5.35405	2.214	1.70195	3.3158	2.39513	3.40919	6.26346	1.00001	-0.644029	1.16556	2.45791	-0.139719	0.398595	-0.174528	0.974173	2.74849	-5.50436	-2.76276	-8.62086	-5.13784	0.885161	1.4982	-1.22421	1.02162	-0.78762	-0.463986	1.02079	1.70468	-4.44229	-0.299913	-1.24826	-0.0802082	1.66835	-3.90572	2.09618	-1.58097	4.81597	1.32861	10.376
BLNK	17.8762	2.83435	17.6894	32.493	4.97927	8.93527	-10.8154	-18.9048	-10.8373	6.92102	34.9739	-25.4585	-21.5392	-22.5383	-33.0803	19.2128	12.8793	-14.1465	-10.0956	14.5569	-13.9123	-14.9446	-17.0043	-1.20959	1.38014	-0.974707	-2.62124	4.22136	3.31111	3.99112	7.35745	12.3732	9.64859	-0.0690999	16.6846	-12.4718	-7.27256	14.5299	17.5182	17.5022	-8.77212	-2.96867	0.0492917	-32.2817	10.2993
MBP	-9.99706	-8.04304	1.02998	1.08617	4.42236	-9.65397	2.98935	2.16704	0.260068	16.3897	-0.706838	-3.34326	-19.7409	5.5969	3.13043	-3.6275	-9.21463	15.6212	2.14621	6.21398	2.39612	-0.400873	-16.1014	-3.40206	-4.85004	-1.46675	4.50258	3.80674	7.79573	5.35409	-4.36926	-4.16362	10.5513	10.905	-6.47618	3.84041	-5.4976	1.1011	-1.6184	4.89634	13.9027	-1.45022	-13.3413	-2.64053	10.287
PTPN6	3.63584	1.45843	15.2538	18.3761	2.96178	11.5201	-8.30326	-12.514	-5.14244	11.1647	29.5757	-10.5373	-10.5538	-3.80915	-24.1676	5.46713	11.449	-11.0676	-0.0322794	9.61113	-16.2703	-14.2877	-5.88545	-1.58205	-8.57454	0.694703	4.83083	3.42811	0.198797	3.03929	8.11335	-0.649941	6.11534	-6.51555	9.72938	-8.68901	-3.3731	-0.0216361	12.5701	13.4373	-10.9747	-4.48275	-3.93792	-11.2588	10.286
CD1B	-16.8027	-12.532	10.1349	19.3662	-15.1852	2.64504	-0.676925	12.2137	6.23732	10.3338	6.73736	11.4511	-0.623823	18.1331	11.7847	7.08877	8.00576	11.4081	5.8285	-11.0132	3.61944	7.55399	1.27476	6.71902	-0.725365	-1.22888	15.5452	3.16254	-8.65692	0.281417	3.46489	-15.7915	-10.2537	-17.3772	-12.5815	4.41985	1.46195	1.90628	-11.8995	-10.3567	-14.7541	0.430352	-16.4549	-14.2939	10.2529
IL8RB	11.1192	23.2132	-0.79739	20.9304	7.49346	12.5776	-3.18596	-4.65238	-6.83239	-1.05557	5.56305	-0.793805	-3.29324	-6.22518	-5.85389	27.6626	-7.3271	-5.75717	-6.99414	6.56999	-22.156	-36.0241	-5.27805	-6.08635	-3.40309	20.3615	-2.70812	-3.58286	-3.71219	1.11724	-5.00852	-5.30345	9.60858	4.44048	21.2019	1.86275	-7.61862	4.12703	13.0555	-1.23588	-16.652	7.36029	-26.8452	0.117911	10.2346
HLA-G	-1.15944	4.17955	5.52233	7.45509	0.732285	4.23909	-1.5693	-2.90816	-10.456	13.1017	7.36061	4.38388	-7.05362	6.98271	-10.5738	-5.96978	9.66079	4.44119	4.25895	5.05131	-14.7716	-14.3132	1.43922	2.05051	5.61164	3.15778	4.16373	2.91191	0.0989778	3.30514	-4.54815	-6.21763	8.979	3.41745	2.37266	-3.23958	0.0218973	9.44673	3.03494	9.13699	-7.57123	-10.0408	-22.5042	-13.6215	10.1918
PAX5	-5.61981	-1.61383	5.37547	2.57313	-20.1461	7.26266	8.69935	4.69932	-0.113089	9.2083	0.697774	9.75541	6.06628	2.76606	9.65464	0.424563	7.34207	11.4876	7.31571	-11.6148	-4.47754	-1.47646	2.71217	5.20317	-11.7226	4.00225	4.39332	7.10594	-2.43808	4.71452	2.63355	-2.76152	-0.981742	-1.01114	-1.28394	-4.64377	0.301012	-6.01385	-20.9297	-11.845	-7.99065	2.58666	-12.2684	1.97117	10.0486
NCAM1	0.853844	4.38611	3.90589	-0.261732	-2.30375	-3.50818	20.9125	-4.23129	-2.58943	11.4062	1.16313	-2.94072	2.51749	-3.80365	13.3141	-3.31912	-2.89035	6.76127	0.72998	-8.54114	1.48214	-0.33317	14.826	9.36906	4.46771	-5.5607	-1.74667	-2.09065	-2.20451	-3.1079	5.40674	7.54771	1.86446	-5.72178	-7.53829	-8.97346	-3.49315	-6.44854	-11.1402	-7.99883	-8.08895	2.446	-11.0423	6.51813	9.96791
NFE2	-8.02368	-6.99044	0.446498	11.2272	7.25045	1.26008	-3.97369	-3.83363	-4.86802	-3.40921	-6.68896	1.9012	-4.85849	-0.546517	-2.27819	6.61751	-0.00870704	3.58372	2.63831	-14.3011	6.66372	9.22395	1.93523	-1.00868	12.7447	5.99561	-6.19713	-0.84442	1.78827	0.0150183	-3.93539	7.22792	-3.09582	5.32709	10.3121	10.035	8.91241	7.5357	6.63616	-17.5722	-27.0863	4.83394	-4.83612	-9.75522	9.93682
AICDA	-7.30481	0.423681	2.5	13.225	3.55727	1.25134	-1.27873	0.376184	-2.89531	2.02165	15.9226	-2.04726	-2.28391	-0.44159	0.917393	-2.73862	-2.84554	2.96737	-6.25264	7.09789	-1.86686	-4.60048	0.146667	-1.23035	0.313797	0.396258	-1.30343	2.32929	-7.24753	0.136136	0.594826	8.60596	-2.63776	-2.13934	-7.50585	-3.41901	-1.32453	0.350367	8.44506	-3.92602	-3.04968	-3.71418	-5.04889	5.52355	9.91372
ELA2	2.20961	6.70543	-0.213108	5.65648	2.76012	4.4307	6.57573	-1.51974	0.98988	3.25859	3.09938	6.3967	0.760687	-1.22474	5.79252	1.52865	-2.61588	5.44891	3.09902	-0.312948	-10.2863	-13.8103	7.60382	-4.67056	2.53059	0.849842	-2.43342	1.80715	-2.36046	-0.0892827	-4.40194	1.42485	4.61336	-0.15483	3.46523	-14.0257	3.66032	-8.70997	-2.37848	-0.533176	3.90656	-7.73651	-11.0508	-0.0460187	9.71468
KLRD1	2.93545	18.5923	-4.19752	14.3903	11.402	-1.40111	-14.1983	-27.852	-7.1529	11.8105	11.7224	-16.3787	-0.296635	-17.4474	-26.28	2.8422	11.1056	-15.2795	-5.83973	16.8875	-10.1558	-9.77009	-28.2274	-10.1419	-7.62926	-2.73538	2.01054	9.07747	15.3271	9.64201	29.7675	19.4486	11.8738	6.13004	6.26275	-9.94367	1.19807	8.89583	2.55139	14.5414	-15.1465	-3.89339	-2.42026	-2.02728	9.69935
CCL7	-11.9875	19.4992	-17.7729	-26.4596	20.7798	21.3562	-21.3279	-3.90263	0.178685	-21.3279	-35.3363	-38.2966	14.4576	-8.24016	-26.328	-8.42888	-16.3028	-22.6772	24.1188	17.3228	-12.6803	-16.1556	-16.4139	11.0478	-15.1117	2.92903	25.9014	29.3054	5.16403	27.7269	19.6957	11.1066	13.0408	7.61379	-1.12109	12.285	4.54144	1.10121	23.1532	10.8572	-10.54	19.5829	-7.41827	-4.93635	9.60018
RAG1	-2.98007	-5.33159	3.61436	-11.0216	-2.77836	4.80045	7.72614	3.88928	1.01017	5.81613	4.41847	8.95452	0.233851	6.90764	9.53723	1.96416	3.28737	13.2997	6.12897	-3.50668	-0.906533	-9.5649	4.11138	1.51444	-7.34188	-1.50853	4.59628	4.83238	-7.49425	1.26968	3.35731	-4.36859	-0.318946	-8.25856	-8.22649	-2.21541	-4.70912	-4.71568	-3.78606	-7.67247	-5.72185	5.08056	-2.37762	-1.54529	9.50976
CD9	-2.12629	1.29272	8.95257	1.06293	-2.33706	5.22704	5.3038	7.27692	7.24288	4.18559	-1.87973	4.17276	0.0440023	5.30295	2.98171	3.72545	5.27215	5.7318	8.28779	-1.46185	-3.60845	-9.79302	7.57486	8.89541	-0.763912	0.545004	6.81336	2.30967	-9.60336	0.752247	6.76586	-3.73283	-7.61736	-11.7846	-4.45465	-4.01338	-2.4224	-5.20102	-5.2698	-1.64022	-4.82542	-1.31269	-12.587	-13.2844	9.50829
LYN	2.77567	2.47387	11.5828	16.3291	0.655243	15.1665	-3.66693	-7.0258	-10.1369	10.4922	21.0742	-6.31774	-4.86126	-1.80607	-36.9406	11.1512	20.1342	-9.86888	1.97415	5.06908	-1.7428	-5.56362	-15.145	-0.867481	-5.34193	6.01083	1.41559	2.81819	-5.06321	2.97516	8.17039	0.293605	2.90403	-5.36392	4.41756	-7.25872	-5.51732	5.23643	9.77161	5.12193	-8.30185	0.945133	-16.258	-11.9106	9.36071
G6PD	1.25881	6.91254	5.06617	-17.6119	3.99871	10.2583	15.9448	7.99832	6.07998	-3.36793	-5.41451	3.09495	6.72903	-3.29079	-5.79498	-3.78495	1.41706	-12.5026	-4.55058	3.25707	-12.5668	-7.41059	-11.7262	-5.48814	-5.97178	3.58011	1.84943	1.97271	2.93973	3.38239	1.45033	-2.67217	1.41307	4.42095	4.46839	-3.58925	1.01367	-4.96739	5.28446	3.88427	9.43779	-5.11307	-3.00149	1.71201	9.25891
RABEPK	1.72072	-1.01051	-2.04107	-10.226	5.99048	0.695212	2.16218	0.019743	2.35198	-8.24622	-2.45796	-0.387573	4.56711	-2.07196	4.00491	0.156147	0.169752	-6.88816	-8.43627	3.45839	3.07775	0.104898	6.89394	3.25843	7.37709	-5.9376	-4.36915	-2.8976	2.9791	-2.35506	-0.140188	0.715391	-0.488582	2.44351	-1.62468	0.173028	3.27949	-3.12364	-1.73262	-1.81258	1.52559	-0.393322	5.79305	3.7229	9.25735
LANCL1	-3.81485	5.42561	-4.42176	2.43121	-0.280658	-2.23471	5.53442	-4.29088	-2.58607	5.73751	1.16997	5.227	-0.105567	2.42486	-4.96804	1.31717	-1.87521	-3.86641	-4.23279	-0.308791	-0.310677	0.607822	-1.29573	-2.76714	-0.705711	0.642378	-2.12335	-1.17574	-3.80022	-0.45523	3.76227	1.04775	-0.5461	2.27652	0.406322	0.74117	-1.97882	-2.16981	2.88635	5.88413	10.9831	0.455512	-0.031667	-8.61511	9.24915
CD2	-0.39956	13.7103	15.2722	30.4764	3.92234	7.43945	-18.0305	-20.6259	-10.4958	16.4507	27.2682	-3.50737	-12.8685	-15.9844	-23.8556	1.71358	19.39	-14.7729	1.91867	18.3518	-20.7546	-19.978	-16.3541	-3.91547	-29.498	-2.47418	5.28397	7.37867	9.3008	6.88386	18.452	6.92705	16.2225	-6.31351	10.9801	-21.5496	-4.81513	8.57478	13.8752	24.0526	-16.8122	-5.12035	-0.860725	-14.8587	9.24256
TLR3	6.84041	13.2331	-6.67039	-8.29262	8.62432	-11.7299	-12.7628	-10.4454	-9.13531	5.47472	-12.5053	-3.35092	-10.7671	0.367351	-21.4963	3.59894	9.80271	-12.0519	-1.90073	6.21693	-2.50592	-3.9823	-2.80279	-4.31411	5.56929	-1.10811	-8.49438	-3.3104	4.099	-0.941758	9.31182	8.62306	17.0238	10.5302	9.3399	-8.50704	3.73202	11.1979	6.17432	15.8223	4.7339	0.393024	6.56338	-10.197	9.20545
IL10RB	-4.06991	-4.78235	0.793813	0.917428	5.72121	5.85497	-2.38882	1.11815	0.0961496	-1.46227	5.86569	-2.26716	0.00273866	-2.33914	-6.86974	2.40395	6.40991	-6.72375	1.49554	1.99322	-5.74934	-7.52648	7.74961	8.50498	8.46248	1.53353	1.7738	1.95635	0.151726	1.44659	4.50066	-5.39738	-1.79563	1.92702	0.111528	-3.10008	4.1757	-0.302459	2.22619	3.01317	-3.18974	-2.44377	-8.67955	-11.1185	9.19344
CD55	8.72116	13.3932	-15.5039	-2.14667	-2.00044	-0.372493	7.74401	5.64013	6.52744	-15.4408	-5.90818	-35.1333	2.09925	6.58194	-6.23309	-2.66823	-10.1256	-2.9153	-1.8541	-1.90706	-2.98763	-13.7751	0.429932	4.30385	0.742409	7.20347	2.64157	4.09142	-15.6984	3.58421	-3.47548	6.45203	7.94385	-7.97244	14.9299	13.8856	1.43254	3.92108	2.17093	4.00376	6.49115	-0.702616	1.61669	10.2694	9.17951
IKZF1	5.60617	4.25895	8.18001	19.2073	2.53251	0.186196	-5.35466	-9.19	-6.99226	1.90744	16.9445	-5.4169	-6.52021	-10.2729	-12.7174	2.9292	3.74681	-2.03834	-2.66072	7.72365	-7.29537	-6.11598	-6.67744	-6.67233	-4.77626	-1.22126	-1.11108	-0.183619	1.81385	-1.88861	3.04571	6.02626	4.98502	-2.34163	5.62653	-3.90444	-1.0945	4.48696	4.90009	9.73791	-4.0472	-3.07758	4.4911	-6.76552	9.17239
FOXP3	-2.37414	-1.73958	-0.239287	5.39566	-1.84345	2.31237	-2.37737	-0.718435	-5.27758	0.0321988	0.44896	3.40825	-2.66328	0.0575227	2.36581	0.63752	-0.634004	7.68769	2.96081	4.80564	-0.288872	-4.50228	3.02809	-0.214448	1.67052	0.201396	-0.686313	-1.01935	-0.988233	-1.09468	-3.93699	2.28756	-4.13096	-5.84266	4.02506	-0.729198	-1.18753	-1.81466	4.01658	-4.68917	-3.02769	-0.791289	0.440651	7.02917	9.17042
LCK	4.99205	13.185	19.6583	33.9621	8.07867	10.6364	-21.1589	-25.2014	-9.49031	16.7409	37.6637	-13.5599	-15.7725	-18.0931	-27.7499	4.33437	16.2728	-18.9024	1.75832	21.0751	-26.5623	-22.6381	-20.2941	-5.26172	-26.7342	2.80286	4.88751	8.71108	9.07044	8.80457	13.0426	12.6837	17.9484	-0.370194	11.8187	-19.4832	-3.95228	7.5765	16.4806	24.7332	-25.5108	-1.8189	-2.2406	-22.1231	9.06429
STK32C	3.55019	-0.794014	3.40886	7.09551	8.69233	6.0676	-2.6494	0.336148	4.64115	-3.2852	4.03035	-2.87861	5.84638	-4.75176	-3.14821	-0.155343	-3.49795	-15.2815	-9.3185	2.85603	-0.79547	-2.71983	-6.98248	-5.082	-7.16605	-2.78764	-1.11462	2.69439	-0.20599	2.21366	1.63745	3.18416	2.44406	6.06812	-0.18652	-3.97412	-3.14727	-3.50249	-3.66805	4.71143	0.609968	3.17429	11.2538	2.57712	9.04887
TPPP	-3.11782	0.737517	-3.67201	0.0950897	4.85825	-3.31068	-4.29631	6.54866	7.81132	0.631409	1.64203	26.8875	-1.53736	3.90022	-4.67986	3.01081	-0.795665	-0.848461	5.98463	2.06232	-5.79227	-7.32924	-4.90827	1.35969	-11.3902	7.61597	5.00298	5.9923	2.51586	4.87692	1.2297	-10.4552	-1.6166	-3.6002	7.21548	-7.7965	-8.31061	-4.19596	-1.05486	-5.75107	3.15225	2.47383	-5.92194	-5.22368	9.03481
JAK1	-1.01099	-2.8229	2.87815	6.27637	-3.09056	4.91576	-0.0411936	2.45594	1.15385	6.09834	10.2313	-0.774515	-2.09629	1.00039	2.62106	4.38131	6.31103	3.74412	2.18016	1.45825	-0.660717	-1.87213	-6.47592	-3.82382	-5.85856	3.00697	1.07363	0.279007	-1.57201	0.255798	-0.28784	-3.1052	-5.63745	-0.71365	-1.28186	-1.14681	-0.994391	1.39781	-1.36253	1.88736	-2.76208	-1.67224	-7.02704	-7.51596	9.0176
BCL2L1	0.0865541	5.26762	3.27191	-1.17158	1.00848	10.7847	5.12108	0.273474	-5.00543	1.5272	0.243787	9.63326	-6.4525	0.406384	5.42213	-6.50194	3.77252	5.81105	1.93749	0.895786	-5.53565	-8.34794	-8.06866	-2.65768	-4.04393	5.68352	1.75819	4.79937	11.1937	2.37568	-4.01563	3.07196	-3.50092	1.01528	1.61959	-1.91972	-1.98185	-2.27479	0.291674	9.10635	4.04161	-5.22958	-16.1258	-17.5868	8.94496
INS	2.81263	-18.9609	6.66516	-7.77609	2.48027	5.97561	4.85977	11.8988	-0.0867755	10.9764	3.17665	6.00262	-2.5129	5.57932	9.11633	-0.122691	5.43207	11.0463	4.83716	-1.25332	-13.3746	-12.4717	6.1744	4.99989	-6.0584	-3.29662	3.54508	4.33047	-18.5135	-2.0113	4.39733	6.72029	-21.259	-14.8354	-9.01808	2.04728	-2.2938	-4.28714	-10.4254	1.60802	5.11811	3.8122	2.3551	12.5904	8.92958
PLG	0.910956	-3.79848	2.42453	1.80786	-1.92232	3.43071	3.43101	0.930148	0.577994	-0.65354	-0.98933	4.70202	1.09672	3.53529	5.15215	-0.464565	-1.90391	4.82223	3.12394	-2.99463	-4.56725	-2.26399	3.9051	-2.09311	-2.84767	0.119133	0.208937	3.86519	-5.30393	-0.731881	-2.08656	-1.6361	-6.48843	2.36691	0.567465	-0.144979	1.27061	-5.94343	0.0465806	-0.804865	-6.15391	0.0254411	3.36072	2.11123	8.92836
CXCL12	4.27494	-3.62832	12.8562	24.6229	-3.16206	-1.39688	-3.02764	0.575898	-3.00021	5.89827	24.0277	0.722091	-3.82443	6.06568	-27.6962	19.6014	13.3792	-0.471933	-6.977	5.24745	-5.15423	-8.72638	-24.6076	-9.38224	-23.5458	0.848368	-0.601719	0.681028	0.555854	-0.344572	3.75517	-1.97352	-0.071753	-4.96308	16.1728	0.116775	-2.13716	1.97829	8.17247	15.8895	-5.82826	-5.89281	-6.77333	-12.2549	8.89144
IL17RA	0.249851	3.8863	16.3747	1.65751	-13.5074	16.5494	13.7679	0.291292	-7.67025	5.52136	20.0124	3.62146	-11.5152	0.640477	0.472954	11.4639	14.6796	-6.31014	6.70434	-2.314	-5.15795	-4.33227	-11.9753	6.18545	4.62256	2.33256	0.396076	3.06456	-12.9496	1.0428	4.1338	-3.10517	-10.5818	-8.80818	1.61979	-10.0403	-4.24035	-0.000594766	-5.69214	-1.65094	-3.5376	-3.81608	-6.39684	-5.68891	8.85026
LTF	23.4962	-0.738689	4.19855	21.1719	-4.11134	5.19614	-4.11923	-6.41956	-7.16565	-6.96289	26.7279	-13.7248	-7.47934	24.0121	-13.9529	0.697758	0.104718	-9.06557	-15.4267	1.00939	2.97192	-4.82646	1.05428	-5.80206	-25.8499	-7.3239	-3.42061	-4.76337	-9.0346	-3.5797	-5.01236	7.1143	-11.0618	4.21368	47.5074	10.2	2.85076	-8.30174	18.1034	18.6117	-9.48552	-9.92425	1.47099	-23.1602	8.7834
IRF7	-3.3339	4.60203	11.3281	9.44446	6.98296	14.2621	-5.76022	1.78214	-2.15568	3.06979	15.7829	-8.41912	-3.16894	0.754874	-20.0227	3.24572	5.12471	-8.29389	6.34422	7.54736	-16.8567	-23.3777	-12.812	-0.534057	-11.8992	2.41608	5.61914	7.20428	2.15334	8.14586	13.1938	-8.67686	5.87383	-1.25333	5.19421	-9.17412	-13.726	6.8431	6.77095	14.1336	-9.62664	-1.16855	0.081228	-7.64107	8.77299
ADA	3.70583	1.76093	4.30909	7.66331	11.4168	10.2711	-3.88145	-5.2763	-1.7712	-1.72706	10.4693	-19.9452	0.869574	-20.2292	-7.00706	-10.1781	12.0095	-8.19878	-11.4544	10.9298	-3.04432	0.860747	-18.572	-7.72375	-11.015	1.10218	-5.25456	0.210294	8.01254	0.512692	-0.759341	4.49474	9.30018	3.92091	7.62709	9.02266	-1.19234	1.1779	11.8832	11.0871	5.06342	-4.86039	-3.31699	-2.27337	8.71128
EPHA2	18.5519	-0.448977	18.3297	-0.608482	-6.25692	15.4183	-6.22578	-21.9164	-9.83107	-7.82532	1.68042	-15.7997	17.2911	-7.12604	5.58645	-1.8778	3.41202	-8.58556	-5.08617	-11.1608	-1.35179	3.24305	0.807476	-0.551999	19.0244	11.1224	-7.43308	-5.98468	11.1117	-4.85264	-3.87771	-8.57931	-12.8454	19.9019	17.2872	-3.84242	7.23609	-8.40774	-4.83645	-8.93888	1.58207	3.39008	-0.142761	-0.582384	8.53941
TBX21	3.67482	5.33836	-2.33319	5.81537	-0.350363	3.40837	-7.41346	-3.09976	-5.79161	3.02022	2.24556	-2.91481	0.270439	-8.481	-2.80898	0.59703	5.92922	-2.3275	-0.324988	1.93931	-2.36228	-2.35497	0.193443	-1.17555	2.74106	0.153147	-1.93804	0.35849	0.0126834	1.53514	10.3017	0.458751	3.56309	-4.28518	-1.28329	-2.93356	-0.723574	5.16427	6.40667	6.31147	-6.81263	-1.1007	-10.4294	1.8062	8.53442
CSF3R	7.78286	16.3479	2.72446	5.6055	9.34084	17.5727	-5.35198	-7.84702	-3.96216	-0.239419	2.10306	-20.0387	5.92865	-4.10833	-25.9998	-0.117023	7.91236	-19.7584	-9.7433	10.1415	-7.6347	-7.66949	-9.58515	-2.10158	4.99673	14.5723	-1.5502	-3.00655	-0.902757	-1.99284	3.69937	-3.25098	5.14067	-0.789586	5.09092	2.3151	3.52085	9.12703	18.3003	14.0317	-6.83272	-0.613746	-14.9204	-8.23793	8.52028
MX1	-4.09438	-1.74308	15.1246	4.49959	10.5458	17.2777	-12.1071	-5.78593	-10.3241	-1.78474	6.1922	-22.5837	-4.92288	2.98901	-14.5252	7.63496	5.53001	6.89202	9.78181	5.8232	-9.36495	-12.9154	-4.27036	3.70336	-6.84332	5.01193	9.15241	9.43706	9.78181	11.6277	16.3566	-3.4712	-1.25868	1.27545	-1.01326	-2.32023	-10.8811	-0.70691	10.7643	0.432689	-10.5969	-0.431729	-7.56738	-20.3218	8.47818
AIRE	-2.14018	-2.32567	3.01416	4.74949	-1.08573	4.42081	4.92918	1.02403	-1.48818	2.34523	4.34003	5.57192	2.51307	-0.880029	5.74186	-1.9899	-0.254155	8.20859	2.94449	-0.814754	-10.6136	-6.88726	5.73856	3.30932	-2.68945	-0.783554	-2.82905	1.70091	-2.21907	1.88683	-0.82355	-0.362648	-2.50915	1.04006	2.27341	-2.80775	-3.40692	-7.56271	3.62164	0.334569	-5.27112	-1.92316	-1.70965	-6.33091	8.44669
IL6	9.13534	6.71114	19.8862	1.19477	6.57355	20.5551	11.6473	-21.7437	-26.1433	-24.5058	10.7515	-10.9906	-2.08947	-8.9351	-27.5279	7.61592	-1.93964	8.70885	-4.45842	8.54362	-18.5047	-18.3904	-4.74959	-26.9839	-7.33241	23.0571	-13.5652	-0.634141	-7.27187	0.753316	-6.94064	-2.14291	-2.30165	10.988	35.7776	12.0527	-2.04791	6.03029	23.9889	2.41863	-22.8122	30.4787	5.14769	-0.00461302	8.43225
ITIH4	11.9434	2.34618	-2.73592	4.47747	1.8537	-1.33497	0.431273	-1.08986	-0.557145	-0.396149	-0.253242	0.966773	-1.25984	-4.01514	-2.23708	-0.157257	-0.978197	-1.63824	-0.708739	0.508624	-0.739054	3.32861	-5.08468	-2.07383	-2.01419	0.180894	-2.9174	-1.52179	5.29828	-0.0361926	-2.53113	1.86768	1.73643	-0.473631	2.5061	-3.15943	0.797247	0.977012	-0.439601	5.3043	-1.31365	-3.40682	0.127726	-1.57856	8.38415
HLA-F	-0.51655	2.67723	4.27406	11.1086	0.864454	3.18679	-5.95079	-5.74402	-8.81664	13.6024	7.68659	0.57774	0.975953	-1.98766	-13.7965	-0.196461	10.6767	0.765913	2.93033	4.15987	-12.8467	-13.5379	-1.18002	0.367116	-1.87442	0.852525	1.96943	1.9307	-1.15336	2.5842	6.77246	-4.11233	12.7525	0.294148	0.500528	-5.45946	-2.72822	8.34891	3.22773	9.73098	-8.06514	-5.75573	-12.5511	-6.5449	8.35773
CD80	-5.79626	2.67331	-0.420662	-2.44709	-0.169337	1.18117	-3.61999	-3.9226	-1.27767	3.46722	2.54078	0.298557	-0.397674	0.244539	-1.56114	-4.00196	6.97175	0.335544	1.30861	4.62015	-0.737667	3.76261	-2.56398	-0.848182	-0.320464	-0.408868	0.672575	-2.33875	-6.79323	0.649406	3.72016	4.92936	5.0478	-2.17005	0.975137	2.46219	1.47758	4.64143	-2.37679	5.81698	-1.87012	-3.44958	-3.91141	-6.39338	8.32764
ACP1	-3.51947	0.0929871	-1.27762	-3.0199	5.66176	-2.80399	1.75803	-0.208379	3.71061	-5.00001	-5.85049	2.17894	0.139182	-0.942247	2.37698	-6.22303	-1.22167	-2.44778	0.36277	1.44733	1.67939	3.35945	-2.19456	0.702253	1.24539	0.868223	0.0871309	1.77221	5.47135	1.20822	1.37749	1.13967	2.06298	0.180732	-3.40963	1.1786	-0.502295	3.01124	-0.467839	-4.3113	1.58606	-0.973888	-0.347559	0.0626743	8.29309
CD79A	-1.82596	-8.69938	22.8588	23.5904	-3.70573	15.2419	-11.5831	-2.88758	-3.6135	10.2011	30.3285	-7.19253	-6.31482	-6.15599	-11.0626	-7.97739	0.844011	4.64536	-0.706052	8.59616	-13.4794	-12.9877	-2.76888	1.12068	-13.0608	1.87272	8.10672	7.19278	-6.08771	6.25547	1.96109	4.21751	0.724161	-7.73286	3.92841	-13.954	-11.7064	-0.339283	10.6296	9.42836	-10.8844	-0.182127	-0.0600774	-6.77571	8.15642
IL18RAP	6.67603	12.9035	-8.44335	19.5168	9.00375	4.98687	-14.5386	-4.45906	-5.93429	-10.5395	1.00097	-8.8656	-3.33674	-14.3222	-15.8054	2.72242	-2.48846	-11.4815	-4.79551	9.84548	1.96217	0.939418	-4.02689	-21.3294	4.70282	-2.57356	-4.8619	-5.54268	8.85959	-0.795412	11.8926	10.3482	4.45325	4.3159	0.758214	2.61063	2.78933	1.49529	6.11503	14.4246	-2.59508	2.69365	3.06816	-1.34954	8.15576
TNFRSF10A	2.9601	1.67214	3.25995	14.3943	-2.84732	20.4583	9.8887	-5.92338	-5.33888	-6.32205	8.53045	-9.15718	14.0966	-5.74818	-8.65616	4.847	-0.317459	-8.41066	-1.35393	0.494219	-2.13502	-2.37841	-9.45356	-4.07972	0.175574	-0.308887	-1.53999	-2.82461	-4.79856	-0.280056	5.75318	1.80078	-2.69297	0.0502071	5.09108	-0.930147	-3.16501	0.572391	-0.151459	4.04798	-6.3074	-3.26508	1.19145	-0.898354	8.13502
ITGAX	-0.10432	-1.0717	2.80256	7.19139	1.62577	7.27701	2.35806	1.96178	-0.374294	5.50839	3.57567	0.747104	2.5592	-1.28798	-4.02634	-5.68904	5.754	-3.20527	3.83058	2.18074	-11.3657	-8.16739	0.0600055	-1.33032	-11.5204	1.27127	-1.5697	0.301904	0.462044	0.784127	1.33465	0.924814	2.27484	-1.8665	0.872835	-3.49595	-9.81885	-4.4804	5.92524	7.61288	0.159881	-3.60661	1.10305	2.52096	8.05657
CA5A	6.37608	-2.10702	-2.65632	0.811719	-1.42486	-3.30311	-1.41014	-3.33326	0.449403	-5.41916	-4.5701	-1.9623	-2.32266	-0.512114	-2.27371	0.000199361	-5.40064	-2.17948	-3.92261	-2.86119	4.19941	4.65612	2.52791	-0.612016	7.31086	-1.46307	-1.10943	-5.34994	-0.423696	-0.901092	-4.24732	3.91267	-1.71449	2.40961	0.280852	8.20752	8.62871	7.36436	4.40537	-3.55333	4.90224	-1.68364	-8.70168	8.97535	8.04612
HLA-C	-3.24372	0.961943	2.51078	3.19741	-3.6498	1.72942	3.09677	-2.74318	-3.28344	5.57147	3.32547	3.84846	-0.124481	1.44253	-3.82591	1.30877	5.44571	2.75626	2.02049	4.69475	-8.84997	-8.636	4.7188	3.96165	0.875115	1.92754	3.75522	2.09287	-5.81516	1.44769	3.44727	-2.90436	-0.636809	4.46426	2.24005	-2.84924	-0.328663	5.96028	-1.8831	6.74751	-8.88153	-2.48342	-14.7985	-8.61122	7.85309
CCL8	3.47043	5.86394	6.83681	-2.22239	8.08344	17.8181	-14.0333	-9.53992	-1.56507	4.73216	0.0870392	-3.79954	-5.48636	-8.77305	-17.5573	5.04395	19.2336	-8.65848	15.2447	5.72096	-23.0069	-24.8427	-20.2781	2.50485	-14.1076	10.5992	13.6456	16.0591	-2.4674	15.5743	15.4274	-4.14158	10.593	-3.54679	-0.155623	-4.19681	0.145689	4.26555	8.20096	4.00144	-13.283	3.9566	-5.60668	-9.84022	7.78153
CD46	-5.57181	-1.37134	-6.59025	4.65371	-0.902641	-5.75845	-0.267835	5.95698	6.08957	2.60448	0.663186	-1.63498	-1.5566	1.7889	-3.36131	-8.14187	1.5537	0.0207383	-2.46331	0.351887	-3.70589	-4.05297	-5.74471	-3.05857	-0.0709135	0.854751	2.88418	2.94966	1.52744	2.65163	-0.129916	-0.811474	3.30851	1.21543	2.33651	1.66726	-2.37112	0.298962	1.57283	3.74249	7.96432	-1.89585	5.15371	-2.34902	7.75365
CR1	4.33034	3.50793	8.28858	14.4942	-1.57245	1.55924	-4.4463	-1.35335	-0.130904	-1.65676	9.99616	-5.96092	-2.04395	-0.331067	-6.73309	2.98914	3.23992	-4.48741	-2.26218	3.91918	-8.22816	-5.08414	-2.24228	-3.13659	1.3155	10.3274	0.755427	0.989934	-3.68878	-0.394265	1.2501	1.65245	1.36795	-6.60338	-0.619814	3.09975	-2.82232	0.835151	7.81401	4.31481	-8.12513	-1.43482	-4.16843	-8.52068	7.69075
IL17F	-0.318754	0.367597	-0.727148	2.95028	5.90328	-0.731297	1.88037	-0.957493	1.39627	5.9538	2.16454	6.75478	-0.103586	-1.60392	6.07998	-3.91878	2.68615	9.17835	1.09794	-0.870171	-10.3906	-8.2402	3.56515	-2.17268	-11.8587	-1.95297	-1.15848	0.368774	5.85043	-0.931647	-0.601415	-2.073	3.34865	-0.166627	0.902879	-8.44663	-1.54061	-4.28332	-0.259299	1.47324	1.11448	-0.710531	1.65959	-0.678739	7.67399
KIR3DL1	3.85397	-5.22269	-1.05409	0.551816	-0.458473	-1.08968	3.26818	-3.07658	-3.46903	-1.0577	-1.19153	-3.97935	-4.6669	-2.50749	-3.62338	6.62108	5.16687	-1.15701	-1.73651	-4.6868	2.42507	2.63575	-0.424567	-2.31695	1.96979	-1.33561	-0.760279	-0.643237	-0.900266	-0.970994	-1.97159	4.16301	-1.41616	-1.29047	3.30177	4.68279	4.11021	3.38182	0.682329	0.535595	2.14912	-2.94294	0.373578	4.07752	7.6342
JAK2	7.35405	6.80578	-3.25397	15.5599	2.86569	-1.35668	-4.61685	-10.6096	-5.62845	0.000823535	6.22183	-2.67173	-3.63509	-8.54363	-17.9847	0.192508	8.61534	-10.0234	0.489667	5.96416	-1.507	-3.30419	-11.6817	-5.19579	-2.91934	-6.82991	-7.49833	-1.2857	9.47002	-2.50904	13.6602	7.85573	6.00766	2.20103	7.12253	-4.14884	-1.5314	5.60357	5.72513	8.25265	5.22715	1.43553	-2.73115	-7.16443	7.62782
BTK	10.7689	4.60672	12.4208	20.0189	6.10555	5.5295	-2.91925	-14.9487	-6.88373	1.25727	23.2156	-26.4141	-10.8648	-15.1815	-33.0919	4.60517	9.19234	-15.3389	12.0017	11.1522	-21.633	-11.5897	-16.1549	-7.49305	-2.45653	6.08734	-6.40855	0.373525	3.78865	0.843832	7.61585	7.49219	5.35764	3.78011	11.8622	-2.2846	-3.72602	9.02507	15.0525	12.8632	1.62558	-9.81852	2.30232	-1.7368	7.60162
IL17B	3.83743	2.75385	0.29631	10.709	8.33953	-2.31775	5.20188	1.53743	-2.4186	-3.18693	-10.2077	-4.74039	-2.10146	-3.08734	-3.04152	0.866274	-6.33073	0.467083	-2.92852	3.03313	-10.4807	-6.10012	-4.16342	-5.45289	-10.7306	-0.773114	-3.82006	-2.66162	4.79496	-2.26663	-3.34756	6.3103	4.2547	5.92233	6.66575	-5.4433	17.84	-5.17912	5.61419	4.82592	0.615563	-0.0208203	2.45406	4.46123	7.54752
IL4R	6.54123	0.491579	5.40908	11.2724	0.249011	4.71176	-0.972801	-6.48699	-0.752705	-0.912448	11.4701	-0.305901	1.45923	-1.66787	-1.72367	5.55388	5.19312	-3.77003	-2.48626	0.135509	-2.4292	-2.92981	-2.60359	-0.662522	-1.44084	-1.33874	-0.61142	0.960454	-2.98594	0.242939	1.84375	-1.18572	-2.48344	-3.39149	4.06788	-0.222892	-3.02329	3.28154	0.584921	-0.734179	-8.15456	-1.00088	-5.01961	-4.17161	7.52023
IGHA1	-5.12427	-0.338956	2.44765	0.943894	2.67726	1.59939	-2.21073	5.43117	2.75692	3.48418	-1.98612	2.02536	-1.63126	9.93866	-0.218958	0.280088	3.18421	-3.25359	3.77237	-1.51969	3.20726	7.33453	1.13457	1.03894	8.22045	-5.22525	6.34543	-10.0575	0.292341	-7.11859	-1.95853	-3.07782	4.505	2.17358	-7.22101	2.73524	4.16474	1.15002	-8.2785	-5.15544	-4.15302	-5.81662	-6.91923	0.421882	7.50739
CD47	2.95077	7.28375	-2.38143	3.56444	0.378068	-2.60368	5.57365	-5.10896	-2.23803	-3.14325	3.67523	-3.13392	-4.58943	-2.71589	-4.32532	1.54143	1.62986	0.503113	-3.37645	1.28792	-0.734188	-2.63558	-2.85086	-0.914231	3.29353	-1.17214	-3.54534	-2.553	2.24285	-1.72592	-0.0504498	4.34194	2.22836	0.520462	0.763407	-0.495507	1.5844	3.08416	1.72427	1.91354	0.474813	-0.823983	-1.95205	2.50966	7.4192
C1orf9	2.85022	3.18183	-1.32896	-1.95148	-0.784463	-1.64695	-0.745667	-2.2226	-0.349737	-2.75599	-1.71822	-4.20425	3.30126	0.504581	1.06365	-4.41803	-0.953296	-5.92152	0.175304	-8.25881	7.13136	8.19731	-3.58696	-2.6995	2.89274	2.12987	-1.32774	-0.742013	-5.11739	-1.14647	0.672973	6.84798	4.17321	8.93961	-4.72136	4.89218	3.63283	2.36417	-2.53117	-10.6535	0.821755	7.16661	-1.78087	0.627466	7.40741
S100A9	1.73073	13.1162	-3.24373	2.84144	8.24389	14.0546	-15.3781	-7.7772	1.09769	-22.698	-2.47517	-22.5304	3.31557	-9.31515	-43.8452	36.4498	2.28087	-30.8021	4.224	13.0726	-25.803	-20.7633	-34.3967	7.16653	-2.42995	11.4794	15.7021	16.8006	-4.35694	21.2766	7.23409	-3.26894	5.98454	17.6964	29.0938	3.75399	5.86525	-3.9667	16.882	8.6683	6.52574	8.72202	-18.5723	-11.6559	7.31156
VPREB1	-8.40266	-2.23764	4.39469	-2.13277	-12.4785	5.38616	6.3922	8.57616	6.90889	9.24346	4.42531	8.23426	4.27199	4.15996	7.17264	-2.09856	4.5113	9.48309	2.65367	1.22404	-6.21652	0.289262	7.17821	2.94523	-7.31629	1.70996	3.92441	6.43592	-10.0058	5.8107	4.65446	-5.04169	-2.17336	1.69102	-10.5451	-8.21494	-13.1278	-0.400907	-7.09646	-2.79878	-12.1976	2.61027	-7.06342	-4.73839	7.28552
PSMB9	2.12732	5.89335	7.95528	9.37515	4.6544	9.21363	-1.65185	-18.4011	-9.13637	14.2756	8.63825	4.17788	-0.716597	-8.03497	-24.3588	0.133377	16.8741	-3.25604	5.97371	7.32209	-21.266	-21.9948	-3.67731	1.46061	-4.22213	-3.60633	5.52346	6.25162	5.36583	5.75568	14.1732	0.714616	12.2989	-1.08959	0.780122	-9.97452	-0.461588	7.86727	4.71055	9.76219	-14.9362	-4.66752	-10.6343	-9.19226	7.01329
APPL1	2.29664	0.471596	-2.26495	4.60691	2.10054	-0.35963	-0.0561509	1.67208	2.6937	0.657235	1.09747	-8.93232	1.00464	-1.94056	-5.58936	-0.0147052	1.2564	-9.67839	-0.135247	0.992849	1.16841	-0.663155	-4.04179	-0.279014	-1.08602	1.42394	0.279197	1.87235	-0.787753	1.39592	-1.8457	5.4758	1.87697	-0.0238265	3.24364	-1.22672	-0.649985	2.75842	0.694404	1.3538	2.25832	0.87496	-0.154088	-3.79683	6.97102
TYK2	-0.523464	-3.00797	3.81888	-1.32903	4.42134	-1.04974	-2.19975	2.46748	-0.244076	1.17641	3.45084	2.76801	1.84638	0.08661	1.40007	-3.84083	3.79966	-3.12897	2.41767	-0.287761	-0.801746	-1.23041	0.131238	1.73094	-2.19251	-0.818103	2.86388	0.729791	-1.06046	0.751234	-2.21164	-0.835534	3.36311	-0.0561985	1.40007	-2.99076	-2.85664	-2.86727	3.34385	3.26999	-3.72263	-3.95314	-2.82645	-1.20238	6.93857
YWHAZ	-4.59678	1.2519	-2.03176	0.365781	-0.242831	-1.15835	4.12091	4.27039	4.14872	0.897196	-1.98331	-1.34759	2.58123	1.62805	-0.577823	-3.83523	0.0123054	-2.24898	3.09235	0.632414	3.65989	3.55312	-7.83259	0.383377	0.710307	1.03515	4.33132	3.84492	-2.00139	3.88019	-0.448093	-0.487778	-1.11795	-1.83449	2.93677	-1.25975	-2.06018	-0.594177	1.72965	1.46036	-1.08606	1.74999	-12.2168	-3.31438	6.91007
IL2RG	-2.60854	1.3355	15.2907	19.7197	0.275747	12.2584	-12.7271	-13.1567	-3.70507	11.5904	24.9806	-5.84634	-3.6472	-6.65949	-22.2222	4.02781	13.434	-5.983	5.09638	10.4571	-20.9162	-18.3858	-8.26046	-1.63302	-16.7668	3.22478	7.16799	5.38388	1.55928	5.86629	9.57069	1.31511	5.56093	-5.09405	6.47499	-14.0179	-2.96052	5.64344	9.14211	13.5864	-12.7726	-1.0968	-6.53071	-7.97165	6.90743
MSR1	3.10166	1.28452	-2.79676	-9.02718	0.593736	1.4102	6.17482	-2.73466	-2.47445	7.88984	-7.58444	-0.00179661	-3.97583	-1.52073	-8.85592	-2.75058	8.64416	-5.91802	-2.68792	0.511262	-7.22536	-7.1316	-1.27939	-1.28037	2.42916	-0.334833	-2.47739	-0.42962	0.970227	-0.796665	0.490207	2.73453	9.84048	-3.26247	5.28638	1.05798	0.337755	4.44598	6.89827	18.9618	-0.903447	-4.00251	-0.395364	-3.21568	6.90422
RAD51	-0.0714927	-1.17137	-2.44471	-8.70912	0.764326	1.25022	1.02805	1.90436	2.92283	-3.98161	-1.73049	1.20571	3.34941	-7.39734	1.14433	-8.9659	1.36163	-3.67017	2.16529	-2.2023	-0.408014	2.23277	3.56299	-0.821637	0.845018	0.564522	0.126723	2.1089	-4.50046	2.39607	5.44617	0.44864	-1.37841	3.33519	-3.01726	1.61639	2.93782	2.65974	-3.25767	-0.262372	4.38571	1.53697	-3.89339	6.58395	6.88862
ATP8A2	-7.16845	-2.20414	-10.3403	-6.2317	8.64918	-3.3836	-8.12352	-7.28765	-2.20644	-1.6011	-2.90964	9.53118	-1.05817	-4.08947	-2.41774	-10.6405	-5.51954	-0.107694	4.23852	5.68017	-8.1733	-6.43782	-8.54504	-1.11275	-7.97456	9.954	4.504	6.44484	17.6129	5.32028	7.68606	6.26607	6.7853	9.66736	-0.900191	0.988968	1.93628	-1.78489	1.70227	-3.81607	-3.33081	-0.10026	18.1814	-7.68344	6.85105
QRSL1	3.32919	1.71601	0.334394	8.36718	0.982852	0.420658	0.0404655	0.413797	1.30442	-2.21994	8.27999	-11.3391	-3.748	-4.55181	-6.93053	-1.10311	-2.904	-7.22306	-3.70798	3.52149	2.33699	5.85895	-6.92371	-3.11895	-1.85784	-1.91233	-3.72949	0.573941	1.29217	0.0315395	2.10932	2.42076	1.54176	3.42985	-0.136372	-0.457086	-3.27394	-2.41273	1.0044	4.87285	1.2434	1.91663	4.25505	5.95192	6.82426
CCR3	-0.797201	-7.95571	-2.11443	4.76746	-1.40988	-0.495637	-1.79125	2.14753	-0.523341	6.0167	1.58803	2.45889	-2.58283	1.75056	0.047643	-2.41118	2.53203	-1.99334	0.693934	-0.762134	0.278021	1.1554	4.5998	1.62226	3.01827	1.18594	3.1833	2.30814	-2.07614	-0.674793	0.285228	-4.0315	-2.20523	0.153998	-4.41776	-3.79055	0.798318	3.36701	9.54109	9.65524	-15.572	-4.07643	2.88717	-6.36061	6.82369
PRTN3	-2.15061	-12.7608	4.89731	0.625003	-11.8961	1.00668	0.946977	4.22022	0.959465	2.79457	-0.439515	4.7166	-2.58363	0.679244	2.39104	-1.76611	0.809813	-1.28817	-2.60999	5.28246	4.06343	3.26528	1.0044	4.89909	-2.02076	-4.7491	1.27607	-2.10295	-6.6502	-1.52461	-1.21423	-0.196115	-2.57766	-11.1384	12.6445	2.67193	0.235133	4.91129	15.0425	-0.421173	-4.50253	-1.93802	-1.52985	-3.28253	6.77994
LIFR	13.6532	11.8814	7.74031	21.2346	0.424913	-6.90047	10.2534	-10.5874	-8.4931	-14.3491	19.9298	-15.5764	8.9824	-8.04352	10.9628	7.70191	1.265	-2.78555	-18.5842	2.73964	1.13308	5.91628	-5.23207	-2.36094	4.09801	-4.84458	-4.73903	-1.09173	2.73484	-1.54778	-5.22565	8.27555	-4.9795	-5.49235	3.99184	-5.18491	9.29693	-6.79283	-2.14624	5.06512	-4.7171	-8.97752	-1.8702	-6.75896	6.75944
FCGR1A	-6.85441	-2.74036	4.8028	-13.7887	-12.8543	6.17272	6.16919	7.08302	5.72626	9.63024	2.80288	5.94073	6.98379	4.20303	7.58588	0.972949	7.35695	9.40928	4.37094	-1.02269	-3.43374	-1.62205	8.98848	4.69143	-0.961306	3.99218	6.39967	5.81704	-6.78015	6.23254	4.62918	-10.2827	-7.30022	-0.89025	-17.4041	-9.56164	-1.33652	2.5201	-22.6689	-0.797055	-8.62442	-1.4048	-5.03905	2.88605	6.70677
FASLG	-0.345637	9.49252	-1.98709	2.48986	4.96307	-3.4736	-5.59168	-6.42372	-4.88848	3.41882	0.549473	-0.387859	-3.74679	-6.45207	-4.54541	-1.80397	1.23163	-10.0934	-4.77403	8.44211	0.954718	0.626012	-5.91172	-3.45876	-0.0635235	-4.21456	-3.68943	0.0941442	1.94146	-0.559599	7.60814	5.87152	10.0284	0.614028	2.58249	-0.0957253	1.1501	3.93034	9.11024	11.6025	-13.2631	-2.93846	1.38757	0.619588	6.66946
JAK3	-0.586881	-3.15653	2.10239	9.1074	1.9011	0.693	-3.41801	-3.39095	-2.12597	-0.0933263	7.34241	-3.25407	-3.63574	-2.89192	-6.44069	-4.22371	0.626765	-0.688954	-2.31821	8.56607	-1.91919	-5.49585	-2.9465	-2.7641	-1.63928	-2.75824	-2.63687	0.396645	-1.02963	-1.98673	-1.38965	-2.08787	-1.35429	2.90203	11.0593	1.91925	1.02404	-0.745313	10.4045	7.66175	6.02589	-3.13378	-0.962288	-2.65801	6.5445
KLRK1	8.59323	8.02344	7.54343	15.2923	1.98812	0.15045	-19.7792	-16.1954	-4.43681	10.8952	15.0111	-9.84053	-8.9531	-10.4565	-15.3599	3.49017	10.0854	-9.53453	1.23838	10.7114	-11.311	-10.1204	-12.5638	-4.8726	-11.0228	-2.86592	3.42588	3.9091	8.02571	4.32767	14.424	6.12928	11.5832	0.600667	3.76075	-11.0056	-5.81044	4.61149	2.33366	12.291	-8.26517	-5.6045	8.79973	0.753285	6.54436
S100A8	-0.302625	15.4622	-6.39554	7.90537	15.2055	13.728	-12.8887	-12.698	-6.61536	-14.1889	8.66903	-17.713	-7.69477	-8.95619	-32.9455	36.8524	-12.1647	-20.7285	-0.626122	16.1828	-17.0334	-18.5238	-22.3873	-0.261526	-8.13213	9.0437	14.1809	17.0686	-1.76291	21.5482	2.74963	-7.19373	14.0809	19.895	20.2248	-7.66573	-1.51868	-12.2015	6.33872	3.90671	11.3158	12.5095	-7.93994	-8.32918	6.44741
KIR2DL4	-4.44313	2.43378	1.22083	-5.25547	-3.33735	2.46833	1.21723	2.26256	-0.0655975	9.72441	-0.74389	1.4356	1.52443	4.69944	-1.06464	-2.44007	4.28954	1.11628	5.80277	0.78801	-2.21812	-1.94512	-4.63793	-0.177402	-0.568714	-0.131366	4.44317	2.73903	-5.27682	3.37656	4.25362	0.0911509	3.98694	-2.09011	-2.71849	-1.0995	0.47751	2.17173	-3.18429	-1.10828	-4.87182	0.0482903	-7.08128	-6.11179	6.43639
FEV	4.59289	-7.75964	3.57549	-5.06913	-6.52868	4.53376	2.99688	5.01796	2.26405	2.13196	2.72292	2.71641	3.43802	5.52659	4.16268	1.17671	0.791873	5.80846	1.66392	3.24908	2.48555	3.05041	5.35814	2.45711	3.60464	2.13982	5.50352	-0.0384913	4.25077	3.7167	-0.771243	-12.1914	-2.57336	-15.3711	-8.69519	-0.916961	-4.15093	1.60264	-12.4627	-10.2538	5.62082	1.69548	-9.05414	-2.0185	6.42361
IRF1	1.76573	8.67807	4.15602	7.52153	4.46637	6.63548	-8.48833	-7.07172	-1.75319	14.7903	9.56097	5.96128	-8.65305	-9.70719	-14.42	3.49153	14.1276	-5.11122	-0.83198	7.74834	-19.3265	-17.1843	-11.169	-1.54143	-12.4144	0.375194	3.14473	3.42469	3.69269	3.46323	10.708	2.34319	11.417	-4.16914	2.01756	-10.5631	-2.87672	9.70111	4.06585	10.277	-9.09337	-2.03	-0.408147	-6.72064	6.38597
BCL6	6.43409	7.00858	3.84679	5.58473	-1.18528	4.38635	4.43076	-9.0721	-5.52983	-7.58772	2.51634	-12.6683	1.02613	-3.50492	-2.56426	3.27845	1.8738	-3.57134	-5.9123	0.685414	-1.76341	-5.38293	3.16319	1.54523	6.16088	4.55978	-2.15337	-1.6784	-1.28015	-0.813359	-3.07004	2.6499	5.19964	0.337407	10.2642	1.10917	-2.86501	-1.11384	2.41779	2.9581	-2.36331	-3.75523	-1.01285	-2.5887	6.36782
MME	-3.70346	3.1087	-25.2202	-12.0904	6.57691	-10.343	-25.7261	18.3575	18.5122	12.4519	-17.9234	-11.5163	21.6667	6.56757	-1.94797	10.7743	8.48855	19.5689	24.5733	7.70277	-14.2967	-13.6768	-28.1043	6.51467	-29.4536	14.5697	16.8412	17.884	-1.92809	19.0789	4.36415	-16.5121	12.518	1.09712	1.83009	-9.14801	-8.39273	-1.0437	-3.46807	1.22788	-14.7187	8.85982	-19.9752	6.05395	6.30037
SHC1	-0.664439	-0.104395	-0.074784	-7.0773	-1.23923	1.24874	6.93011	7.42992	3.70264	-2.70606	-3.28652	-3.46649	1.07123	-1.88944	-1.78915	-1.32542	-0.239826	-5.0495	-2.67892	-2.28221	0.824481	-0.822751	-2.35451	0.786032	1.09801	3.43087	5.84786	5.20767	-1.23416	5.34239	0.392773	0.769331	-2.94744	2.7656	-3.42804	1.40101	6.56312	1.63627	-1.61919	-5.07077	-0.840606	3.36675	-4.99494	-2.62873	6.29398
PIGR	3.02034	-1.30595	-0.249469	3.2255	1.34172	-0.642573	-3.94855	-1.47196	-1.29452	-4.39534	-1.46881	0.362141	0.0268339	-0.407141	-1.67898	-0.933793	-0.00823883	-4.03679	-1.63838	-0.5619	4.47468	3.67062	-1.52624	-3.24547	2.42162	0.326592	0.87113	-3.16384	0.383107	-1.45618	-2.73908	0.203307	0.99938	0.954783	-2.01443	5.55776	3.50671	4.45944	0.957889	-1.4043	-1.01512	-1.9128	0.511368	5.24496	6.2859
VTN	3.60341	3.17493	-5.41639	8.06771	2.93768	-2.80071	0.000721619	-4.48819	-0.759991	-10.777	8.71364	-6.7609	-7.29205	-4.91526	-7.64338	-3.64973	-5.73804	-5.62775	-1.04595	4.16396	0.318782	-0.519617	-2.52502	-2.58657	4.2633	-0.695843	-1.65112	1.99066	2.54076	5.5451	-4.45783	4.41311	-0.194912	-0.309218	3.30914	2.67532	4.49718	3.10878	5.62035	2.28539	4.23613	-3.77234	4.52501	3.63679	6.20527
HGS	2.4582	0.948927	0.283742	-9.895	3.43754	6.72774	0.860366	4.97498	-4.37402	-0.159563	-0.557992	0.953985	-6.299	-1.03573	2.55451	0.000948367	0.927646	0.46404	5.78199	0.763136	-2.08182	-2.19631	-4.16513	-1.68474	-4.70819	6.485	5.82012	3.23298	1.52965	3.90546	-4.99896	-2.06451	0.827072	0.459229	-0.0319489	-0.735049	-2.07863	0.481657	-1.7418	3.44	-0.917009	-3.82729	-4.36214	0.595927	6.19599
IL20	-2.28559	0.873712	3.5906	-5.27152	-3.31801	4.30161	2.44921	4.24044	4.4167	4.61584	3.35166	7.78591	3.30118	5.13834	4.96186	1.267	2.87901	6.79159	4.09	-5.46686	-10.5213	-7.61319	6.17308	2.00847	-11.6181	2.68888	4.7519	2.3576	-2.64593	3.17868	1.0625	-3.696	-5.29429	-4.22978	23.0888	-10.0516	-10.2976	-10.0093	-3.70859	-1.25601	-9.15127	3.16493	-1.65287	-4.44172	6.1672
KLRC4	-5.22653	0.734803	-3.21013	-16.0429	14.4688	0.0967283	-0.534374	5.17475	5.29281	2.72036	1.46097	-4.3201	5.56506	1.67872	3.68659	-1.66115	2.00586	6.57277	0.876499	-0.0293276	-2.441	-3.16307	5.70333	2.39912	-2.88938	-0.777251	4.66122	5.30365	2.13476	3.35682	9.55719	-6.39975	0.83874	-6.68848	-0.403007	-7.42772	-7.51477	-5.28817	-5.13514	3.77203	-11.6532	-2.73365	21.3443	-15.8667	6.16657
CA7	-7.3054	4.69571	3.8773	-4.4177	-11.5656	3.20299	3.49361	4.42807	1.45628	5.1675	3.56001	4.67338	3.35179	2.72543	5.82892	-2.02989	2.9161	4.37606	3.84949	-13.0338	-0.614838	-2.36048	3.86308	2.12202	1.5716	1.92985	1.73418	1.32184	-14.2285	2.08502	-1.25012	2.75504	-0.540723	-1.83867	1.92985	-0.405168	0.9401	-2.08942	-7.71764	-7.46946	2.47511	1.48751	-5.724	0.773561	6.16188
STAT5A	-1.27738	-3.70746	0.798325	-0.444293	-2.0305	0.376856	-5.55133	-8.8713	-4.22266	11.7233	6.85269	6.67509	-6.32945	2.09953	6.01801	-0.761417	1.96061	8.86753	2.58161	-0.95511	0.465034	-3.21912	2.00753	1.44489	-4.8031	0.218957	0.38727	0.0249661	-3.27201	0.425762	3.30941	1.40444	9.11317	-0.496286	-3.72968	-1.87069	-4.83556	-0.816007	0.516454	0.890271	-0.0875779	-1.67235	-3.73358	-5.47481	6.16097
ITGAL	2.59625	2.46762	8.77554	13.9063	1.23739	4.99281	-7.8106	-9.63883	-6.23344	9.03563	17.6267	-7.72229	-6.47634	-9.71852	-11.6736	2.27427	12.6948	-4.7179	1.58989	7.08949	-12.8632	-11.9872	-8.52509	-3.66344	-6.9151	0.271241	1.78839	4.00702	2.16504	3.97148	2.93002	4.77969	5.42716	-2.88109	4.06779	-7.62315	-1.41219	4.15661	6.81646	10.1231	-3.59458	-2.23845	-0.758019	-8.33763	6.15215
FAS	1.75295	4.77358	-3.37521	7.76092	-0.646508	1.75031	-1.56265	-5.90581	-1.38152	-0.748257	3.71667	-12.2335	0.138277	-3.09489	-17.5495	2.68356	0.0385919	-7.42484	-2.13101	2.33511	7.3492	1.45728	1.94749	0.756968	8.83721	-0.961128	-6.57814	-2.81292	5.85554	-3.2247	-0.792605	4.4985	-1.50825	-0.15767	6.52854	1.17309	0.775286	2.04068	-0.497047	3.3505	4.48959	-1.64554	1.20446	-0.982569	6.13907
STAT5B	-1.53837	-0.245949	2.02336	2.20197	-2.99569	3.36371	-0.00330108	-2.16282	-2.9247	4.86011	5.51902	0.743903	-0.22729	1.83807	0.95631	-1.26487	3.67626	3.77286	2.62931	-1.90691	-0.275366	-0.463824	0.629665	-0.49287	-1.02501	2.14912	1.337	0.267097	-2.6207	-0.0472246	1.1295	-1.16832	-1.91462	-0.747246	-1.1918	-0.0158298	-0.786635	-0.505868	-2.87982	0.940823	-1.69108	-2.70252	-4.09029	-2.14917	6.11752
TLR2	4.09524	4.75227	1.15391	6.56058	2.53265	5.11262	0.297575	-6.87191	-5.27696	5.98051	-2.03378	-8.82099	0.785499	-8.15853	-13.9809	1.04218	11.1877	-5.06346	0.225798	2.56119	-8.72435	-6.62991	-1.22947	0.810336	1.03809	4.50013	-4.80867	-0.697873	-2.0811	-0.952551	3.84928	-0.285377	3.49724	1.13428	4.0172	0.972041	11.9506	5.31258	4.07296	4.26922	-6.95931	-1.25638	-1.29926	-6.58098	6.10783
OXTR	0.893973	9.02912	-3.83907	-1.30323	-2.90438	-0.899206	-0.913672	-3.59592	-2.95171	-4.28134	-2.55986	-3.87125	-1.56712	-3.58895	3.49962	-2.4455	12.6794	-0.291296	-1.92946	2.45061	-1.22146	-1.18857	7.11519	1.56919	8.14957	-0.499759	-3.58833	-2.94798	0.688024	-2.43794	-0.203151	-0.666788	1.26549	-4.19963	1.0656	-1.93477	-1.50673	-0.0765693	1.12414	3.89754	-1.86434	-0.530498	8.66402	-2.28303	5.99702
SLPI	10.0867	8.31066	-3.50444	1.50029	-1.93121	0.391079	-5.5693	-0.460153	-0.555712	-1.36009	-2.93509	-1.44862	1.34636	-4.27778	-0.909254	30.1025	-0.777702	-3.34075	-2.28544	-2.03255	4.09484	-3.19851	-3.51827	1.03496	-7.19854	-0.906641	4.89334	5.1444	-5.70262	6.95239	-1.73199	-4.0608	-1.91427	9.478	23.169	5.34261	-18.9876	-9.16095	-8.44696	-6.62088	-2.30229	6.74287	-12.1975	-1.25404	5.99028
KIR2DL2	-6.7287	-3.92301	3.66968	-8.17761	-3.75893	6.43721	2.1535	4.91004	5.20297	9.73488	4.77071	8.53605	3.30025	4.36163	-0.245662	3.2625	5.94122	5.45361	4.84259	-2.61337	-4.43591	-11.9282	5.19624	-0.0226836	-6.23451	0.587595	5.70543	5.15914	-2.61881	3.7951	3.15367	-6.48197	0.737889	-0.159916	-0.243597	-6.10041	-1.46956	-7.70232	-9.21945	-0.116258	-7.51698	0.406887	-0.480115	-7.14082	5.94106
LRCH1	-1.04852	1.62643	-0.926853	2.16153	1.52322	-0.0546444	-2.47797	-2.63128	-0.722205	2.48544	2.12841	1.93891	-0.798662	0.159846	0.313999	1.45797	0.957095	-2.03772	0.633498	0.125461	-1.77113	1.57	-2.16045	-3.50873	0.0276065	1.03712	-0.90654	-3.22604	-3.58907	-0.89163	0.72122	-1.63278	-2.59865	4.18042	2.11673	0.849656	-2.91257	0.616941	3.95258	-0.545583	4.32687	-2.13917	1.32321	0.346026	5.93328
TAGLN3	0.238654	9.54857	-1.2709	-10.7815	-2.37769	4.43774	15.5237	-2.15983	-0.578875	-3.1684	-1.26353	-1.10455	19.7006	2.02794	1.1332	-4.182	-1.80042	-2.18638	-2.31636	-0.828901	1.11276	1.79334	-0.418384	1.00334	1.92976	1.04285	1.2436	3.44245	-6.72927	3.4262	-0.319212	-0.861731	-0.183425	-4.45559	-1.0066	2.7333	9.32098	0.782818	-6.36592	-5.72499	-2.68145	-0.966806	-11.5882	-5.12091	5.92696
CXCR3	1.19453	2.63043	4.48278	9.49897	0.37492	2.73935	-5.87797	-6.479	-2.28793	4.70484	7.69444	-3.59953	-4.51503	-5.08022	-7.70776	-0.711317	4.94968	-7.29656	1.02341	4.91892	-3.1345	-4.01644	-4.75587	-1.97253	-5.10211	-0.759826	1.99725	2.43789	1.64369	2.09775	4.61768	4.96136	3.61785	0.370654	1.26238	-5.37924	0.252041	4.70608	2.92593	6.91875	-8.14659	-2.78054	1.79551	-4.21411	5.88434
IL24	-0.943707	-1.68757	3.99817	-8.09719	3.87073	1.32091	-0.847822	4.0113	1.71126	2.40639	6.06721	0.0900519	3.59279	0.678887	1.9642	0.139709	0.653832	3.83088	-0.719204	-3.12417	-6.6578	-6.26048	1.16411	0.835775	-5.45376	1.26438	2.12055	1.14996	-0.150296	2.26807	-0.626513	-7.58265	-2.49361	-4.12593	3.7299	-2.30324	-1.27877	0.289518	22.382	-9.79032	-9.91616	13.5869	-7.66327	-3.4051	5.82838
UBASH3B	1.83151	8.08009	5.6308	-1.89467	0.216737	9.50697	1.92785	0.0338445	-0.529107	-2.28419	-0.752676	-0.774162	-0.810627	0.144958	-3.55692	-1.07374	1.10162	-1.20108	-0.382618	2.77677	-5.90761	-6.18893	2.96318	-0.223227	1.67376	-1.80086	-1.99242	-1.56747	0.0561014	-0.381422	-0.994449	0.0736473	0.655544	-0.540328	3.88758	-2.28529	0.948934	-1.15531	5.2221	2.59969	-1.0103	-1.96609	-4.168	-5.89019	5.79671
CCL17	-4.12919	-3.93575	5.19537	7.38605	-3.63463	1.95106	0.679917	2.97631	2.46534	3.61098	1.76148	3.77656	-1.137	2.80557	5.37146	-1.50143	3.73546	6.78166	3.70997	-3.54537	-4.91267	-4.27314	1.43204	4.59505	-4.85468	1.40187	2.48393	1.18327	1.42992	1.51331	1.93664	-1.91786	-0.382383	-4.57931	-2.05098	-4.71239	-3.35885	-4.01396	-4.34508	-6.82173	-0.771655	1.10063	-1.48148	-2.92433	5.79547
FGF2	8.53985	11.098	-3.63066	-2.4702	-4.27049	-6.33851	-2.363	-10.5557	-7.92451	-5.59882	-2.3991	-9.09532	-2.79055	-5.19636	-7.43634	0.361637	-2.49534	-3.92772	0.346748	2.12189	0.913059	1.43785	3.1031	2.69145	6.89144	4.29117	-7.3469	-5.72741	-3.55004	-6.21228	-4.34822	10.1218	3.8659	3.24804	5.48338	1.69801	9.01502	3.84844	-1.42722	6.00046	8.6308	-0.457564	11.229	0.625149	5.79276
CCR7	2.10296	-1.35632	19.1874	24.1673	-0.871593	18.6453	-12.9246	-8.22591	-2.53773	4.03969	27.0412	-11.7018	-9.23434	-9.45471	-13.308	4.13037	4.23811	3.25966	0.380959	14.6595	-13.7676	-14.2275	-3.13399	-1.09302	-13.1756	4.76028	6.42124	6.59835	-5.59229	6.68477	5.86654	6.27279	0.440064	-4.73548	0.346729	-9.38839	-11.0618	-0.35668	10.3054	9.81535	-20.8504	0.263666	2.01701	-14.6468	5.77309
KIR2DL3	-2.127	-0.217291	-2.92598	6.19783	2.90365	-2.85965	-1.72116	-2.85691	2.74765	-2.84661	-4.57274	-3.34049	4.34977	-2.03138	-2.11532	-0.100722	-1.93043	-1.72906	0.0404171	0.128273	2.7795	3.65374	2.2403	2.85727	3.92571	-1.91436	-0.928152	-2.77953	-3.71541	-2.19777	1.66815	3.73581	1.2813	2.4797	-10.7997	2.57604	3.10462	5.73166	3.46011	-1.39917	1.56033	0.917622	-3.43272	0.202111	5.74435
IFNAR2	-1.81624	-1.60786	2.34947	3.42212	0.353816	2.4125	1.62117	-0.547324	-0.809948	0.0529939	2.90245	-1.70617	-2.82304	0.606652	-7.42	1.17845	1.32652	-2.44017	-0.388874	0.251975	0.181477	0.363844	4.65364	2.17928	3.09164	0.0952277	-0.378378	-1.78286	0.90182	-1.68576	-0.06838	-1.7157	-3.73365	-0.0445092	-2.55373	0.733166	3.26855	1.07984	1.19256	-0.508412	-3.62945	-1.11403	0.900685	1.65466	5.72259
KIR2DL1	-1.68047	-1.40942	-1.4684	1.70074	3.51123	0.423513	-0.416201	1.25845	1.41932	-1.25608	0.974408	1.99596	0.745215	-1.06528	2.129	-0.61515	2.03691	2.9046	0.802821	-5.31039	1.69317	1.11016	2.88063	2.76421	1.07903	-1.43095	-0.0111013	-0.429365	-3.95695	-0.334386	1.42904	2.91745	0.816145	-6.39813	-4.9192	-0.485256	-0.500791	-3.08459	3.31017	-3.51662	-0.66831	1.43714	-5.33687	4.95459	5.71828
MAG	-0.814547	-0.113914	-1.20903	-2.1922	0.678285	1.98025	5.82813	1.48429	-1.23607	2.32008	0.876074	4.47652	-0.370122	0.606237	3.19868	-2.8307	0.0642912	7.19131	-0.230986	-0.127553	-2.70843	-4.52707	6.00083	1.43598	-3.17837	-0.882096	1.73094	3.88102	-0.664256	0.883978	-0.307215	2.71762	-1.30562	-2.98325	-0.523973	-0.783278	0.479131	-4.75577	-2.66862	-0.306757	1.26903	-1.03155	-0.689384	-10.6619	5.71413
AKT1	0.0315703	0.700248	-0.102766	-6.99082	3.03	-0.529705	-0.953222	4.96759	2.01341	2.80026	-2.44126	1.23922	-0.896623	1.00873	-2.82895	-2.14862	1.29935	1.00433	4.40903	-0.196385	-1.84356	1.71272	-4.99528	-0.590228	-3.76602	3.8041	3.81468	2.83163	0.43826	3.0606	-2.22674	-4.09312	-1.19493	4.93123	-0.370019	0.82512	-0.629933	3.7622	0.0693096	-0.0907456	2.80026	-3.64533	-9.12654	-0.893068	5.6867
CSF2RA	8.36271	11.1839	2.59682	11.7951	5.34477	0.165725	-3.05708	-9.6226	-8.76269	-2.74704	2.8589	7.58358	-6.48492	-9.40712	-11.001	1.16959	4.78532	-9.6939	3.03137	6.98729	-8.59776	-8.79428	-7.47729	-8.70689	0.913299	-0.0670653	-6.30535	-2.52344	8.38756	-3.33197	-2.20934	4.6338	5.40599	3.98662	10.3913	-2.33296	-0.159035	6.9675	6.05972	9.86278	1.48794	-8.2118	-1.57679	-2.8912	5.68211
WT1	6.94486	8.40977	1.5104	-1.20539	-1.68014	0.38661	3.64398	1.19604	2.2612	0.4972	1.18962	4.74056	5.06587	0.975909	4.13625	-0.511811	4.05966	3.42701	1.44144	-0.875507	-7.79201	-6.12356	3.84526	3.05827	-2.84655	-1.31858	1.70451	3.29828	-4.17591	2.32423	5.21118	-5.28869	-6.61864	-6.0175	-5.62407	-10.9539	-4.58552	0.949185	-7.61156	3.60892	1.05601	1.51287	-1.62355	-1.60224	5.67714
PTPN3	7.02441	12.0213	-6.39941	-1.63046	3.88934	-2.37407	6.21787	-3.62452	-1.02692	-5.55694	-6.99653	-4.70025	-5.99565	-5.41784	-8.84627	8.76414	-8.9617	-8.03529	-8.95449	1.32553	2.96133	2.78162	9.16137	7.78164	8.37073	-3.3492	-2.95729	-1.49621	2.19668	-2.96083	0.97802	5.05628	-4.62887	2.06436	8.77986	-0.491442	5.62771	-3.40482	0.624876	1.0994	3.7147	3.73989	-5.92268	-0.449396	5.66208
CD177	-0.137958	6.07212	1.04908	-4.8257	-7.42442	1.75676	-1.17817	-0.424373	0.0593756	0.165224	2.70886	-2.94914	2.79813	2.53871	-1.95172	5.36774	2.3866	-0.30789	0.464892	-0.980918	-1.39425	-1.42997	0.0460066	0.197787	5.26303	3.55331	0.0754124	-0.860041	-3.15359	-0.415717	3.50809	1.13678	0.0406012	-4.01459	0.459556	2.72816	1.30521	5.82247	-0.0515603	1.46824	-10.1326	-1.28985	-4.12856	-3.92115	5.59866
ICAM1	-4.75581	4.05691	7.29389	1.55921	2.87327	11.8401	-11.8747	-3.2927	-2.12799	5.4433	-1.99381	-0.181976	2.44319	-3.26471	-9.30142	-14.3367	1.89997	-0.191328	6.40074	2.82814	-5.54519	-6.67679	-17.9578	-3.90845	-4.37722	9.84407	1.61367	2.45965	3.93361	2.2773	1.21929	6.27734	5.7112	0.154172	3.74325	0.0395123	5.2573	5.67871	3.75922	6.77882	-0.703371	-2.867	-4.6588	-7.37008	5.57034
CD36	6.50523	-2.36672	0.411965	-0.251317	1.70098	-6.29653	0.766639	2.63102	0.544012	-7.40436	2.66699	-6.22442	-3.59954	-3.81959	-5.41711	9.89019	2.93882	-7.42794	-5.88774	3.00339	-4.32863	-0.745684	-8.531	-3.56847	-0.411052	5.22303	-0.820856	0.257835	1.45345	1.62849	-0.0254873	0.00825956	-3.86681	-0.612607	6.10764	7.96072	-1.53734	2.99742	8.32589	4.68689	-0.230726	5.4435	1.38747	-3.16588	5.56211
IL3RA	9.36792	8.38253	10.1493	17.5648	4.64513	2.88379	-7.21121	-9.65168	-8.69432	-3.96494	10.0244	-6.08629	-4.36117	-8.79263	-13.2295	-7.52223	5.01869	-12.9716	-4.59719	9.5172	-2.81892	-1.41948	-12.6703	-5.68503	-0.441817	-3.72763	-2.19474	-0.0725117	6.70236	1.90806	-2.14492	6.31907	2.12304	5.21758	6.70414	0.0969965	1.87166	1.86738	6.54653	7.01935	4.26009	-9.03622	3.27571	-4.17144	5.54405
CD79B	-3.70174	-3.10624	5.36963	5.4584	-0.419538	5.19893	1.82486	2.25212	0.839857	4.62284	7.94446	3.33428	0.0683906	2.2728	2.83317	-1.04484	1.60125	8.70461	3.46297	0.805708	-2.93628	-3.64136	2.88409	2.22576	-5.88689	0.273827	2.96985	3.27906	-4.47177	2.62253	1.52482	-3.37735	-1.6722	-4.26029	-2.78884	-5.61307	-6.13965	-4.91141	-1.82711	-2.14554	-6.5401	0.418416	-2.60183	-5.7066	5.51124
CD69	4.66721	6.9761	16.5565	16.4241	1.19682	10.5959	-10.5664	-25.814	-6.50192	4.33024	21.3387	-10.718	-6.53191	-13.334	-22.4627	7.14557	7.99885	8.94589	-3.50716	5.8934	-13.2398	-10.8109	3.41865	-7.65105	-11.5429	0.628587	1.43816	5.09653	-1.11595	5.02747	7.97028	2.31935	4.70341	-2.95855	9.77843	-0.103933	-3.23776	7.81983	7.02618	5.51396	-17.4743	-0.662492	5.43704	-10.0136	5.44948
LIF	14.3698	17.3059	23.8011	-5.86467	2.60084	21.098	22.2703	-19.3458	-12.9294	-10.7395	-11.3312	-5.91527	-2.03646	-14.7995	-15.9138	-8.15366	-5.92622	2.0625	-15.3153	0.0831587	-10.3115	-14.8343	14.9111	13.6217	20.0569	4.0639	-8.55111	-3.53823	-4.59994	-2.73441	-13.5567	10.5802	-0.530953	10.8083	10.0703	-7.30113	14.3221	2.57964	8.47046	-1.84733	-2.89244	-7.05256	-11.078	4.02328	5.42671
IL27	-0.778927	-2.48385	-0.884426	10.564	0.208467	1.23081	0.312786	-0.355999	0.628808	0.257998	-1.58822	-0.861224	-0.691316	0.221744	-0.803506	-0.0720719	-0.980989	0.904289	0.824942	-1.94482	1.64462	2.15597	-1.64971	0.651042	1.08827	1.03559	0.60913	-2.19397	-0.370697	-0.918327	-1.42532	-0.886653	-0.523113	-3.30449	-1.19884	1.87805	2.43774	2.49666	-0.00537298	1.60857	0.701877	0.048836	-0.495021	-7.09332	5.4267
VIM	3.06614	1.1264	0.882434	-1.1045	0.151064	-3.32402	0.401483	-2.56181	0.951793	-1.46003	-2.39647	-4.79392	1.48678	0.731428	-0.00342888	-4.50639	0.550798	-1.67747	-7.68395	-1.51314	1.70882	-2.34921	3.54789	3.28325	0.362436	-1.24978	-3.3234	-1.02626	-1.53794	-0.993031	1.53654	2.51356	4.20499	1.7669	-0.177728	4.80336	2.94741	-3.31818	2.61505	0.365879	-0.186283	3.88644	2.09361	0.202463	5.38394
SLAMF7	-3.12611	4.5312	-1.62746	10.1285	0.861212	3.75814	-9.74657	6.1369	3.99351	10.116	4.6057	-6.35932	-6.67281	-0.460428	-12.9548	-4.40118	9.93342	-14.3474	0.303037	10.8635	-11.6862	-11.2585	-13.0743	-2.93411	-11.9563	-0.012278	2.47123	4.90929	4.01794	4.51932	5.06451	6.65407	7.97306	8.09912	5.58367	-9.67642	-0.712189	5.17918	4.62439	9.77783	-6.03276	-2.25642	-5.71434	0.905192	5.34082
CIITA	0.780099	1.28782	1.50896	8.57264	-0.787055	-2.07984	-3.19097	-0.537285	-0.153741	2.51153	3.30375	0.00214258	-2.22578	-0.812036	-4.45477	1.50209	2.58733	-4.24169	-2.62102	1.87861	-0.385869	0.548998	1.02461	-0.21748	0.764989	-3.32631	-0.202246	-3.36742	-0.778055	-3.68679	-0.0434869	0.57529	3.39988	0.0804579	1.54207	0.0281658	-0.283544	3.56329	0.957599	3.30943	-2.90077	0.861569	-0.938079	-3.35709	5.32209
BAX	4.80428	3.02452	1.34075	6.21433	-0.881782	4.09304	-7.73607	-5.57442	-5.15413	-3.25869	-5.28188	-0.400334	-5.15	2.02552	-8.9823	-6.51221	-8.1532	-1.08009	-1.35009	7.13713	1.90132	9.76648	-7.85768	-8.10896	11.0598	-4.46852	-1.57372	1.02661	8.76137	0.502459	-9.33278	6.72325	-1.46823	4.34078	4.11297	9.0213	-7.42279	6.36135	2.84572	3.87635	9.54393	-6.50525	-4.27501	2.04484	5.31462
IL5RA	-3.62683	-1.1537	1.75214	0.419176	-1.92534	2.32327	1.55542	4.33468	1.82913	3.53969	0.553467	4.36686	1.37897	2.83904	1.0671	0.56682	2.84605	4.29937	1.65767	-4.4064	-0.581843	-3.94035	2.73148	-0.105854	-1.44769	0.304219	3.03263	0.329278	-1.3614	0.305691	1.07951	-3.19383	-1.78951	-2.53666	-3.20805	-1.26521	0.474877	-2.4018	-0.996969	-1.73813	-3.29789	0.379891	-2.55055	-2.43842	5.24875
CSF1R	8.55936	1.38074	9.01345	6.93669	1.51111	0.758493	7.8411	-5.10818	-6.71616	4.30442	10.476	-4.8714	-7.12865	-4.60039	-16.2867	6.13455	11.3955	-5.05192	-3.94703	1.00145	-7.22212	-6.35187	1.0155	-3.19688	2.64744	4.60606	-1.37432	-1.03861	0.283527	-0.895002	-4.6894	-3.10136	0.787757	-2.29357	8.64314	1.05486	1.8168	5.96573	5.5195	7.47114	-5.4909	-6.08645	-1.9347	-11.7386	5.23124
SELL	2.89889	1.51801	15.6258	19.4652	-0.436984	13.3151	-0.200626	-15.3838	-4.56368	3.82871	21.2974	-15.3062	-4.26188	-8.62118	-22.0586	-0.776925	3.84752	1.62982	0.413366	9.57992	-8.43866	-16.7015	-3.35233	-0.527304	-4.02345	1.28982	5.55424	5.25597	-2.85114	5.10188	6.38698	5.92823	-0.46646	-3.44344	1.66996	-5.24954	-5.58154	0.200045	7.40725	8.14331	-10.757	-0.679334	-0.134701	-6.54128	5.22894
CCR1	4.74648	4.34277	4.4705	0.84037	1.74171	12.0963	6.48467	0.480346	-2.44344	2.50132	-2.24215	-7.74717	-3.52366	0.350857	-20.7277	5.58712	9.17852	-12.4634	4.08959	3.32964	-13.876	-8.88463	-3.58461	0.69173	0.357637	6.306	2.39748	2.51103	-3.01349	2.7345	8.03179	1.40878	1.57153	-2.43678	-0.901962	0.159214	2.16353	4.02926	7.96389	2.96352	-6.76519	0.70223	-8.00861	-7.61346	5.19937
LGALS3	0.969763	2.13464	-1.33431	-0.554387	2.51611	-0.847082	2.81992	3.21468	-4.82367	-1.49559	-4.57676	-2.24168	-4.08643	3.31619	-7.35672	3.30884	-1.39152	-0.0373051	-0.866916	1.06925	-0.412032	-5.41546	-3.87686	-1.13014	1.9665	0.647272	0.602051	-0.00926085	1.94123	0.824353	-0.950182	-0.282903	2.02055	1.10383	0.722836	1.6913	-0.704857	5.2103	3.4198	2.36242	2.86441	-0.704271	-2.75666	1.12876	5.16364
IL25	-0.996099	0.810901	-1.77983	6.45295	-5.49693	0.44184	1.01648	0.588718	-0.844274	1.87834	-4.37504	1.10576	-2.69352	-0.316355	0.796413	-0.782789	1.06087	3.05523	2.06671	-2.43813	-0.42102	-0.655954	0.794522	-2.38071	3.27959	-0.347652	-0.978489	-1.5997	0.4209	-1.75607	-0.674563	2.7719	-0.991922	-6.19471	0.396455	2.76181	3.52359	1.93563	2.56845	3.90299	0.150756	0.615322	-1.33751	-5.33487	5.15864
IL18BP	0.394357	2.20661	3.37565	5.14762	1.39205	3.92336	-5.79996	-5.03208	-2.72386	3.32731	0.114206	1.55251	-2.10535	-5.04009	-7.7852	-1.32484	5.43164	-5.4015	1.4596	4.63587	-7.38981	-7.6034	-6.15954	-1.35466	-3.10686	-0.00572301	2.48201	2.77644	-0.28244	3.0527	7.72934	2.31781	6.91042	0.0157578	0.2489	-2.21555	3.01624	4.79129	4.78633	5.14675	-3.51774	-0.701178	-5.77214	-2.91287	5.15022
SPI1	2.59064	4.90372	5.60178	6.08767	3.22453	9.45172	0.451093	-3.72089	-7.15935	0.144403	8.42176	-3.71031	-7.13678	-1.10208	-11.3725	6.37315	5.56469	-12.6063	0.661251	4.53207	-7.03175	-8.02874	-2.41155	-2.71117	0.710001	6.38893	-1.73844	0.198296	-1.26964	-0.477311	-5.27507	-1.65427	4.85112	0.196773	7.43078	-1.54442	0.871079	7.13358	7.98403	8.7399	-0.693557	-2.74564	-4.1622	-15.961	5.08345
ODC1	3.24586	8.78095	2.20499	5.13591	3.23525	6.07524	7.11005	-1.61837	-3.66344	-5.52215	4.43165	-1.49829	5.33064	3.04563	-9.78134	0.125638	1.59715	-10.1317	-4.36155	2.40861	-2.4498	-2.55795	0.928981	1.10119	4.22332	-0.20279	-1.77784	-1.49441	4.08201	-1.50326	0.189973	4.2595	-5.58972	0.594113	5.86396	-3.72192	-1.43702	-7.95841	1.78134	-3.1582	-4.63583	-2.20636	0.219376	-0.701019	5.05756
NRF1	2.65983	3.75105	-1.35345	0.986378	1.02229	-1.74652	-0.397957	-0.251559	0.862723	-0.597936	1.98733	-0.626158	-0.0225864	-1.26725	-1.66587	-1.939	-0.894882	-2.65649	-0.617211	2.65145	-1.51695	0.66725	-1.76777	-2.32947	-1.38668	-0.580511	-1.22297	0.506517	-0.547996	0.0589833	-2.34139	0.381087	1.36821	4.02137	2.35702	-1.62934	-0.421493	-0.452794	3.15804	0.987277	2.60831	-2.8235	0.126644	0.895995	5.04455
MYB	2.76771	-0.419235	-2.06612	2.724	-1.14693	7.25993	-2.52079	-0.746545	0.887815	-0.906551	3.72502	1.54061	-0.489816	-1.06772	-2.69772	1.94458	1.43399	-1.83437	-0.894308	5.03194	-0.826735	-0.381817	0.0890672	-4.80057	0.378847	-1.5972	-0.502769	-0.291854	-9.48338	-0.653763	0.180923	-3.49802	2.34237	-5.27343	3.10604	2.99098	-1.0006	0.461524	1.16791	1.28597	0.789561	-2.33744	2.36057	2.96833	5.03155
KLHDC2	0.205262	0.741504	-2.10204	2.29123	-1.29858	-2.69451	-2.09913	1.17154	2.13419	-0.0475765	2.2975	-2.32186	-2.56382	-1.84553	1.97278	2.67235	-0.739215	1.39454	-1.52068	-1.11399	-0.61397	0.413852	-1.89195	-2.1582	-3.34413	-1.2094	-0.588298	0.2355	-3.16607	0.226933	0.55102	0.952486	1.88577	-1.13847	2.56686	0.593183	-3.07427	0.612241	1.19322	1.84094	0.915112	0.675219	5.38664	2.60184	5.02117
LBP	11.1202	6.88187	3.79948	6.47116	4.62377	-6.57445	-5.51089	-6.14968	-1.89706	-2.60422	-3.33818	-7.50374	-6.80235	-5.85458	-4.36329	-5.49943	-3.57804	-5.25824	-6.62345	6.10698	4.02871	3.62254	-7.60281	-2.69034	2.48454	-6.29351	-7.79005	-8.90495	0.487823	-8.31043	-4.2195	8.0976	7.40081	4.93811	8.99505	4.11609	2.41958	5.61417	8.46669	5.21368	5.31302	-6.04094	3.74976	9.45855	5.00424
CD38	2.8212	7.06771	-0.129149	10.4567	5.89786	1.86544	-9.33694	-6.5052	-5.1121	12.3505	6.87286	-10.592	-6.17981	-20.1585	-14.7338	-8.605	11.4077	-10.1517	3.0772	9.52996	-15.6395	-9.8173	-5.14587	-2.30505	-7.65433	4.34769	3.66373	6.12897	4.68311	5.42358	13.7611	11.5031	12.0779	-5.90813	5.16134	-2.50545	0.10651	7.97527	11.932	11.4883	-10.6552	-0.495344	-3.54135	-14.428	4.98521
CES3	0.146548	-2.76372	-0.899296	-3.73161	0.0688845	2.94579	3.17947	2.50987	2.17664	1.62271	1.36969	1.25821	-3.07358	1.76108	0.0385822	0.0424748	0.760195	8.66074	-0.386201	3.03298	-4.41071	-3.23424	2.60675	-1.14581	-7.11188	-0.911228	1.91401	-2.93472	0.626907	-0.552994	0.500064	3.22784	7.14029	0.42936	-2.4497	-2.19195	-0.405814	-4.20166	0.568572	2.47145	-4.95276	-2.93064	2.12947	-2.90009	4.98083
IGBP1	1.37225	-2.39919	0.793209	3.79877	1.10821	0.155737	-2.34041	-1.95584	0.0225007	2.22991	3.85962	6.88021	-0.979283	1.13159	4.90074	-0.389961	-1.30138	2.88711	-3.63943	1.47584	-3.07004	-1.66819	-3.234	-3.08945	-3.51115	-2.02445	-2.03131	-1.10949	3.69042	-1.44086	-2.06949	0.307609	1.91857	-2.40032	0.568645	-2.28057	-0.630241	-0.435354	-0.275914	0.145528	2.75872	-2.98594	4.3771	0.879948	4.98061
RPA1	-1.9729	-2.35788	-3.56328	1.42137	1.03129	-3.15867	0.403291	-0.413662	0.917062	0.290783	-1.77214	-1.21418	1.28738	-2.34862	0.232679	-5.12764	-0.840846	3.99278	1.69205	2.37377	1.62157	3.24169	-1.2087	0.68462	0.144956	-2.4677	0.676605	0.797816	0.0124699	0.265164	2.71646	-3.31094	1.0661	3.07243	0.0202453	-0.00892848	-0.407278	-4.14282	0.434222	2.96559	4.12805	0.518753	0.34129	-2.03428	4.95879
APP	0.00265992	-2.55786	2.17993	-4.32612	-2.69284	0.854025	2.75737	1.12551	1.177	-3.54665	-3.10341	-0.824209	2.27883	-1.79354	-1.24171	2.28687	-0.871648	1.06082	-0.683533	-2.20369	3.40862	4.31768	6.05832	4.10157	5.07333	1.74959	3.67042	2.65886	-4.52503	2.46989	1.0336	-0.835885	-3.35344	-8.57472	-1.86936	3.32153	-0.416686	0.316146	-3.05804	-3.54565	-4.27058	0.557068	3.12443	-1.28944	4.94838
MVK	-2.59574	-2.14483	2.24251	0.794941	0.545767	0.0955203	1.25291	1.22194	-0.00938626	-0.341074	-0.747227	1.13193	0.568866	-0.583067	5.07655	1.29618	0.0499955	2.69336	0.318418	-0.97688	-1.97842	-2.84985	2.76305	-0.477446	-0.512128	-0.832199	0.702966	2.35365	-0.634537	1.64258	-0.480518	-2.82467	-1.0452	-1.24399	1.50278	-1.08075	-0.102853	-1.21272	-0.859657	-1.33185	2.06135	-0.422837	-0.494235	-2.53323	4.94435
MYD88	-0.921647	-0.331966	2.25764	1.428	2.37945	3.00727	-1.57904	0.699947	-0.122126	1.21369	3.80785	-2.92565	-1.56869	1.60915	-0.110095	3.15149	3.32763	-2.89553	-0.275337	0.868511	-3.20737	-2.32765	-1.89685	0.147556	-1.82482	1.07127	0.969962	1.1001	-1.64154	1.3664	3.5283	-2.95383	0.238166	-2.54893	1.87945	-1.20998	-1.20998	0.529741	3.08069	2.89282	-3.43159	-2.12249	-1.72322	-3.72674	4.9339
STAT2	-3.45111	4.3549	-2.08817	-0.607622	6.16293	-0.592679	-4.45243	-2.97941	-3.76308	0.0987612	-5.12201	1.39595	-5.32297	-1.27031	-4.88898	-7.00916	-2.87147	-1.81838	-0.27532	6.21486	-2.96973	-1.21904	-6.14024	-4.83609	0.133527	-1.59166	0.865763	1.72804	5.19177	0.745895	-3.83243	-1.46358	10.4077	4.10255	4.20659	4.90464	-3.18415	5.03437	5.50946	6.30279	8.5171	-2.45838	0.213581	-1.88278	4.90205
PRL	-0.577647	-2.9618	-1.62909	-0.417217	-3.51627	-0.680459	-0.983965	1.63248	0.825859	0.424499	-1.19973	-2.63947	-1.16101	2.40204	2.77004	-2.42985	-0.803123	0.217124	3.76718	-2.36159	2.61882	6.63822	-1.51611	-1.94179	3.43514	1.92719	2.00139	1.57228	-3.06233	1.94392	-0.0272045	0.660294	-1.29786	-1.82943	-2.074	4.37084	4.06006	3.72845	-0.882432	-2.99048	-9.93821	-1.10335	1.64262	1.38597	4.8842
CD27	0.99968	6.08223	10.881	17.1096	-0.552424	5.71152	-11.1024	-6.92185	-3.85336	9.40948	15.7381	-2.79319	-5.61751	-7.60134	-11.3222	-1.73946	6.44402	-7.47357	1.09177	9.57627	-11.9009	-9.88102	-3.40711	-1.6186	-8.26744	0.154588	3.24194	3.59796	3.2387	3.95678	2.31606	5.77206	8.17879	-3.561	3.96625	-11.0947	-8.64743	3.67965	6.1316	10.8661	-12.1808	-1.97409	-0.912505	-5.72126	4.86018
PRKDC	-1.45326	-5.05673	-2.34426	-3.43375	-2.60947	-2.93447	2.42994	2.88257	2.2118	1.44426	-1.35497	0.268706	5.28506	0.174911	1.26753	-2.38903	-0.205132	1.64069	1.37382	0.823369	6.44153	5.63878	-1.66234	0.40508	-5.4422	0.942803	0.954872	1.63656	0.668361	1.10555	0.964019	-0.780443	-3.90213	-1.83374	-1.52736	-1.43829	1.07427	-1.58307	-1.23098	-1.57609	0.0128927	5.34152	-1.3401	-0.891089	4.82119
IL1RAP	-2.72188	4.71305	-0.726392	-11.3845	4.14258	-1.4033	4.55507	-2.07556	2.24583	-18.2547	-16.0943	-1.58066	1.46243	5.22496	-11.8527	-1.71276	-10.3653	1.64921	1.28987	3.79256	3.17546	-5.14571	4.68306	1.354	6.09745	-0.247838	-1.85176	2.23746	8.32035	1.1244	3.87859	7.0723	0.994672	3.32199	3.32003	4.6224	8.17746	-0.815562	-3.44492	0.690114	-1.00087	0.000356815	0.339521	2.19351	4.82107
NOD2	5.49274	6.01834	-2.39273	9.13184	5.08258	1.87318	-5.49047	-5.61272	-5.61684	1.97389	0.0981528	-9.74362	-1.85323	-7.568	-14.3482	11.6743	2.08559	-7.08255	-4.1612	4.09277	-5.633	-7.20732	-5.72059	-3.95224	-2.30266	-3.55564	-3.00872	0.0947406	0.443116	0.822994	6.90374	3.97007	7.05647	3.4474	9.34344	-2.77801	1.198	4.91202	7.34128	4.84484	1.76484	2.44119	-0.354269	-3.72547	4.81537
CD44	-3.29424	0.338895	0.321977	-1.05585	-1.43822	1.42935	-0.171446	4.38566	2.08999	3.60357	-0.70914	0.356189	-0.484506	2.03593	2.05462	-0.65417	0.329695	5.8372	-1.3768	-0.0139845	2.29102	-1.38063	-7.21284	-2.44676	-3.29377	-2.54043	2.36329	2.14449	-0.521009	2.33315	0.873259	0.101486	0.120144	-0.693036	1.73989	0.0689678	-5.25689	-1.67457	-1.71356	1.11985	4.50625	0.955204	-0.401328	-5.06691	4.81233
MTSS1	1.13784	1.75696	-0.821532	0.57661	0.625574	0.73728	-3.12118	-1.78611	-2.06938	-0.183376	1.67395	-3.50923	-3.85023	-0.692555	-6.76093	1.51459	0.463075	-1.4327	-0.966221	0.222797	3.27499	3.70048	-1.03938	-1.65318	-1.3641	2.9517	-1.00525	-0.828117	1.95948	-0.175299	-2.1354	1.32224	1.79699	-1.54394	4.77218	1.22459	1.35885	1.69501	3.36628	2.09677	3.32115	-1.60158	-1.37392	-3.63578	4.79565
CCND1	3.2807	1.19339	0.787113	-7.81709	-3.07988	3.74405	7.37905	4.59604	-1.43388	-0.36493	-8.60597	0.464847	1.12008	5.16277	9.08623	0.100238	0.549246	1.73581	4.90782	-2.34059	-1.43263	-6.88272	-0.71582	0.00829872	3.71824	6.26984	3.32566	2.87732	2.31986	3.23873	-2.57522	-1.85366	-1.4058	5.55064	-2.45476	3.74112	-6.0345	-2.27065	-6.1303	-3.02176	2.88877	-2.77983	-7.97449	-8.87138	4.78564
CCL21	0.769793	-3.46285	23.8153	24.1998	0.779712	11.9362	-14.7965	-8.16058	-2.65902	7.60191	23.3761	-12.7872	-9.74325	-10.5327	-15.9552	-3.15916	6.21554	11.8087	-13.0256	15.765	-8.2554	-15.8741	-7.49606	4.29182	-14.1034	4.61352	7.14946	7.60385	-3.95846	7.16234	-0.512885	8.69385	-2.31835	0.926465	13.4812	-5.59435	0.675857	-11.3026	1.62775	1.01988	3.50469	1.84118	-8.37781	-16.7844	4.78136
CYCS	-1.64802	-0.693768	-0.354237	-3.45224	2.95182	-5.21858	-1.16252	0.275275	-0.581734	0.236029	-4.98793	-3.67147	-4.88496	1.48364	2.60265	-1.7618	-6.0134	-0.690389	-4.44831	1.95935	6.99845	7.38381	-4.7293	-3.10502	0.139733	3.81907	-0.978398	0.329685	7.12812	0.211937	-3.37092	1.68766	1.12777	0.452634	0.616966	3.16966	1.07018	2.92807	0.8179	-1.03223	3.32951	3.68805	-3.88319	2.26043	4.76869
CD276	-0.213453	3.01027	0.905685	-2.33249	0.349098	-0.0183039	6.53816	-2.73589	-6.42868	-3.91245	-6.47975	3.83062	-7.22886	4.56187	-3.3499	-2.85683	-1.14065	-0.707156	-2.25643	1.56585	0.492481	-0.629087	1.78017	-0.370736	6.80984	2.37452	-0.0707762	1.01032	-0.958362	0.667033	-5.8724	1.68744	-1.85882	2.23288	2.27782	1.62318	5.7811	0.302364	0.774791	3.50952	3.01353	-4.14756	-2.32502	0.795047	4.75725
ZAP70	-1.20809	2.93539	6.97624	8.75317	0.316284	3.27049	-6.67802	0.733871	-1.40036	2.82558	15.3015	2.63562	-1.61019	-0.944189	-3.02192	0.742523	5.4829	-1.90243	1.32161	5.74613	-10.1349	-7.42934	-1.16091	-0.321566	-9.57334	1.90655	1.67734	3.45975	-2.38254	2.07543	-0.167009	1.00489	5.00244	-0.528059	1.27362	-9.88957	-8.4386	-2.82203	3.94427	7.48436	-5.96965	0.0249463	-4.0297	-5.28249	4.70408
NFE2L2	-0.364587	0.779907	-2.27037	-0.565344	0.755796	-0.511398	1.65729	-0.471513	-0.257076	-0.0416164	-1.15392	1.13871	-2.40884	-1.32128	0.381565	0.889619	0.404616	0.67778	-0.538359	0.243432	0.403096	0.457561	-2.91371	-1.5499	2.37596	-0.13753	-0.840475	0.000507132	-2.08503	0.706032	-0.824858	0.339303	1.00216	0.762518	1.64064	0.022679	2.09189	0.490369	0.0423375	1.46552	2.72296	-0.911366	1.03237	-3.31745	4.6914
C19orf10	-0.487074	2.66482	4.27685	-2.61328	1.52336	3.0467	3.9915	0.089552	-2.21185	0.660399	-2.09087	0.397937	1.81813	-0.378327	-3.06374	-2.13178	1.45651	-3.22112	0.697188	1.10127	-0.865685	-2.35659	5.40837	2.67121	5.04841	-1.59311	-0.369125	-0.383381	-1.62116	-0.588794	-3.32634	3.55718	-2.37514	0.944388	-1.24301	1.94116	4.76694	0.375567	0.464308	0.911145	-2.56583	-6.36649	-5.45572	-2.50447	4.68995
LCP2	1.55731	2.1706	3.94506	6.4958	0.976837	2.22546	-1.70218	-1.48602	-0.0519944	3.62076	4.01063	-2.4198	-0.583613	-5.13289	-12.5841	0.97836	3.75133	-6.92128	-0.390529	1.07406	-6.50824	-6.25798	-4.8596	-3.08725	-0.443826	1.62116	-0.988223	-0.103995	3.96977	0.448178	2.92106	0.344433	1.79487	2.4076	2.39345	-2.8831	2.61526	3.91582	2.39421	1.99249	-0.446878	1.64351	1.02873	-3.44523	4.68646
TNFRSF8	-3.38872	-2.74842	2.62002	-2.75472	-2.26896	5.55929	3.99357	2.94791	4.354	3.93229	4.56904	8.85452	4.09389	1.1338	6.45842	1.44035	3.93739	5.64222	3.56196	0.180533	-5.76663	-2.88691	3.72763	3.36816	-2.87045	3.63246	3.4713	2.93788	-1.35888	2.63528	2.50887	0.154855	0.743895	-6.53013	-8.41105	-4.06983	-3.61486	-4.75058	-3.25714	-4.65668	-3.36258	2.4773	-12.6303	-13.61	4.61909
CLDN3	-0.274205	1.99923	3.53248	-0.390215	0.424827	0.868743	4.08758	2.45989	0.303475	3.19936	0.964623	1.89162	-1.30586	1.21185	4.55785	-1.34468	0.490188	0.911694	1.50307	-0.79352	-2.93379	-3.88428	-0.549044	0.961067	0.177949	0.806673	0.274815	2.31859	1.51432	0.572263	-1.32179	3.14623	-1.26906	-8.33671	1.13033	-2.12702	-5.5399	-0.657829	-2.32234	-5.72284	2.68984	-1.0731	-0.38236	-1.76999	4.57835
GABPA	0.808037	3.36567	-9.8038	6.34263	3.68449	-1.30184	-6.49906	-8.71124	-0.547956	0.546548	0.1853	-6.07173	2.45065	-10.7203	-8.5578	-6.38124	-1.72584	-7.63952	-4.82402	3.31555	4.70084	5.42952	-6.732	-4.79027	6.12226	-4.03144	-8.4015	-3.97654	5.14421	-3.20645	1.25738	4.11302	5.67882	5.47416	3.74558	4.05156	5.25887	4.30476	5.2141	3.94967	5.46677	1.92045	5.95557	5.43609	4.5687
RBM45	-1.14372	-2.00233	-0.142339	1.74955	-1.42314	0.00427587	-0.519747	0.898438	1.3662	2.27925	-1.27811	1.76254	2.46396	1.70959	0.368642	-2.16318	0.618497	-0.119901	3.51351	-1.94695	0.969537	1.63796	-0.700964	1.53841	-0.241444	0.4974	1.63	-0.35085	-2.40174	-0.135716	1.0895	-0.59202	-1.77638	-1.24052	-2.78661	1.33129	0.245224	1.16263	-1.7237	-2.06439	-1.16948	1.42995	-2.4618	0.118665	4.55133
TF	0.0976215	-2.52263	-4.54648	-3.11132	1.5048	-5.10707	-0.316029	-6.58347	-6.61435	1.58392	-1.9819	-2.37371	-3.16559	-8.05895	-2.13024	-3.12441	-3.5195	0.622168	-1.45188	-2.43985	4.71632	5.64398	14.2149	10.8863	6.25172	4.83914	-1.90334	-1.24776	-4.61575	-1.17098	3.38592	9.42288	5.75285	-4.092	3.80868	-1.54364	11.0916	-1.67206	-2.5528	-4.84038	6.46286	2.20264	-1.84427	-9.95794	4.54381
BRD3	2.76687	-0.286864	-0.129049	-0.423193	-1.65152	1.3555	0.589429	-0.79755	-0.751234	-1.97343	2.4399	0.764587	-1.23024	-1.57389	4.18668	1.46791	0.372101	0.937999	-1.49386	-2.34646	0.825215	2.48612	3.54948	2.13202	0.54862	-1.27888	-1.58373	-0.381107	0.0220079	0.220524	1.24324	-0.488922	0.131901	-2.94567	-0.825316	-1.53958	1.06275	-1.66523	-3.1981	-1.13515	1.44896	-0.954098	0.5628	-0.461558	4.50764
CLDN4	-2.61923	-3.32231	0.311758	-3.21368	-3.75105	1.38914	0.155503	-0.732169	-0.707713	10.9163	3.48276	3.10104	1.69376	-0.28438	-5.30204	2.43455	6.25365	2.70765	2.08966	-3.69632	-2.47038	-3.61502	4.80299	2.92599	0.62185	2.5618	1.41279	1.81661	-7.53094	1.98707	4.13268	-4.18451	0.67758	-1.27872	1.77326	-1.26097	-0.19294	2.49984	-2.42275	-2.58495	-3.4073	-1.29776	-4.7977	-1.07545	4.48462
STAT4	0.110171	3.41384	1.65012	10.1342	1.29769	0.146998	-6.33471	-5.72808	-3.99481	-0.7223	8.69267	-2.02972	-3.37587	-2.9148	-5.66772	2.3703	2.666	-7.63695	-4.90388	5.97898	0.360109	-1.56451	-8.64934	-3.95069	-4.44439	-2.15133	-0.84829	-1.24583	2.99834	-1.0775	4.84286	2.55604	3.16209	1.29101	2.82598	-1.71648	-0.191674	3.24835	5.08214	4.60142	-1.65874	0.0212333	2.61883	0.738212	4.45363
TNFRSF17	4.20882	-1.17925	2.83458	16.6648	-4.20863	2.28911	-5.64063	-4.18106	-3.3364	8.00611	12.2262	-7.36417	-4.66434	-4.19482	-4.87563	-7.73604	-0.0386715	-3.48452	1.31903	9.61192	-11.2025	-13.1236	-3.87192	-3.50737	-2.87394	1.97745	0.307347	1.2656	-1.90482	1.8067	6.40809	13.6529	8.12524	-4.98487	6.05088	-5.11716	-6.61495	7.33821	10.8189	10.3482	-10.9777	-1.29781	0.159925	-9.03913	4.37213
SUMF2	-0.466473	0.641046	0.418956	-4.34752	3.79992	-3.28196	-2.53402	-4.00841	-8.28103	-1.18101	-6.62373	1.43334	0.239738	-1.20119	-0.876951	-4.30937	-6.52917	1.11304	-3.64609	1.90539	6.21629	5.0378	1.66374	-1.0383	3.26022	-3.07356	-2.74246	-2.33652	4.74083	-2.43928	-0.512624	4.0254	4.73813	2.89196	3.08035	3.95766	3.20251	4.7466	3.25271	1.65675	5.37959	-8.35118	-3.29521	3.67406	4.3608
TG	2.2761	0.686159	1.18286	-1.5347	-3.30643	0.150321	-1.95966	0.453061	0.912141	0.499892	0.561734	1.34482	-0.775477	3.35736	-0.82706	3.71268	1.75342	-0.202319	-1.11261	0.093076	4.22392	5.98233	2.77721	0.158781	4.46812	-1.12758	3.30369	-3.29908	-0.2308	-1.92578	0.741183	-8.19212	-1.28527	-2.15155	-0.00639929	3.08871	2.00493	1.05052	-0.755123	-2.58295	-5.21589	-0.626473	-6.06236	-1.6034	4.35826
HCST	3.83735	1.2494	5.38077	11.325	0.950119	2.744	-5.94211	-8.59699	-5.65604	4.60336	11.5885	-4.18292	-2.90862	-6.96773	-10.4504	4.05967	8.18214	-10.6049	-0.169806	5.63947	-8.95386	-7.76283	-7.5587	-3.54333	-1.82028	0.443313	-0.829807	-0.243872	0.235433	0.237681	2.82129	2.41152	4.53485	-0.450509	7.21322	-1.00997	2.46909	5.85	7.29939	7.79781	-3.94099	-3.79609	-0.838059	-4.64562	4.35112
MYOM2	8.90763	6.7314	-3.05491	5.57691	5.31958	-1.24806	-4.77537	-4.80841	-8.17775	-6.94255	-1.60855	2.06116	-2.65972	0.192817	-0.349083	2.69414	-8.15092	0.183359	2.62143	0.11129	2.75813	0.851042	8.32425	4.00695	7.4741	-6.57496	-4.07422	-3.81142	-10.6753	-2.89757	-1.47115	8.11849	-0.00846938	3.81851	-1.20707	-1.2943	2.2004	0.430564	1.37177	0.512782	1.99705	3.98813	2.07259	-8.5347	4.34675
ITGA2	2.91986	8.89055	-3.50111	-8.9429	-2.34723	7.00086	7.48416	3.45446	1.6491	-4.45656	-5.77601	-3.24274	3.26261	2.34962	-9.05031	4.85689	-0.631423	-6.51146	-2.241	-2.53543	0.150356	-2.36896	5.27001	3.49051	7.23663	0.539914	-0.249511	1.43671	-10.7962	1.4492	0.650469	2.78105	-4.67262	-1.70944	2.20057	1.00107	1.02045	0.912129	-6.01007	-1.82214	-0.280835	2.70584	6.34589	-1.91289	4.34275
PTAFR	2.46861	3.30038	3.94312	2.87221	0.687382	5.0479	-1.76018	-2.74889	-3.74608	2.52127	1.85395	-4.50106	-1.68918	-1.88825	-9.16384	1.52428	6.84619	-4.85433	-0.518636	3.44638	-5.49073	-4.99651	-4.01328	-2.90782	0.00750837	2.11889	-0.139442	-0.0803256	0.0542498	-0.240109	1.60061	-0.861514	2.3557	-0.865241	4.27997	0.793033	0.865782	5.18889	5.83809	5.69971	-1.47063	-3.19703	-4.4774	-3.70362	4.34102
A2M	-0.354758	-2.91762	1.21863	-8.19767	-0.715599	-1.77829	3.58355	2.08718	2.02118	4.12742	0.416669	3.26007	-1.29514	2.77492	-4.34251	-0.774278	3.01032	3.25611	-1.19386	-0.035483	-5.95683	-4.15616	5.15382	4.35179	-1.16816	1.22816	1.89539	2.43139	0.0686351	2.78757	0.908761	-1.93963	-0.212086	-1.23657	-0.413966	-0.310679	-1.97711	-1.84055	2.18403	-1.76579	-4.64009	1.62884	0.452551	-1.62416	4.31431
MAPK10	0.732131	-0.92529	-1.59407	-0.355949	-1.92819	-1.4837	-0.758604	-1.6677	-1.20546	-0.28793	-1.57072	-0.97483	-1.07484	1.9898	0.741163	-1.4962	-0.460822	0.990928	0.705914	0.0295582	0.225841	1.49177	2.65144	1.11224	3.12719	2.75216	-1.06135	-1.92983	2.08272	-0.517173	-0.707912	2.91431	-0.185701	0.563851	0.484648	1.21076	1.91325	1.85974	-2.64854	-1.69249	0.100136	-1.47373	-1.2177	-0.460822	4.27827
TCF3	1.16133	2.3573	1.0291	2.53083	1.78861	2.19883	-0.984503	-0.862017	-0.286559	-2.03519	1.94968	0.1479	1.58192	-1.85489	0.556218	-1.56999	-0.846526	-2.98591	-3.01135	1.39017	-1.68647	-0.470449	0.87821	-0.256352	0.618325	-1.68889	-1.28665	-0.244672	-0.175335	0.189477	-1.42275	1.51821	1.13208	0.88304	1.63353	-1.50179	-3.60823	-1.79332	1.52804	2.30614	0.875212	-0.706439	1.26081	-0.236674	4.27268
F3	2.38593	2.09926	5.10081	-2.65214	-2.69049	5.38321	3.8955	-9.72132	-5.95641	-11.3533	6.46952	-6.90229	2.96614	-2.26671	-9.29779	12.6932	12.2961	-9.27038	-3.10298	2.33195	1.69041	-2.31107	6.70423	5.07929	6.51836	-1.79126	-3.94127	-0.308499	-4.76228	0.195255	-2.92963	-1.11553	-3.63018	0.428171	5.64888	-0.737218	5.26368	-2.0768	0.726498	-0.292652	-3.20242	7.57256	0.635199	-5.7716	4.26903
IRF8	4.19464	1.91105	8.65589	13.4472	0.209281	3.09574	-5.3994	-6.20039	-3.03144	5.12481	12.2995	-7.05564	-7.97426	-6.11261	-14.1395	4.4811	7.31164	-1.25301	-1.73999	5.74307	-8.33038	-7.73763	-3.40745	-1.3667	-3.00176	0.422796	1.22283	1.73315	-1.29557	1.52482	4.4696	1.90317	1.73229	-3.74931	4.68558	-3.34512	-1.19982	2.94879	6.0604	7.32776	-6.49834	-3.24845	0.257694	-4.67612	4.22072
CDA	-1.0779	1.16277	0.448884	1.10879	-1.60125	6.11083	-1.31009	2.14995	-2.71026	-0.285344	-0.546015	-1.59099	-0.444458	-0.252378	-0.14949	7.18	-1.38529	2.859	0.533303	1.79979	-0.812705	-3.91524	-4.91932	-5.16284	-8.52406	-0.410645	-4.27993	-2.46524	2.15137	-0.508972	-2.1662	1.43105	0.865731	4.18713	6.99024	-4.23158	2.26878	-0.178808	4.31163	3.29599	0.960798	-1.60883	3.69833	-2.97655	4.21659
HBB	5.66984	1.00243	6.07695	-1.23596	-1.23861	0.092535	2.39749	-9.62161	-4.85711	-1.38266	0.67005	5.71141	-2.91678	2.56688	0.890633	8.2282	4.23937	8.23925	-1.74343	0.830579	-7.92978	-6.79882	-1.34731	-5.84003	-3.90739	-3.65094	-1.88947	-1.41456	-0.211034	-1.28146	0.621022	-6.2287	5.68271	-2.34642	4.46191	9.37097	-1.31195	9.99215	6.72163	1.76283	-6.98674	-5.04253	0.136035	-6.18159	4.19334
PPBP	1.34378	-0.458759	-2.28624	0.956557	8.51823	1.771	-0.140758	-0.450891	-2.19397	-0.808487	1.05728	0.885247	5.85073	-1.16409	-2.23302	-1.64858	0.131234	1.6339	-2.15183	-1.58675	-1.78171	-1.27414	-1.03969	0.00146193	0.749687	-0.955041	0.000685401	0.95755	-4.10521	0.365281	-0.837877	-9.1468	-1.57845	-0.487568	-3.90078	3.55639	-0.192911	-0.940019	9.17547	-4.5786	-3.81718	23.0935	-7.94707	-2.34151	4.12337
MAP2K1	-0.525	1.29299	1.45979	1.84754	-1.16177	3.60554	0.55484	-1.0516	0.198034	-0.153832	1.79876	-1.27566	5.01111	-3.0314	-0.723876	-1.07234	-0.457095	0.0913036	-0.486077	-0.117556	-3.17046	-3.06251	0.83663	0.543874	-0.160685	4.03522	-0.342408	0.25004	-1.37084	0.393542	1.65315	-0.622479	-1.5308	0.385383	0.0172547	-2.923	0.343946	-2.86383	1.29505	-0.298225	-2.21424	0.524274	-1.23663	3.71404	4.12152
PTGS2	3.40516	6.98686	1.53485	1.97466	-2.54199	-2.61471	-2.01492	-6.58732	-5.873	-5.02706	5.31755	-6.44652	8.27616	-3.19558	-4.83497	1.3418	-2.71209	-3.13975	-4.24199	0.500825	-4.09443	-4.9157	-0.780917	-3.58042	-5.16304	9.50322	-3.97883	-2.23951	-6.15571	-1.48767	-3.23705	0.357299	-0.479927	-0.955992	10.8961	3.27904	6.95234	-4.08918	3.48492	1.00693	-0.530136	14.8606	4.2616	6.97842	4.07713
STAT6	-1.78261	-1.07554	0.192341	-0.536147	0.813371	-0.924913	-1.44155	0.697625	-1.58974	0.640458	2.93506	3.8527	-3.46043	1.36631	2.5136	-1.5471	0.0366142	2.89943	-0.277473	-1.00507	0.31227	-0.66331	-1.43683	-0.730077	-1.21294	-1.26163	1.54228	1.01718	-0.0726055	1.32838	-1.69831	0.143686	1.71096	1.53516	1.82049	-0.35798	-4.15282	-0.724732	0.164465	3.04917	3.49206	-1.91524	-2.28748	-1.9091	4.07287
PTGDS	-2.22343	-6.66203	12.9706	13.6919	-4.11393	3.81764	-10.2196	-5.67018	-3.96777	3.5955	14.785	-4.19853	-4.73449	-0.834412	-6.89152	12.4864	1.38493	9.3272	1.63801	6.67561	-4.25749	-1.07425	-5.81191	-1.97324	-10.9665	-1.68433	1.80694	1.70448	-5.79875	1.43993	1.14521	0.000390375	-1.9343	-0.916834	10.5591	-2.79748	-6.46999	-5.48038	2.36416	8.21782	-2.19463	-0.565363	-5.04699	-1.12252	4.05075
IL10RA	3.94157	1.6639	6.57368	9.3115	2.20121	3.01095	-1.88741	-3.42503	-2.0404	5.20738	10.8825	-6.57362	-4.98909	-5.3591	-13.803	3.06881	8.89977	-3.76532	-0.962371	3.82187	-10.5156	-7.4706	-6.54152	-3.03035	-4.94813	1.73507	0.0515115	1.12843	1.46712	1.3761	6.07455	-0.295342	4.58797	-1.76893	5.59526	-2.93279	-1.2622	1.55571	6.71055	7.65446	-5.53584	-1.53729	-1.49773	-6.37815	4.04989
ILF3	-0.854093	-0.436764	-0.991965	-1.38573	1.02295	-0.0455689	0.556777	1.0969	-1.43608	0.00693802	-0.249332	1.12721	1.70199	-1.60435	0.419642	-1.95187	0.312389	-0.845071	3.60227	0.382391	2.56872	3.21738	-2.56437	-0.181749	-1.34104	1.49726	0.368329	1.01469	1.97392	0.990353	-1.23206	-0.611583	0.682694	-0.406191	-1.42541	0.302048	-1.55432	-0.841002	-0.441056	-0.419781	0.982918	-1.49319	-0.667721	-0.847481	4.01802
IL7R	-0.930284	-0.378706	11.0584	15.8182	0.191165	11.4697	-1.58988	-11.2239	-4.32077	0.174269	17.673	-9.07438	-2.26841	-5.59366	-13.6011	5.29596	4.25927	1.42321	0.230721	5.90759	-9.1556	-7.45482	-6.8186	-2.80227	-0.0171494	-0.645815	0.273244	2.36382	-0.758605	2.41701	4.4651	1.20961	-1.31746	-1.98603	5.43545	-4.84406	-2.34392	-1.1756	3.77662	5.47683	-6.79523	-0.909268	3.00885	-5.92252	4.01084
DUSP19	0.103808	1.3989	-1.84667	0.0918595	0.0217493	-2.34351	-0.0633875	-2.3313	-2.51152	0.217275	-1.24117	0.60725	-1.24829	-0.508593	2.18072	-2.66432	-2.33417	-0.434227	-0.377342	-1.46122	0.229999	0.563028	2.09086	1.16517	4.03152	-0.876337	-1.29499	-0.901034	0.733145	-0.927522	2.32581	2.71814	1.88257	1.23783	-1.42896	0.181422	0.0857573	-0.253794	1.24967	2.86592	2.15448	0.856495	-4.71927	0.774245	3.99892
IL1R2	-1.48236	5.57076	1.48295	6.26302	1.88959	2.86317	-7.93876	-6.88041	-4.68811	-2.51271	1.00217	7.53771	-1.20721	-2.70932	-8.94529	18.8236	0.0549888	-9.97821	0.80695	1.47266	-2.99515	-6.33571	-9.77269	-4.19974	-7.5538	2.86725	-1.48855	0.375863	-1.94647	0.472984	1.16674	0.970395	-1.23907	0.977017	16.8961	1.21871	2.70919	4.08682	2.57741	0.303802	-0.036418	2.42494	-1.38994	-1.51491	3.99776
IL26	-7.61601	-0.386673	3.05996	6.69441	4.28481	3.2191	3.07771	-0.238686	1.12897	-0.0575999	1.93183	0.476453	1.16718	0.229405	2.99437	2.35041	1.68252	-0.579783	-2.18987	2.12971	-2.27054	-1.79244	-1.32154	-0.0346887	-14.0892	-0.129976	-3.07123	2.04138	-1.36981	-0.39971	-1.28904	1.18628	3.42867	-5.72788	4.14649	-11.2207	-0.474104	1.43326	3.42154	3.43444	3.51144	-4.25296	-0.201586	1.68377	3.99417
STK17B	0.498152	3.15389	4.17074	7.89698	-0.259012	6.02131	-2.41926	-4.3188	1.96393	-1.76361	7.05599	-3.44943	6.82572	-3.7689	-6.88112	1.73405	2.56289	-3.19431	-1.83073	3.98568	-6.88788	-6.71745	-5.76778	-1.58788	-3.99876	2.17111	-1.33646	1.97073	-1.15869	1.59226	2.60413	0.990144	-0.0917835	2.68621	3.613	-3.95987	-1.88139	-1.06911	3.92922	4.69883	-3.38335	1.76831	-4.93674	-1.23093	3.98934
DEFB4	-4.83018	-1.26895	-0.606029	-3.01281	0.799646	-0.988886	1.83522	2.1826	1.98681	0.710401	1.36772	2.48582	2.82626	-0.625782	1.52149	4.81338	1.01766	3.7489	-1.46659	0.59046	-4.49107	-6.12197	1.75409	4.04265	-3.3292	1.11184	4.38045	4.99768	-1.0255	6.18143	2.995	-4.76003	-0.0906682	2.23822	7.45165	-2.58919	-3.90955	-6.30799	-2.30771	-0.514262	-8.29951	4.61499	-5.3137	-3.7948	3.95596
KIR2DS1	1.59224	0.77524	-3.02219	0.979664	0.0167925	-0.890421	-1.79289	-2.11959	1.20377	-4.34669	-2.25965	-0.624455	2.43187	-2.17644	-1.26898	1.45946	-2.87743	0.13841	-0.236528	-1.75745	2.30272	1.89056	2.17761	0.956909	3.00324	-0.18484	-2.6039	-2.73619	0.326652	-1.35748	0.92197	1.5713	0.375331	0.653739	0.0502335	2.52601	1.81486	3.81683	1.6366	-1.12134	-2.57735	-1.619	1.67643	1.27436	3.92828
FOXC2	7.47798	8.32622	-0.914248	7.79044	3.24734	-2.82385	-3.73708	-2.92159	-1.55866	-3.53215	-3.22749	-0.867228	-4.06754	-2.53588	-2.76422	-4.96954	-2.79094	-0.639388	-2.63452	3.84008	0.808901	-1.85254	-0.638665	-5.10274	1.04755	-4.08508	-3.24091	-1.6701	5.42766	-1.83156	-3.42147	1.29293	3.99797	-5.97915	7.21303	0.282296	0.895649	-4.53391	6.20528	4.46063	3.96623	-1.36552	2.87642	4.54939	3.91798
IL22RA2	-3.44736	-2.17908	0.0893108	-1.02015	-0.181227	3.76364	1.62901	3.1921	2.79181	2.86813	1.9153	2.59139	1.84191	1.73915	2.07229	0.803354	1.91815	5.79807	3.91994	-3.08112	-3.57172	-1.03496	1.62602	2.40441	-3.67774	0.723055	3.27335	2.07892	-2.54305	0.753556	2.04323	-4.12088	-1.04811	-0.437653	-2.9136	-1.6255	-2.51269	-5.48372	-0.976125	-2.32913	-4.88651	-1.36786	-3.27451	1.8766	3.91317
MMP12	1.00993	10.5297	5.22479	2.41503	5.8706	12.1674	-7.77574	-13.6764	-7.01877	-11.1616	-5.20098	-5.18361	14.2009	-8.42385	-13.8206	-3.07062	6.29978	-8.29826	15.1957	9.64166	-7.16441	-7.97472	6.82255	-2.75497	-7.99243	-4.78438	2.47785	4.23382	-3.04236	4.09964	-0.586014	9.19732	0.968339	-3.77802	6.36989	-3.25108	-1.80512	1.63339	8.85034	6.4903	-4.53721	1.53023	-6.74696	2.81903	3.90718
TAP1	-0.43626	3.89064	0.0116195	1.84174	3.22751	2.08497	-3.57372	-3.12191	-2.60528	8.76242	1.99703	2.51629	-1.08322	-2.8911	-5.88722	1.16509	6.68831	0.898159	3.19386	5.0527	-12.0102	-12.4974	-3.54229	-1.06723	-4.289	-2.53727	2.10405	2.66777	1.80709	2.62604	7.86359	-1.11948	8.91264	-0.41344	-0.339839	-6.22999	-5.32758	5.76426	2.22222	6.88543	-5.68302	-1.70933	-4.94666	-0.871946	3.89992
KLRA1	1.42581	4.58897	-3.83239	-3.20219	-2.62892	-0.586971	-2.28922	0.867508	-2.62892	0.287369	-1.80305	3.95314	0.534229	-0.639067	-0.359983	-2.53275	0.210634	3.37789	0.362049	0.0440355	1.83229	2.45559	-0.263515	0.859309	1.77522	-1.29715	-0.588616	-2.57876	2.35901	-2.75205	-0.327397	2.0165	1.38246	3.56861	3.36425	-2.23108	-1.11659	-2.24885	-1.47811	2.40157	5.47654	1.52246	-10.8328	1.55293	3.89605
PTS	2.8734	4.7121	-1.56346	-3.97002	-0.400997	1.42298	1.66677	-1.16654	-0.58633	-0.835178	-4.80327	-4.97259	3.59564	-0.685843	-3.76819	3.01315	0.407832	-1.92446	2.80806	1.28276	-2.66101	-1.59592	-0.684958	-0.648484	0.995146	2.8734	-3.50125	-1.18257	3.49491	-1.65644	-1.97867	0.0870929	-0.035588	3.56875	0.853779	-1.26621	-0.0256425	1.48213	3.89925	0.346351	-0.375172	1.79679	-3.93144	3.03993	3.86769
HBEGF	1.74353	3.84246	5.15536	-2.14724	-1.64679	2.62696	3.78946	-0.145414	0.790534	-1.92089	-2.38665	-1.44064	0.435373	-1.8179	1.61231	-0.477518	1.70917	4.34401	2.23779	-0.233726	-3.12678	-2.26003	1.76419	1.05805	-0.648528	0.119561	0.411467	0.985089	-1.12127	0.665668	0.440394	-2.51609	-1.62295	-1.74182	4.33616	-0.213135	-2.03322	-1.60103	1.0209	-2.62931	-1.90504	0.0626974	-1.99119	-3.52399	3.85637
NFKBIA	0.69362	0.594768	8.45552	5.14169	-2.04441	4.30351	1.07833	1.21259	-0.0877525	5.26663	9.47383	-1.81437	-1.04401	0.429017	-7.07129	7.71014	5.55161	3.989	1.5756	1.57016	-6.03141	-7.9927	-5.54889	-0.270374	-6.40847	3.81252	1.49528	1.91874	-2.35312	1.51449	2.57681	-4.71063	-3.30844	-3.73511	4.22697	-4.2422	-4.83038	-0.794013	-0.538653	1.74983	-6.3234	0.45072	-0.999403	-4.64234	3.85335
CASP1	-1.27631	-0.0512145	-0.610317	4.57335	1.93292	-0.134028	-5.0063	-10.8241	-4.6027	5.29896	2.30489	8.72362	-3.87428	2.38399	-18.7395	0.714557	3.47188	-4.94182	-2.21524	1.84307	-5.26425	-5.41416	-5.91248	-1.41514	-3.31907	7.45382	1.85848	2.34183	5.50474	2.12036	8.42142	1.03866	0.0484707	7.71292	1.17129	6.31607	-0.999576	2.69333	1.37801	4.27141	0.950853	-1.01461	-5.01051	-3.90332	3.84486
DDX58	-1.15975	0.41833	2.9979	2.75371	1.41087	5.71619	-2.63358	-2.11294	-1.2663	-0.858201	4.26423	-4.22847	-0.660405	-0.360675	-6.47706	2.4898	2.8627	-1.92645	0.252484	-8.32295e-05	-2.51324	-2.79219	-4.00341	-1.54671	-1.65494	-0.50783	0.771498	0.773107	-1.17609	1.10272	3.94126	-0.0841508	1.44618	-0.191596	2.54735	-1.95537	-2.83269	2.58231	2.77946	6.97688	-1.591	0.395153	-0.477408	-3.4716	3.83619
SYT1	15.1104	13.2373	-5.37305	1.4709	-4.13176	10.0801	16.2572	-0.977804	-2.53512	-2.77162	-5.88092	-3.46947	1.6245	-4.08203	-5.57884	-1.35297	-3.74164	-3.29254	-2.5862	-2.87408	-0.974746	-0.813455	3.64239	7.05728	14.4812	-3.91261	-2.7547	-2.344	-1.67879	-3.20033	-2.08866	9.3711	-3.71549	-1.9662	-2.43129	-1.76969	-2.56371	-0.498826	-1.92766	-1.87278	-3.8715	-2.02963	-3.6579	0.38763	3.83434
CDC123	-0.742761	-0.821028	0.25871	1.34594	-0.0401306	1.07243	-0.224777	0.951518	0.935824	-2.40451	0.602689	-0.228885	2.96022	-1.43919	0.990143	0.734771	-0.695444	-4.2398	-2.54322	-0.0174966	-2.14242	-1.97699	1.11337	1.28469	1.76639	0.3487	0.993264	1.03609	-1.55749	0.956697	1.71926	2.49832	-0.27547	-1.10366	-0.817898	0.704256	0.710832	-1.31811	0.1471	-0.47955	-2.09957	-2.51678	2.44748	2.10648	3.81314
TLR9	-2.52288	-2.30516	4.32643	6.33906	-3.018	1.51346	1.63009	2.98301	1.87192	2.95998	4.82626	2.98823	1.25726	2.64145	2.99031	0.334813	1.73696	4.19638	2.11133	0.141556	-4.45985	-3.48263	1.62494	-0.183723	-4.06123	1.18269	2.8878	1.35196	-3.95399	1.57147	0.109572	-0.935133	-0.504099	-0.895544	-0.647277	-3.83385	-2.63573	-5.23811	-0.0313191	-1.09805	-3.39731	1.05521	-5.3966	-6.03166	3.8084
LGALS1	0.345487	1.75972	2.74302	-4.20386	1.67517	0.512123	1.60055	2.16043	2.51561	-1.38132	-6.03801	1.32876	1.81707	3.27156	-2.48064	-6.80072	1.22439	-0.829727	-0.704475	1.00191	-1.59257	-3.46247	-0.116265	1.35906	1.57384	-1.623	1.84132	2.22076	-1.43736	2.14886	1.58663	1.17821	0.958892	1.29009	-1.38132	0.882299	1.40311	1.41646	0.815262	-0.137657	-0.567939	-1.01518	-6.38532	-0.472771	3.802
IL23R	-1.08249	-3.60537	0.615787	1.40279	-1.81926	-0.116715	-0.939049	0.663552	-0.270034	-0.0423791	-0.28858	-0.1672	-0.637071	1.51485	0.441267	0.287591	-0.477139	0.95821	0.462939	-1.02988	1.24383	0.891735	1.14933	-0.369904	0.809033	-0.119604	0.670513	-0.903771	-1.4409	-0.648631	-1.24596	2.5965	-0.704008	-0.334118	-3.54835	1.87497	-1.18211	-0.377203	3.1157	0.780604	-0.311036	0.433778	0.241535	1.50624	3.79487
PRG2	-0.111399	0.465277	-0.743999	6.09589	0.800064	-0.828799	-2.45946	2.67014	-0.0342312	-0.0920075	3.88176	3.10296	-0.204018	1.18013	-1.52328	2.42625	-1.52757	-1.26286	-0.692865	0.68054	0.193953	-0.78358	-1.02177	-0.285312	-4.80688	-0.9837	0.571137	1.54913	4.01624	1.9962	-1.3728	-3.83353	0.040299	-0.234623	1.7136	-1.15551	-1.38601	-2.53666	0.728272	0.163753	-0.939813	-1.73065	0.0822859	-1.80657	3.7514
REN	-0.779525	-5.48223	-0.670518	0.70259	-0.629506	-0.25757	-0.909086	0.0276547	-1.84775	0.251927	-0.369662	-0.240928	-0.658568	-1.00734	0.570645	0.597576	-0.354376	-0.924153	-1.40338	2.85201	0.50671	0.734838	-0.863241	-1.43245	1.71947	0.115565	-1.13654	-1.60813	0.443067	-1.34722	0.0863083	-0.0972341	-0.655567	2.05039	0.576521	1.45236	1.96621	2.47716	-0.733276	0.389164	2.3423	-1.39689	1.75161	3.19105	3.74874
IRF9	-1.34417	2.39524	2.54979	0.918441	0.936221	3.6259	-2.68261	0.898838	0.118215	3.42073	0.707917	0.199955	-1.96143	2.61802	-1.95973	-3.39312	2.98501	0.672906	2.11661	0.923838	-5.29828	-6.2401	-3.92625	-0.0590511	-2.84262	1.29826	1.91707	1.76165	1.90058	2.21721	3.15725	-4.17264	5.43745	-2.23053	1.91029	-1.34165	-2.47936	3.9267	2.85843	4.63462	-2.48274	-1.53026	-6.4615	-5.70111	3.72297
CD63	-0.191894	-0.21473	0.109175	-3.07989	0.293773	-1.19105	1.30404	1.03941	0.936583	0.50076	-2.08132	0.443383	-0.555553	0.877182	-0.643466	-1.26298	-0.363806	1.65468	1.02572	-0.10619	0.0479688	-0.4707	1.09455	1.03941	0.646281	0.430668	1.21809	0.740364	-0.0724799	0.67197	0.465549	0.443383	-0.915287	0.430668	-3.48048	1.11173	-0.300727	0.623896	-0.21473	-0.576944	0.20202	-0.151849	-1.72409	0.24692	3.71542
REL	0.645392	-4.01901	3.93415	3.83551	-0.83448	0.0267343	-1.41126	0.0958617	0.737015	0.0451341	8.22949	0.348674	-1.80625	0.963624	-0.380599	6.48229	1.14851	-0.439307	0.379301	-1.63685	-1.87559	-1.79763	-5.45493	-1.91872	-1.56765	1.47471	-0.848892	0.568596	-1.37001	0.773609	1.17885	0.122486	-1.69297	-0.871903	2.51863	-0.193886	-3.07489	0.0302089	-3.38357	0.593742	0.099242	-2.33117	1.08014	1.59765	3.6903
HRH1	6.37854	8.96823	2.72173	3.18079	-1.86279	9.35496	0.20081	-4.37742	-2.874	-5.74092	0.113448	-2.39774	4.53008	-3.07335	-5.78886	2.70126	5.67053	-5.61779	-3.37405	-2.15632	-1.37032	-1.63006	-3.06838	-2.66912	0.884682	4.34638	-1.18027	-1.30568	-2.61658	-1.57671	2.08473	1.165	-0.697718	-3.26535	4.6694	0.254432	-1.66035	0.244497	2.36156	0.129777	2.40309	-1.83485	3.43568	-5.66097	3.67803
ALOX5	2.40074	1.63287	3.61071	6.20316	1.81409	1.93361	-0.537683	-3.71162	-2.6989	0.929522	4.86739	-1.92125	-2.5777	-0.966049	-7.09166	0.755505	4.54978	-3.98205	-0.428739	1.98945	-4.60105	-4.18511	-1.13749	-2.03114	-1.53669	0.760654	-0.926631	0.364841	0.631615	0.222588	-1.98367	0.957496	1.1566	-1.06188	2.79211	-1.68339	0.00716137	3.75681	4.28568	4.18266	-0.627574	-1.96835	-1.6038	-2.54262	3.65704
IL19	-0.101592	0.473895	0.442836	-1.66373	-1.41023	-0.0670174	-0.302351	-1.22855	-0.584421	-1.36265	-1.35493	-0.79742	0.646363	-0.572637	0.847215	-0.261663	-1.08265	0.933777	0.966345	1.53136	0.768805	0.444015	-0.558057	0.101903	0.0335502	0.379148	-0.928404	0.54531	1.06893	-0.00300478	-0.432974	1.17828	0.408075	-1.46625	-1.73614	0.537438	0.714596	0.592908	0.0147245	0.587656	-1.24731	0.0717798	3.29548	0.577572	3.65318
KLHL2	2.80085	4.58879	-1.99639	1.7431	0.394481	0.861673	1.78285	0.35517	0.807356	-3.23286	0.500899	-3.79066	-0.165648	-1.14254	-1.19978	0.346933	0.602394	-1.23484	-1.27322	0.00389595	-3.79012	-3.51241	4.91126	2.69713	6.3969	-1.93373	-1.31219	-0.281527	-1.83579	-0.437813	-1.29696	0.262643	1.48469	0.328443	-0.860488	-1.40502	1.24593	-1.90426	-0.53015	0.945176	0.552262	0.864152	0.738194	-2.07877	3.6486
PSMC5	1.68465	2.12847	-0.659071	0.459722	2.33311	0.491041	-0.308407	1.18045	1.50698	-1.18111	-0.796837	-1.65321	-0.915939	-1.16233	-0.114569	0.18233	0.408818	-0.122719	1.27062	0.835598	-1.39451	-1.51406	-0.590354	0.285707	-0.546209	-0.542363	1.0978	1.62153	-2.37795	1.25058	0.714054	0.110863	1.06223	0.557267	-0.697834	-1.74064	-0.642045	-1.72281	1.26448	0.958891	-0.198198	-0.317547	0.502037	-2.70853	3.64005
FCGR1B	4.57978	3.10837	0.966558	-9.96481	5.28945	3.68177	-0.16162	-5.61671	-1.72921	6.21889	-11.0772	-0.206939	-2.59823	-1.44116	-17.2716	2.97015	9.59196	-9.5844	0.676993	6.06495	-7.66618	-6.46464	-2.77528	2.26119	3.00835	4.84174	0.313847	1.45589	2.48801	1.38067	5.5349	0.373813	7.41104	-1.39441	4.59232	0.0231461	2.13479	4.8736	6.41123	7.37774	-4.9483	-3.55404	-8.78114	-2.39526	3.60343
VAV1	2.7732	0.159933	3.4708	9.17688	1.75662	0.903661	-0.941757	-2.91148	-2.07154	2.07972	7.27265	-2.54684	-2.92185	-3.37931	-4.20776	-0.731706	5.16286	-2.63563	-1.19999	2.94992	-4.05661	-3.49013	-1.78904	-1.88836	-0.978213	0.482652	-0.475893	1.05638	-1.28052	0.904618	1.77736	0.827024	1.94845	-1.32621	1.09264	-1.35451	-0.345712	1.36296	2.85405	3.76443	-3.66282	-2.45405	-1.36527	-3.7616	3.59128
FCGR2A	-0.000342567	0.625324	-0.20712	1.9561	-1.50543	-0.127382	-0.19318	-1.43774	-1.23019	2.75916	-1.50033	3.13925	-1.4724	-0.840507	-8.64329	0.694704	2.77433	-3.87364	-0.236578	0.58563	-2.67167	-2.45176	-0.177948	-0.9081	-0.369597	0.925024	0.251974	-0.697287	3.53022	-0.891171	2.18365	1.3054	0.0950636	-2.64046	-0.0970859	0.202568	2.48005	5.47585	2.1153	2.83262	-1.6306	-2.57896	2.24123	0.209312	3.58686
MPV17	-1.29557	-1.20302	0.781884	-1.73644	2.26612	-1.48051	-1.18837	-1.70144	0.0173999	2.86455	-3.9559	0.789863	0.358719	2.64346	0.898482	-4.34708	-3.51801	1.45312	1.80314	1.31884	2.3286	1.14542	-3.75543	-1.28156	-1.2709	0.126229	-0.785667	-1.1173	2.31708	-1.34794	-1.21153	-0.814718	5.09727	3.62197	-0.681539	0.72162	-0.433961	-0.40728	2.87602	1.35819	2.54001	-0.742599	-2.73626	-0.314979	3.58664
XCL1	1.4268	2.55807	1.03831	1.82847	-0.455364	-0.226212	-3.26974	-2.23313	-2.35941	4.19235	3.20681	-0.0515104	-2.38191	-1.32864	-2.61308	0.537052	2.74224	-2.57872	0.308205	1.39475	-3.83721	-6.04294	-0.067393	-2.7995	-2.09874	0.0991567	-0.271533	0.469721	2.74532	0.14847	4.10927	2.33607	5.96566	-0.29925	2.00548	-3.07952	-1.77889	1.8359	-0.467405	4.69335	-2.74351	-2.34533	1.2037	-1.51623	3.5806
MRPL35	-0.77958	-0.183448	-2.15708	-2.43602	4.12122	-5.7592	-0.377872	1.90104	3.04523	-0.705756	-2.97983	1.2541	0.849643	-0.426418	0.848295	-4.29813	-3.91599	-1.07118	1.21104	1.32702	-1.65615	-0.974468	-1.31578	-0.649082	0.113711	1.01956	-0.141325	1.49791	2.68377	0.944797	1.93595	1.67977	0.686373	1.79606	-1.86512	0.707446	-1.30943	1.13945	1.59727	1.01141	1.38536	0.976351	-0.183891	-0.547031	3.56965
PTH	-3.72762	-4.07983	-1.94054	4.99933	-5.03295	2.77857	1.06047	2.91504	-1.47542	1.10087	-2.35548	1.13758	-1.31001	0.823863	-0.343316	-4.32226	0.749045	3.18865	2.14277	4.8586	-2.49495	1.10289	0.694963	-6.1255	2.34468	-1.03891	-5.90954	-0.670377	6.44714	-3.62388	-3.45394	-0.059778	2.08995	3.21843	-2.80963	3.73801	4.83295	1.62894	-9.11865	-3.959	3.8937	-0.937653	4.70396	4.3388	3.55742
ERBB2	1.74709	3.99828	-4.26473	-3.40824	-0.11989	-1.03247	1.09789	-1.96138	-0.434839	-0.486066	-1.30346	0.238527	-3.69443	0.205787	-6.37517	-0.535365	-4.04542	0.785259	-2.05581	0.792276	1.48439	1.62481	1.5163	-1.47962	2.80217	-2.30942	-0.778928	-0.369405	0.664689	0.332687	-0.740022	-0.368202	3.48954	2.74196	6.09538	1.2745	0.597741	0.907282	1.75673	-0.761211	2.61282	-1.86189	1.26392	0.355941	3.54612
KNG1	3.90332	-2.31136	-1.00263	-2.55634	-1.60859	1.40387	1.53189	-0.215109	0.666187	1.95857	1.30381	2.79444	0.780035	0.808025	2.47743	-0.665061	0.885613	2.03276	0.504342	-2.36247	-1.07919	0.195055	1.52447	1.56354	-1.38382	0.0285447	-0.068156	1.04854	-1.11329	0.553088	-0.183024	1.69699	-0.0955127	-0.219145	-0.0522535	-2.10204	1.14463	-1.23753	-1.9542	-2.31772	-4.03324	-0.683593	1.9451	-3.50599	3.54582
PTPN11	-1.14277	2.69439	-2.94969	-1.32823	-0.52263	-0.1955	1.92905	0.916102	-0.128458	0.518798	-1.54276	0.760587	0.209755	1.2167	-1.41631	-2.90021	-0.194262	0.728056	-0.630392	0.425374	0.865644	0.703739	-2.63139	-1.09014	0.582868	0.649477	0.23391	0.530638	0.385883	0.436784	-1.93222	1.03614	1.21629	-0.206169	1.37538	0.0977752	-0.898057	-1.15585	1.33477	1.56612	3.63298	-1.41085	-1.37827	-0.393041	3.54175
MRPS22	0.267085	-0.863793	-1.53983	0.0203514	0.726185	-0.48496	0.349819	-0.597327	0.324997	-3.12109	-1.99457	-0.566268	0.41893	-0.760615	0.634597	0.0662106	-0.00582215	-1.35287	0.939295	1.56954	-1.26803	-0.632577	1.26506	1.3193	1.61232	-2.02303	-0.928935	-0.12717	1.62177	-0.123395	2.01528	0.877481	0.227928	-0.267936	-0.242022	-1.19103	-0.189711	0.10371	0.00988566	0.420055	-0.299895	0.259245	0.81984	2.712	3.52599
KIR2DL5A	0.217401	-1.88322	1.14131	-0.323262	-0.157992	2.95992	-0.181427	0.857462	-0.585172	5.68851	0.988278	2.27548	2.5872	1.77235	-0.719645	2.49175	2.58743	1.02169	2.6598	-4.828	-0.374117	-1.50368	-0.157085	0.2458	-0.793418	0.0721666	1.9267	1.18851	-4.88461	1.195	5.96778	-1.49316	-1.67035	-3.18253	-0.923437	-1.09393	-3.41132	3.46706	-6.67051	-3.74967	-3.79968	-0.446185	0.0856261	1.43518	3.52432
CD244	-1.91048	-3.36696	0.0548828	-3.31959	-0.062713	0.126108	-1.96124	-1.18574	1.7032	0.471227	-1.43792	0.217263	-0.756338	1.36173	-1.80594	-0.786424	1.60246	-0.227716	0.173999	-1.97724	1.99203	1.39248	-0.317188	-0.49107	0.909854	-0.759882	0.911545	-1.29004	1.39614	-0.802193	2.31603	1.0752	2.68492	2.23556	-0.969374	1.86294	1.43479	0.83992	-1.22611	4.80762	-3.29803	-1.79912	-2.68409	2.8655	3.52114
IL13RA1	0.16005	1.88765	-0.56352	-0.0984369	1.46538	-0.653956	3.32818	-2.71484	-2.64196	-0.388695	-0.827593	-0.515813	-0.317324	1.65154	-7.37454	2.05371	2.04588	2.9296	-1.44471	0.810694	-2.02088	-2.47326	-0.52002	-1.02351	0.766687	0.0617285	-1.58375	-0.946135	1.1174	-1.40847	0.174801	0.00151899	-0.446581	-1.91115	3.71555	2.15154	4.27254	2.40761	2.29396	2.34364	-0.295832	-0.547687	-3.78214	-1.13886	3.51683
CXCL10	2.30069	5.73855	-1.16943	-0.557192	5.79809	6.69428	-12.5026	-5.37758	-1.75916	9.55258	0.258942	5.80017	-4.0245	-5.61399	-13.0788	4.72882	9.866	-6.7247	2.77064	6.10257	-11.3394	-11.6343	-10.5294	1.33438	-11.3304	0.0933475	5.27314	6.01804	4.25468	5.87087	9.98923	0.777227	7.0433	-3.38427	-0.0619982	-4.39825	-0.853155	10.0742	3.46279	3.43496	-9.0072	1.85493	-1.12916	-4.6169	3.50333
DEFB1	-1.56939	0.812374	-5.32279	-2.07208	1.81536	-0.235945	-3.84212	-3.74496	-1.08684	-1.28469	-5.18976	-3.04041	-1.6167	-1.0561	-1.10302	15.4391	-2.65417	-0.993907	-2.68868	2.57591	1.43803	-5.12065	-0.697885	-0.0125437	-5.93671	-3.78249	2.82597	2.8169	-3.46834	3.45587	1.52519	-0.748991	-1.70587	5.28082	16.0713	2.32101	-3.04971	-3.11012	1.49532	0.311272	4.06555	2.64169	0.0546207	0.188605	3.50251
ATP4A	-4.08365	-2.2029	0.398464	3.35532	-2.25364	1.28354	0.816999	0.544756	0.287492	0.972003	0.443503	1.51697	0.691838	0.325594	-0.270147	0.578923	-1.0624	2.90881	1.2093	-1.93431	0.436606	0.49923	0.50007	0.471371	-0.0566471	0.3429	1.27077	1.26908	-2.02603	-0.762888	0.535152	0.983354	-2.85461	-1.27679	2.04031	1.42915	-0.411278	1.28751	0.906683	-3.17543	-2.12038	-0.505392	-2.00906	-0.300157	3.50145
ATP12A	0.108318	-0.438955	1.03721	-4.2478	-4.45762	3.72982	2.18251	2.04134	1.0918	1.7233	2.24709	0.293407	1.12929	1.71132	3.50255	4.90402	1.98475	4.58486	2.64983	-3.93994	-4.72634	-2.70627	3.20648	-0.0470792	-3.82245	1.23415	3.10043	2.57512	-1.41626	2.60298	1.55028	-1.08673	-4.2	-0.642257	5.94679	-4.40463	-1.53787	-2.08105	-0.552623	-5.23916	-2.10739	0.113095	-7.50435	-0.0919681	3.49722
S100B	-2.73382	-1.90136	1.82716	-2.43872	1.95821	-14.4397	4.34368	1.22199	0.958477	-2.41313	-7.34216	1.94837	-2.65731	1.16279	0.17959	-6.17094	-13.1284	0.463711	-0.9647	0.684131	3.70176	0.157687	5.38499	2.8887	6.41073	1.13534	0.385278	1.18965	3.71536	-0.3175	0.63024	3.93847	3.97212	-0.948306	-0.808078	5.54546	5.55861	5.38236	-6.49731	3.25386	3.61825	-0.124669	-4.96554	-3.76537	3.497
HOXC4	2.1672	2.758	0.498518	-3.64718	0.992465	-0.394674	1.65688	1.68112	1.56721	0.691364	-3.21604	-1.1945	1.12871	2.04775	-7.42237	-1.31293	-3.55898	-9.03952	1.01381	0.493373	1.94276	2.05392	-4.56685	-2.11835	-3.81378	0.356191	0.859534	1.36628	3.60566	1.31465	1.26954	2.5038	-3.42083	3.46749	-3.69835	-3.87949	2.23195	3.0576	-0.92277	-0.415663	1.40481	2.4233	3.35318	4.71523	3.49018
CCR6	4.12049	4.43934	8.47314	12.966	-0.0252904	5.55605	-6.28599	-2.69019	-2.6349	-0.712927	16.2307	-7.86697	-6.0326	-2.2854	-10.2074	3.17092	-1.41294	-0.058473	-6.67113	6.89235	-8.41116	-3.43223	-1.42482	-3.10809	-6.68547	-0.68968	1.50992	2.96062	-0.875034	1.89901	-1.65242	5.93026	1.92732	-1.5614	5.09918	-4.06684	-4.71725	-0.485766	4.23818	4.8455	-3.48913	0.584832	2.57531	-5.93559	3.47644
TSLP	9.72329	9.70459	-0.318497	2.55307	-12.0582	1.88713	-3.19196	-3.03826	-0.095358	-5.39069	1.92685	-3.0441	7.55568	-6.64566	5.72224	7.54412	-0.170385	-1.32638	-2.35961	1.26261	4.11356	-0.31349	-3.84414	-1.25853	-1.37824	-1.45026	-4.69735	-6.01824	4.47345	-3.13781	-1.37501	3.19217	-2.76955	-2.05404	8.97794	-0.351893	-1.25428	3.50191	-2.73922	4.9654	-3.43461	-3.45143	-1.83292	1.89609	3.47327
MBL2	-2.34305	-1.06587	4.25443	0.704945	0.932289	3.90213	4.31125	5.34935	1.92526	3.67945	2.20459	3.06829	2.40278	3.02112	4.4196	1.63401	3.4279	6.10291	3.81216	-11.2249	-6.18914	-6.31653	2.79873	1.67551	-5.71381	1.4839	2.00639	2.06037	-8.19553	2.54497	-0.132593	-1.33979	-2.90961	1.46943	-3.4546	-8.34742	-3.00574	-11.0095	1.41093	-1.30661	0.438278	3.07776	-1.11131	-0.452749	3.45267
TNFRSF10B	2.26036	6.39355	-3.31307	-2.37262	0.867335	1.49479	8.99336	-4.4211	-3.1774	-5.45537	-3.57714	0.685989	4.33696	-0.727911	-3.54747	-7.84007	-0.78122	-2.70248	2.48185	3.3107	-2.68004	0.0461828	-0.348391	-0.467001	7.36716	3.02727	-2.97211	-0.981592	0.251642	-1.30853	-0.140269	4.11947	-3.95769	1.3772	1.5101	-1.33471	-2.22419	0.73869	1.67154	2.70151	3.19649	-0.237289	-4.49368	2.2292	3.44251
FURIN	0.0721155	2.78328	1.01196	0.732681	-1.04193	2.55727	0.757944	1.02258	-1.04229	0.130224	-0.597403	1.74911	-1.89395	0.564667	-0.347886	1.35534	-0.847952	2.1286	1.11485	-0.993682	-2.40677	-2.87121	3.8595	0.128296	3.30243	1.29883	0.0166187	-0.368	-1.22092	-0.169688	-1.51015	-1.35497	-1.39722	-0.42704	1.45457	-1.10898	2.54687	-2.06504	0.00796247	0.244512	-2.56949	-1.81356	-2.53605	-0.25602	3.43862
DR1	-1.00751	0.961238	-0.0255871	0.156015	-0.47005	1.94521	-1.04304	0.383389	1.44141	0.569393	0.173925	-1.42839	2.19107	-0.75074	0.461544	-0.149554	2.22543	-0.366279	1.19034	-0.795782	-1.15592	-0.665642	-2.12655	-1.5367	-1.67858	0.372978	-0.170601	0.28051	-1.47519	0.0968171	1.13522	-0.662069	0.167033	0.860811	-0.118163	-0.654247	0.122449	1.04268	1.33674	-0.0497849	-0.367742	1.10233	-1.1727	-0.345724	3.43685
HLA-DPB1	4.14261	3.28611	4.05319	5.56706	0.578397	0.876764	-2.12697	-4.74138	-2.55378	5.00898	4.06691	-1.35697	-3.00121	-2.64299	-10.5352	2.41033	4.52003	-1.44463	0.192958	2.91778	-4.69401	-4.51461	-2.53361	-0.984904	-1.37017	0.796603	0.422014	0.370767	1.43359	0.602808	2.83762	0.175496	4.12261	-1.83434	3.12221	-3.37004	-0.27713	3.24038	2.80159	4.64596	-4.07925	-3.0094	-2.26025	-4.8619	3.42456
CD7	-1.10335	2.36838	5.09918	5.97345	-0.194937	5.97433	-1.30141	-1.46542	-1.00758	5.5412	8.38421	-0.382721	-1.30328	-3.81497	-4.42252	0.563269	3.64858	0.0419982	2.71408	3.76911	-5.42656	-4.33001	-1.06061	-0.187202	-6.53522	0.747011	1.70211	1.86454	0.484842	2.01331	1.11513	0.248065	2.85622	-1.30107	-1.24843	-4.66271	-3.05949	-1.74424	1.35089	4.00202	-7.30073	-0.366666	-4.43653	-3.80627	3.41628
IL1R1	1.66729	-0.631752	3.10804	1.83553	-0.0944184	3.40274	-0.0467868	-1.25881	-0.684796	-1.45726	2.94692	0.177005	-0.311864	0.10171	-4.42366	3.64401	1.06768	-0.934525	-0.865574	0.645253	-2.05545	-4.07204	-0.646176	-2.14484	-4.41349	-0.937748	-1.0067	-0.288083	-0.315269	-0.63329	0.790065	-0.0732987	-1.63812	-0.780565	4.74794	0.602835	0.716405	0.30684	2.13308	2.73089	0.417084	0.503296	-1.01728	-0.812819	3.41436
PRF1	-1.73645	4.70421	1.18133	3.94407	1.36936	1.95768	-6.63844	-5.75374	-1.15704	5.9289	3.68625	2.20314	0.0780913	-3.17423	-6.06335	0.290785	3.21941	-7.18167	3.59494	3.33735	-3.98302	-3.15358	-5.40062	-0.0574297	-3.01127	0.329856	3.47919	2.76912	1.42127	3.17634	5.69062	1.14916	3.58635	-1.53637	-0.560101	-3.05071	-3.0062	2.60359	-0.232868	5.94708	-6.18166	0.0429279	-1.71226	-2.10002	3.40791
CAMLG	1.39969	0.310522	1.86094	1.16272	0.679367	1.24466	-0.967772	0.158495	0.752617	0.0342362	1.66606	-0.6292	1.40084	2.38549	1.38738	2.13374	-0.568085	1.38031	-2.20382	-0.506321	-0.577716	-1.58779	-3.34375	-1.93926	-3.35398	0.816692	0.0770067	0.320004	-1.5791	0.396421	-0.277235	2.23385	0.175499	-0.577716	-0.367336	-1.6819	-1.43173	-1.53172	0.043458	0.308344	-0.970606	-0.00549562	3.66925	-1.89707	3.40712
ACVR1C	1.92505	-0.288048	-0.37952	-2.82231	0.258884	-3.9011	-1.53139	4.3167	2.82524	-4.20151	-1.62857	-1.72648	-1.77827	5.5987	0.536137	-1.51564	-2.32403	-1.79607	-2.10576	0.584463	0.168707	-1.65517	0.00662437	1.65262	-1.71951	-0.521362	0.428784	1.79028	1.13616	1.4736	-0.00383624	0.0622806	-0.0493239	0.820451	-1.13179	1.33244	-1.85068	1.02867	-1.06871	-0.40997	0.854263	0.770216	6.06204	0.776744	3.406
IGL@	-1.06144	-1.06168	5.8543	9.92672	1.32645	1.49307	-8.39881	-7.19852	-1.82495	9.21243	5.69031	-6.80934	-1.49805	-2.52405	-8.89758	-7.49871	3.49243	-5.10945	4.5077	6.10264	-7.20952	-4.07448	-6.01941	0.468982	-8.16639	1.8124	3.69489	3.41955	-0.467037	3.31982	2.34419	8.82371	5.33389	-1.75789	3.91004	-5.85032	-4.46142	5.07822	7.90745	7.17747	-3.99043	0.161168	-1.91039	-5.26797	3.38091
FRAS1	-2.23285	-2.95104	0.114758	-2.1145	-1.04482	0.227222	-1.51086	0.151409	0.53993	0.472933	0.266422	1.8242	0.363008	2.07047	1.23475	-0.340137	1.0493	3.52792	2.16429	-2.1666	-0.783262	0.107066	4.65164	3.33512	0.382459	1.4687	0.564733	-0.796154	-0.702108	-0.367674	1.11114	-1.77846	-1.41744	-1.0468	-4.04934	1.51505	3.56212	1.73623	-2.53695	-4.29116	-3.20521	-1.25731	3.04647	-0.894664	3.37097
OSM	-0.84696	0.0896195	2.48345	-0.624181	-1.00045	4.83515	3.47274	0.788672	0.00622546	1.08134	0.877902	1.16805	1.79198	0.459382	0.986734	0.805492	1.09986	0.773201	2.01652	0.373071	-3.73035	-3.42683	1.94189	0.86678	-4.48666	1.30806	0.244081	1.68203	-1.16485	0.930431	1.28844	-3.06212	-1.3372	-1.58758	1.09176	-1.5007	-0.161019	-3.38938	0.312335	1.01648	-1.13931	-0.228601	-2.76561	-3.33989	3.34246
THY1	2.56993	1.82086	3.82513	-2.92705	-1.27747	3.26069	5.7027	-0.53931	-3.89706	-3.32127	3.32616	-1.14538	0.467429	0.495962	-7.05496	7.79127	6.12337	-2.4966	-2.85323	1.21499	-1.10619	-0.866682	0.105805	-2.41322	-1.36095	-1.68473	-0.764856	-0.0802041	-1.09406	-0.198677	-3.22198	-1.91626	-4.86484	-0.864368	7.60748	1.58883	6.45712	0.210074	2.27783	3.69634	1.53108	-2.80641	-3.9422	-7.37508	3.32934
TNFRSF1A	2.86829	0.638537	2.33912	0.117555	-0.956304	2.65172	2.32477	-1.00832	-1.65974	-0.0525772	2.46938	1.45014	2.60012	-0.13947	-2.82038	2.05618	2.68307	0.525421	-0.757766	-0.68431	-2.3546	-3.98843	0.984569	1.54372	2.14071	1.44555	-0.484262	-0.325617	-2.82353	-0.236475	0.41496	-0.303577	-4.44862	-1.65211	3.2038	-1.21619	2.37504	-0.437535	0.943109	1.29828	-1.49658	-0.532878	-4.68837	-4.00638	3.30585
SEC14L2	0.637269	6.95265	4.35867	-2.83489	-0.740969	1.77269	6.04285	-0.0827155	-0.481167	0.225696	-4.29043	-0.846057	-1.94861	-1.59642	0.903475	-0.653703	-0.890179	1.40892	-1.09696	-2.08445	-0.872177	-1.77663	5.19805	1.429	6.24124	-2.30735	-1.40148	0.0345311	-3.38421	-0.335759	-1.09103	-1.7756	-0.82899	0.291011	0.924818	-1.21169	3.12539	-2.94354	-1.93396	-0.592845	-0.520722	-0.568248	0.249387	-0.704876	3.28619
THBD	3.9883	1.54305	6.29561	4.42236	-0.849975	-0.755804	-1.24802	-3.82217	-1.84074	-5.32793	6.34869	-6.98741	-0.518579	-1.07248	-9.06992	7.29848	2.33428	0.129084	-2.38113	1.25658	-2.07611	-5.38054	-2.97811	-0.602766	-1.46282	-2.24179	-1.58427	-0.0406987	0.677222	1.09815	-2.81681	0.0555673	-2.77128	9.08051	9.14219	1.7613	0.241144	0.206433	3.45615	1.35319	-0.457807	1.25596	-1.98358	-3.67356	3.28285
DAP	-0.625151	-1.24529	1.68438	-1.72622	0.604815	1.76001	1.32454	-0.929429	-1.87344	0.87374	-0.504157	5.81079	1.42799	-1.44549	-0.789113	0.188807	1.04412	-1.00048	0.895411	-1.83019	-0.363716	-1.22564	1.72398	-0.10934	-0.979679	2.32996	-0.282372	-0.316875	1.52275	-0.119711	0.339357	1.83025	-1.47625	-0.111602	-0.563883	-1.49053	3.35811	0.687655	-1.54347	-1.22564	-1.07223	-3.41838	0.0810655	-1.21944	3.27856
KEL	0.515575	-0.737485	-0.283646	4.48831	0.288214	-1.35922	-0.381959	-1.19346	-0.616787	-1.05721	0.858392	0.454476	0.284113	-1.62144	-0.849557	-0.8426	-1.07221	-0.425316	-0.449783	-0.122233	0.94764	0.579604	-0.199954	-1.34973	1.47157	1.18489	-1.91642	-1.41082	0.41755	-0.232082	-1.48656	0.95348	-0.543505	0.36524	0.491592	1.82402	2.39169	1.28347	-0.489478	-0.184219	-1.97666	-0.475678	1.14014	1.33804	3.27733
TPX2	-0.419759	0.608633	-2.0365	-2.83304	4.054	2.46827	2.95299	0.117789	-0.7275	-2.53265	-3.18358	-0.193398	3.58404	-5.26268	-0.483493	-5.01055	3.61331	-0.924919	2.66317	1.62269	-2.25752	0.0778211	0.402546	-1.12675	-1.80467	-0.654612	0.128434	-0.150917	2.59581	0.331876	2.03901	-0.273228	-1.50176	2.79429	-2.47574	0.833917	2.73042	0.930556	2.94251	-1.54758	1.7802	-1.89549	-1.70919	-0.266763	3.23418
CXCL2	2.33465	3.23988	1.41496	7.00694	3.12794	2.25126	-2.49772	-4.59112	-2.82765	-5.3883	2.19908	-4.7514	0.810546	-2.14736	-4.88488	0.878821	-2.49138	-3.85047	-3.53436	1.22908	-2.25232	-1.45686	-3.72504	-4.28359	-0.326336	-0.449937	-2.56796	-2.62343	1.30607	-2.14009	-2.3287	0.209501	0.354933	1.05035	5.28014	3.30115	1.03164	3.02631	4.57867	6.06219	1.22681	1.29973	2.12847	3.7698	3.23394
ILF2	-1.41284	0.14792	-1.67066	-1.02275	1.3898	-0.0526353	-2.04265	2.34527	2.64416	-0.217715	-2.91877	-1.60659	2.81486	-0.400031	1.78158	-3.5788	-0.636174	-1.65084	0.0904627	0.467393	0.873843	2.2906	-2.82712	-0.395394	-1.98005	0.727664	1.44581	1.62109	-0.427629	1.55273	0.210981	0.645546	0.617768	0.546115	-1.10492	0.210981	-0.161719	1.53523	0.419893	-0.269709	2.1423	0.871917	-3.18991	0.173001	3.21903
MAPT	2.24744	1.19786	-1.45801	0.178883	1.55529	-1.5605	-1.68772	-0.512803	-1.0348	0.318259	0.405752	-1.18412	-0.0953379	-0.816617	-0.149542	0.0735509	-0.440744	1.04409	-0.865069	-0.396677	1.3167	0.0449675	-1.45255	-0.298377	-0.571133	-0.800178	-0.375347	-0.992943	-0.591903	-1.30621	-0.824088	4.3564	1.15668	-1.34377	1.87984	-0.386259	-0.297123	-0.753389	1.70597	3.38858	-1.36174	-0.840033	2.88839	-1.36166	3.20642
WNK1	0.21832	-0.353832	0.840359	1.57322	-1.15922	1.03438	0.801486	0.591217	-1.21345	1.10889	1.11254	1.59169	0.3201	0.875892	-0.824884	2.57742	0.844063	1.83971	0.46444	-0.838958	0.586001	0.189143	-0.990326	0.420906	0.584876	0.561504	-0.68861	-0.325878	-1.54862	-0.693327	-0.00199375	0.0405309	-0.926894	0.155097	-2.18974	-0.419596	-1.34346	0.277093	0.193204	-0.538675	-0.637942	-0.998584	-2.74335	-0.364737	3.18986
MOG	-0.550603	-3.88311	5.6321	-1.87067	0.698209	0.611143	1.42903	1.50686	-0.993715	0.641021	-0.505122	1.12757	0.71375	-0.588474	1.29112	-1.25087	-0.502163	2.97831	1.01418	0.153073	-1.57683	-1.6277	1.41014	0.705218	-1.41824	0.626548	0.636878	1.44328	-0.967976	1.15085	0.868618	3.16618	-0.377705	-1.96279	-1.0844	-1.73183	-1.0598	-1.60736	-0.416295	-0.530252	-0.550493	0.128681	-2.38114	-0.49525	3.17985
TNFSF8	-0.960015	0.751219	0.351289	4.54838	-0.0911773	-1.58842	-2.62176	-0.190925	-0.130427	-1.77157	3.54259	-2.69844	-2.05593	-0.783175	-0.775086	-0.814151	-1.27462	-1.42743	-2.48391	2.88251	0.644242	2.15207	-1.65642	-0.392345	2.28113	-0.586209	-1.72087	-0.694542	-2.87711	-0.31298	0.488725	0.819186	0.0269079	-0.762151	0.0658289	1.4413	-0.731889	2.59202	3.64064	4.5251	0.261417	-1.74767	-2.33983	2.47451	3.17604
SEC14L3	-1.35862	-0.526925	0.818128	4.22487	1.52659	-0.895952	-0.879456	0.535452	-1.28119	-0.575802	-0.957528	0.901924	-3.54811	-0.372726	1.64013	-1.0335	-1.01283	-1.25332	-1.05668	0.832234	2.04169	3.11706	-1.89055	-1.56642	2.83598	0.29428	-0.737287	-0.584963	1.03843	-1.3076	-2.92967	1.81792	-0.400684	-1.25603	0.834844	2.88211	1.60912	3.31716	-1.53363	0.25383	1.85636	-4.67974	-0.119222	-0.619668	3.17191
SELP	2.89437	0.0168742	6.8236	4.1875	-3.68386	-1.51339	-0.198899	-1.65361	-0.0155199	-3.18742	5.73974	-2.71622	-2.53198	1.71863	-2.73436	-0.218753	-0.549441	-0.466727	-2.36695	1.27789	0.151728	-0.890061	0.29104	-1.26741	-0.172997	-2.61538	0.167361	0.811654	1.25851	0.915857	0.0777001	-4.16909	-2.58901	1.43678	4.00439	-0.421894	-1.49115	1.04491	2.07598	3.51139	0.475553	-1.4416	1.58068	-3.5664	3.16858
CETP	0.461431	-1.32173	6.46917	20.6795	0.582224	-5.03225	-4.14438	-10.759	-4.16811	-3.27891	17.1745	-7.21126	-4.03418	-4.82332	-6.35682	-0.422973	0.350229	-0.216624	-9.02806	4.05991	-0.423309	3.93482	-5.36891	-4.70075	0.273162	15.9741	-1.63103	-0.727458	3.38595	-1.62069	-3.85074	2.15243	-0.992493	-2.26305	1.24526	0.722533	-0.862077	0.962124	3.09417	3.61445	2.02213	-2.69228	0.611664	-1.83929	3.15562
FCGR2B	4.11941	0.336817	-0.0120394	3.32555	3.68123	-0.178806	-1.14593	-8.26977	-3.22862	2.9916	0.569017	-3.94121	-0.267405	0.131374	-14.7015	1.06349	0.499301	-10.3849	2.86187	2.78861	-5.6571	-6.48244	0.807376	1.04003	2.84046	0.296078	-4.00884	-2.04146	11.2616	-2.01717	-1.46592	1.99531	3.22204	3.252	4.34367	-1.75807	2.56714	4.4831	1.93246	4.15776	-1.46443	-1.7961	-1.08831	5.34275	3.15177
TAP2	-0.947071	0.773216	-0.970213	0.42283	1.74142	0.262657	0.628789	-1.68395	-1.22358	3.70227	0.843607	0.200673	-0.78584	-1.03039	-2.17477	0.049167	3.2656	-0.903811	0.410353	3.62386	-3.91569	-3.98899	-2.46742	-1.38563	-1.51701	-0.651041	0.89766	1.17531	4.9691	1.28724	2.32583	-1.0668	2.79852	-0.164215	-0.884459	-1.48089	-1.6493	1.22866	1.63811	3.01767	-1.35512	-1.53078	-2.12566	-1.35989	3.14839
FSCN1	2.12371	2.77468	4.57166	1.80522	-3.5488	2.17814	2.46445	-4.93287	-7.12366	-4.80846	2.42221	-5.20978	0.972669	-3.79071	5.36016	3.25196	2.34266	3.58204	-2.02235	-2.65423	4.60481	5.36251	2.07319	-2.14228	2.01639	6.09572	-1.34905	-0.856257	-5.57562	-1.22349	-2.358	3.41236	-4.74793	-4.17063	0.80129	1.59384	4.72385	-4.80035	0.330513	-2.54281	-0.638736	-2.08288	-0.531365	2.24623	3.12871
ITGA6	1.13868	-1.77962	1.78182	-0.0290454	-1.09617	0.433909	4.00389	-0.00668521	0.452743	-0.718276	-1.05069	1.14447	1.76796	0.898314	-1.72857	1.25159	-0.316938	-3.86904	-6.55755	-4.82124	-0.878201	-1.97017	1.65927	1.65671	5.05208	-1.62728	0.903541	-0.113284	-1.40746	-0.236821	0.108806	0.978504	-2.5697	0.970893	1.13614	1.02666	4.13315	1.5665	-0.812467	1.1182	-1.62202	-1.00142	1.1904	-0.161578	3.12615
CD74	-0.563369	0.39871	2.57163	3.70631	0.0619918	1.41743	0.0479702	-1.66372	-1.03237	5.23299	5.30704	1.28059	-2.99524	-0.865982	-6.86365	3.50286	6.10007	-0.965739	-0.703919	1.16404	-3.92402	-3.90023	-1.78017	-0.124865	-0.863031	1.86382	1.10205	0.935846	2.07916	1.13628	-0.263563	-2.74285	2.81998	-2.42387	1.43239	-2.05263	-0.0732298	2.13796	0.809848	0.833098	-4.71402	-2.15648	-1.10175	-4.16736	3.1093
CCL19	-0.318435	-2.78025	13.4064	12.2059	-0.796228	8.93254	-7.12297	-4.47938	-0.425097	7.08048	11.0211	-4.68897	-6.64797	1.21784	-9.52025	2.58446	3.61077	4.3433	-7.47203	8.94	-6.18625	-9.24659	-2.62718	-0.601685	-11.163	0.958701	2.97134	3.57475	-0.472818	2.9831	2.33104	5.48065	-1.72237	-0.73713	8.09695	-12.8007	-4.12733	-3.19154	8.35368	7.49094	-5.159	-0.359525	1.00204	-13.9393	3.10207
MKI67	1.87791	1.91019	-0.393274	-2.01198	4.00417	0.658579	1.75331	0.932345	-1.33114	-2.08061	-0.413695	-1.44374	2.30857	-3.99783	-1.25383	-2.4159	2.95695	-3.77475	0.734822	1.03162	-2.49056	-1.1092	-0.644539	-1.2654	-2.28718	-1.94542	0.00142478	0.23588	1.6312	0.424424	-0.179898	0.460957	-0.204833	2.87429	-1.19148	1.07295	1.75613	-0.609224	1.32267	-0.143067	1.15733	-1.51286	0.270122	3.32455	3.08277
GAB2	-1.48195	-1.63431	1.35769	-1.42256	-1.12021	1.36556	-0.404833	2.86374	3.34681	0.0587058	-0.773404	2.85487	-0.346315	1.01558	3.25305	-1.13651	-0.120767	0.722579	0.325608	-0.0728794	-0.403274	-1.45598	-2.38454	0.137197	-6.10254	1.56861	2.36462	3.0666	-2.16997	2.66812	1.48702	-1.30435	-1.17462	-0.0789438	-1.88125	-0.882132	-1.70368	-2.62486	2.15333	0.683315	2.56154	0.490973	-1.37158	-2.29407	3.07669
PDPN	0.897686	0.134946	2.20097	-0.146639	0.0894357	7.85132	-0.89798	-0.804676	-1.16815	-1.58739	1.00719	-1.96307	0.4522	0.535219	-2.68102	3.99162	0.667106	-1.41311	0.595464	-1.78945	-2.7505	-1.42742	-1.81889	-1.81113	0.0167395	-1.89768	-0.303967	-1.19821	-0.168284	-0.657424	0.279268	-0.390858	-1.89396	-0.469783	5.98504	0.0942016	0.26555	0.908445	2.23511	2.72367	-0.287154	0.293035	-2.39284	-1.30466	3.07519
DFFB	2.77993	1.21049	-1.45087	-2.3043	2.99151	-1.71115	-1.8985	-3.18359	-0.178761	-0.720546	1.16163	-1.25348	1.39953	-4.01651	3.24652	-2.68849	-1.6737	-7.03227	-1.64454	0.511295	1.84219	2.62372	-1.34633	-1.49235	0.280059	-1.15938	-3.69014	-1.06031	0.617149	-2.09325	-0.931081	-0.245516	3.39318	2.35442	2.07679	-0.832714	1.18127	-0.568661	2.77342	1.72233	2.15801	1.16265	4.08484	3.60549	3.06916
SELE	5.33268	3.62512	6.87058	2.71478	0.897818	-9.27537	-1.28642	-3.11084	-1.93466	-5.60566	2.90598	-1.51834	-6.43905	1.79164	-8.44918	-7.70806	-1.28446	-2.76103	-2.34625	2.68806	-0.539206	-0.807143	-4.3211	-3.80702	2.48552	-3.33191	-1.6277	0.315602	1.27889	0.90311	0.938294	-0.263429	0.154977	3.97633	9.38375	1.89465	3.42944	6.17001	6.58321	4.15457	3.29007	0.0350769	-0.147198	-5.25615	3.056
IFNA2	-0.324361	1.77907	0.914385	1.96955	-1.05125	0.0410909	-0.638438	1.48884	2.75024	1.39647	0.891013	1.65659	0.140824	1.32098	-0.679777	0.426246	1.4758	1.30487	0.913135	-1.08411	-0.269591	-1.5183	1.52061	1.81846	-1.48568	0.214304	1.45436	0.0190026	-5.01702	0.869419	1.76977	2.30386	-2.94783	0.757142	0.0490134	0.198082	-0.673284	-0.71972	-5.79106	-1.88869	-5.0978	1.94352	-3.20337	1.00361	3.056
MPP1	0.247604	-0.103914	0.632051	1.5365	1.58179	2.45856	-1.08087	0.107643	-0.183407	1.89685	0.0656255	1.31265	-1.65613	-0.887955	-6.83979	-1.27576	4.28187	-7.76299	2.17254	0.69654	-2.69723	-2.06411	-5.00988	-1.07019	-2.72765	2.14384	-0.068768	0.461883	2.08052	0.11684	3.08594	-0.539785	0.101762	1.28718	0.871272	0.618841	-0.457142	0.625508	5.50123	3.1388	2.00618	-0.0659917	-2.76228	-1.7762	3.04702
ISG15	-0.642834	1.13334	6.25812	-0.0931559	4.97658	6.11726	-3.6559	-0.158141	-1.72679	-2.42141	1.19346	0.0359913	1.38273	2.14519	-13.1703	1.67203	2.04151	-1.30395	2.60396	3.06871	-8.20224	-8.72019	-1.83535	2.65191	-3.28527	0.517657	4.95738	5.43831	0.665572	5.49251	8.71281	-0.978799	1.07306	-1.60477	-2.05547	1.59763	-5.02639	1.5472	2.8831	3.81761	-6.41899	1.55206	-4.97494	-7.26084	3.03939
POLG2	0.243758	-0.12394	-4.80928	2.13328	2.93968	-1.05852	0.214174	1.80515	1.73934	-1.85224	0.4195	-1.68075	2.12846	-3.64093	2.86865	-4.69097	-2.55906	0.334455	1.11365	1.23577	-0.268997	-0.905114	-2.76155	-1.19789	-1.32303	0.525788	-0.532637	0.636908	-1.69478	0.153881	0.0181771	1.11564	1.37962	1.32104	-0.15543	-1.35774	-0.346161	-2.81821	1.58787	2.80995	1.73242	0.903379	3.87134	0.545345	3.02392
SIRPA	-1.42251	-0.581465	-3.04606	-1.44017	1.91876	-0.796741	-3.08813	0.542089	-0.309862	0.0479885	-2.20324	5.14584	-4.13976	2.33916	0.0300103	-1.65384	-1.50817	-0.900134	3.81159	1.23472	-0.118547	0.00136837	-3.56287	-1.49885	-1.30828	0.103346	0.741286	0.708672	2.62922	0.67905	-0.0055129	-0.52547	1.27622	2.30262	0.3247	1.0899	0.575533	0.904539	1.76469	1.58319	3.54536	-1.2021	-1.47141	-2.51675	3.01888
DUSP2	-0.45782	0.448403	3.2862	4.59569	0.370912	-2.22682	-3.80372	-6.66718	-1.33546	2.46324	4.90282	-3.52749	3.68816	-6.30442	-8.72067	-0.214713	3.34714	-1.90355	-2.45779	2.9193	-0.69835	-0.703844	-7.38164	-1.58627	-5.5724	-1.55453	0.0864007	1.06253	1.74575	1.49979	2.08628	0.476482	2.97151	1.66495	9.04041	-1.23462	-0.762516	2.8312	4.02681	3.57956	0.214756	-1.39361	-0.271674	1.47079	3.009
IRF4	-0.374131	-2.78287	-0.957997	-1.68639	-1.59189	-1.30954	-1.9015	0.891754	-0.133478	3.2224	-0.390288	2.20604	-2.69924	0.930166	-1.59668	-1.56914	-1.72209	3.15478	0.567335	1.86696	0.203544	3.19176	-5.19631	-1.4558	-5.19283	0.340499	0.010016	0.113521	-2.01168	0.0745855	-0.483584	0.446921	3.7911	2.97603	1.5486	1.39297	-1.63518	1.35748	-0.566776	-0.682594	2.24592	0.416947	2.20234	2.78831	3.00765
P4HB	-1.97194	0.345386	1.51248	-3.54198	1.37134	2.07543	3.24538	2.18715	-2.66443	0.680156	-1.6293	1.2596	-4.1627	0.273432	-4.35351	-0.965312	2.03553	0.936908	3.85914	-0.068592	-0.446841	-1.7128	1.30638	-0.669645	0.896877	1.93771	2.33604	1.86328	-1.14015	1.87089	-3.04989	0.933417	-0.938988	0.303356	0.704742	0.303398	2.58444	1.53052	-1.18214	0.520443	-0.325921	-2.36967	-4.75152	-0.928086	2.99461
FCGR2C	0.591705	2.72467	-0.648954	2.92279	0.755404	1.41143	0.858186	-3.66442	-2.79331	2.8818	-1.85777	-2.29151	0.238543	-3.99922	-5.44988	-1.76737	2.91462	-2.68087	1.19006	2.2417	-4.57581	-4.86741	-2.74496	-0.845087	0.53342	1.5265	-2.40195	0.22564	7.94579	-0.167692	0.220278	-0.880112	2.04845	1.39008	2.40021	-0.53052	1.44763	3.44147	3.42773	2.94401	-0.739645	-3.66628	-0.945175	1.23581	2.96714
RELT	2.66396	2.8709	-0.506609	5.5321	3.08611	0.278207	1.1726	-5.13226	-2.47839	-2.25536	1.92619	-4.39705	1.74187	-4.74549	-7.35927	-2.20601	-0.357463	-5.71192	-1.70025	3.37197	-1.33331	-0.0511031	-1.29011	-1.25583	1.40092	0.428029	-3.20173	-1.13438	2.92471	-2.54063	-0.50586	1.67703	3.20011	3.4285	4.18054	-1.43798	0.630914	0.623591	3.81353	3.9785	1.77447	-5.25776	0.794404	3.35959	2.96456
FGF13	-1.04166	3.91854	3.97009	1.74941	1.96545	-4.27767	1.23096	-9.47751	-5.95321	-6.06168	4.49436	7.87714	3.32209	2.57798	8.71341	3.91588	-6.27145	-0.941061	-0.96829	3.2031	6.02331	6.11107	-1.55621	-3.2949	-2.63525	2.8578	-4.44902	-2.17978	-2.25473	-2.686	-5.80173	-2.43039	-4.46959	-3.05445	-2.75101	5.05294	6.97948	6.24022	-3.16725	-2.34678	-4.93883	3.28586	-4.34347	3.86284	2.96357
WNK2	-1.32158	-1.69326	1.29265	0.173724	-1.19264	1.4539	1.30655	1.66711	0.97457	1.95123	0.949022	2.18443	0.709282	1.21064	1.35783	-0.0581913	1.37541	3.59744	1.44041	-1.54845	-1.59245	-1.51421	1.20158	0.75172	-1.79413	0.583309	1.14738	0.615784	-1.10997	0.706798	-0.127456	-1.0439	-1.21303	-1.03255	-1.50503	-1.84987	-2.70644	-1.54704	-0.479188	-2.63312	-1.75426	0.124692	0.0196312	0.92168	2.9363
KIAA1804	0.782	4.8934	0.0564544	-2.0979	-3.61044	-0.273135	1.13176	-0.184433	-3.03643	-0.860801	-0.266508	-2.93018	1.02698	0.312594	-0.660455	2.84719	0.0586258	3.10198	1.99652	3.18427	-0.175873	-1.01363	0.220305	-2.05129	2.81925	-2.22644	-1.07094	-0.944707	0.798644	-1.61917	0.274583	-0.155224	2.38729	1.61592	3.16787	-1.15555	-0.551689	0.912529	-2.78353	3.7663	1.85043	-0.90911	-4.11802	-4.50943	2.93554
LAG3	-1.6241	4.98075	-0.0937102	-1.835	2.07478	0.886912	-3.1241	-1.39989	-0.124523	5.96724	0.862857	0.985662	-0.152631	-2.78709	-1.2558	0.978963	4.71145	-2.90459	2.2064	2.08525	-5.1549	-8.48566	-1.70089	1.14499	-4.61797	0.924659	3.19868	2.70422	2.00814	2.8592	4.51766	2.11985	4.84936	-2.81575	1.24681	-5.06963	-2.29672	0.228548	0.837355	2.81686	-5.66154	0.631551	-1.69401	-3.02965	2.93178
ACVR1B	-0.350558	1.22221	0.501394	0.372639	-0.184443	-0.33776	-1.18855	0.426399	-0.0242971	-0.16608	-1.09674	-0.574514	-0.461363	0.741222	0.808942	0.20962	-0.399878	-2.47261	0.483437	-0.261996	1.38941	0.855257	-1.49491	0.502245	1.17865	-0.790917	0.853111	-0.29934	-0.594955	0.129011	-0.325341	-0.386412	0.0332943	-0.0745029	-0.0917568	1.3608	0.799581	1.25732	-0.562131	-0.783529	0.125091	-1.01191	0.117012	0.567857	2.9124
CCK	-0.531968	-0.671704	0.396707	3.63869	1.32566	11.6424	-1.92906	-1.71371	-0.135347	-1.34197	-2.0007	-1.93014	-1.59968	2.96793	-1.24053	-0.237523	-1.32085	-4.44717	-0.479993	0.0914573	1.12167	1.21056	1.19739	-1.20806	1.18421	-1.51982	0.229065	-2.75781	0.807746	-2.71689	-3.19689	-0.814019	0.539816	-0.634795	-1.42969	1.58871	0.418959	1.15479	-1.55282	-3.12706	-1.29389	-2.06953	0.252204	12.1336	2.90327
IFNAR1	0.0666602	0.0977434	-1.27951	0.812706	1.82193	-0.568083	0.875744	-0.671179	0.612394	0.234929	-0.282155	-1.33681	-0.287661	-1.81325	-2.01432	-2.04903	-0.561991	-3.30419	-0.957124	1.03489	-2.11217	-2.1445	0.668044	0.636035	1.84409	0.370362	-1.16439	0.0477324	2.16457	0.0024947	-0.371882	0.690567	1.31755	2.18946	0.0758396	-0.889859	0.537753	0.351347	1.74323	1.92674	0.833812	-0.816667	0.929596	0.738559	2.89142
CTSG	5.7873	1.33294	3.25255	8.22974	-0.0433455	-2.622	0.892103	-1.25882	-2.14542	-3.58215	2.49281	-2.41555	-5.30796	2.48594	-3.1913	11.7563	0.803154	-2.67589	-3.41162	-1.64802	1.20342	-0.380657	-4.54858	-3.97254	0.0590316	-1.35153	-2.3038	-2.23584	-1.62394	-1.96937	-5.27177	0.727616	-0.410875	5.8284	8.05702	0.854744	-0.501887	0.485967	0.600681	0.593416	3.69825	-1.27782	-5.79871	0.808031	2.87888
MICB	0.190228	1.46846	-0.881086	1.78347	1.36454	3.86861	-5.45861	-0.875988	2.86893	-0.587046	-0.0277802	-4.47198	6.22421	-0.859518	-11.4081	0.0843526	3.08988	0.502991	-0.798117	0.369474	-8.4598	-7.40871	-5.59313	-1.48516	-2.00208	0.0692132	1.71506	2.75354	1.54472	2.80625	4.73935	-1.46874	-0.0662898	3.44644	-2.31721	0.427609	2.0528	6.40085	1.16243	1.50788	0.00211307	0.397974	-0.157388	3.48536	2.86868
CA1	-3.60953	-0.211786	0.927007	0.603158	-0.717212	1.15861	0.528122	0.731332	0.490782	0.819727	1.0938	0.066622	-0.200199	1.4155	0.886623	0.626177	0.789115	1.46578	0.80954	-2.59722	1.11546	0.572587	0.904656	-0.303879	-0.345935	-0.0645202	1.02926	-0.988676	-0.616056	-0.352668	0.644835	-2.74771	0.0376773	-1.44522	-1.21589	-0.288443	-1.35	1.33857	0.283689	0.814386	0.112845	0.379069	-0.421155	-2.16884	2.84984
CTNNB1	-0.347983	-0.110853	-1.22641	-2.06138	2.97329	-2.14083	-2.41486	-0.0820668	-0.696051	-1.19506	-2.6858	-0.253789	-1.40224	0.0740996	1.48316	-2.67453	-2.17907	1.19888	-0.63974	2.49009	2.30451	2.1207	0.354886	-1.08342	1.0109	0.567089	0.104412	-0.0130163	2.41645	-0.311269	-1.19951	-1.33512	1.91725	0.558551	0.943267	2.49373	1.00478	0.186481	-0.40289	2.48198	2.09895	-0.897108	-1.40991	-2.02056	2.83863
LDLR	0.967896	-1.76402	1.59634	-0.315879	-0.0357158	-0.843734	2.04747	0.700176	-0.0175102	-1.00921	0.008588	-1.81902	2.87423	-1.27807	-0.000152951	0.0519377	1.66338	-1.35226	0.579504	0.509098	-3.09683	-3.53587	1.91065	1.5531	2.06026	-0.988798	0.856324	0.596792	-0.149428	0.722744	0.438097	-0.0912175	0.758687	-1.60981	1.9962	0.0738366	-0.368327	0.20767	-0.53548	-1.06009	0.31579	-0.70392	-1.2969	-0.616516	2.83341
IFNA8	-1.4645	2.80536	0.844662	-0.857044	0.907383	1.6571	1.06914	1.99127	0.998831	1.92233	0.156291	1.12932	1.3808	-0.695419	0.579548	-1.17314	1.4797	2.83083	-0.320611	0.771544	0.817265	0.518675	1.2408	-0.860596	-0.4669	1.35138	0.903909	-1.04813	-0.960676	-0.324657	-0.301493	-1.7995	-0.238161	0.255857	-5.25462	-0.248915	-1.16624	1.08192	0.0957834	0.609872	-7.73462	-0.10686	-2.11118	-0.266326	2.82999
CD1C	-1.62185	-2.44207	3.5659	5.84342	-2.12724	0.506213	-3.59941	-0.503009	-0.25953	0.0623451	4.71951	0.746449	-1.20461	2.92164	-0.654232	2.94187	1.13791	-1.93422	-1.69239	0.0518073	-0.274885	1.3778	1.53511	0.68592	1.15902	-1.05347	2.44268	-0.903073	-1.35282	-0.447141	0.483804	-1.59225	-1.30829	-1.94376	1.33754	0.62663	-1.09635	1.32601	-0.87033	-1.56026	-2.39476	-0.635689	0.976643	-2.97659	2.80944
PLA2G7	-1.35817	1.74515	-2.18419	5.18104	0.288875	6.21751	-3.68182	-1.85874	-2.02269	0.179378	2.32941	-5.46632	-0.328343	1.35136	-13.7801	2.8892	2.75583	-6.04022	2.6173	6.97575	-5.43676	-3.53094	-6.40907	-2.55598	-3.38254	1.08243	-0.0135435	1.12042	-4.14489	1.30068	5.37113	0.383058	-1.71547	-0.161038	2.95479	2.5496	3.49407	2.49578	7.45734	6.25814	-2.61615	1.96714	-3.21293	0.934497	2.75246
ENO2	4.66461	4.55076	0.0609517	-5.82101	5.71612	5.66568	1.34975	1.07244	3.23074	-4.79395	-2.06649	1.4162	5.91424	5.69741	-9.71979	-3.65123	-5.10608	-6.03299	5.90491	4.16202	-9.67881	-8.96999	3.83394	2.65661	-0.387942	-0.554365	2.32609	1.55569	-2.20838	1.77103	-0.952714	2.2987	-0.623461	5.45212	-3.32411	-3.09763	-1.1783	-7.04914	1.19029	2.80064	1.49408	-0.139181	-5.2877	5.85825	2.75175
CDR2	-0.129181	-0.0173646	2.49901	2.62502	0.565384	-0.935428	0.328515	-2.22334	-0.930038	-1.31006	2.69549	-0.585628	2.93768	-0.975983	-1.36614	-0.29972	2.61616	-5.55219	-2.37701	-0.392506	-0.94767	-1.43068	0.706602	0.334002	0.00381757	-0.864972	-0.749369	0.159479	3.65751	-0.168188	2.38568	4.14802	-1.59683	0.96932	0.0935565	-0.373933	1.05852	1.07447	-0.114838	-0.311919	-1.5162	-0.507261	-1.50381	-1.67798	2.75152
CCL22	-1.98005	-1.8821	0.855098	5.68047	-1.46051	0.776348	-2.80377	-1.32175	-0.627571	-1.9062	1.5575	-1.03815	-0.044103	1.01122	0.631588	1.019	-0.97571	-2.77145	-0.857976	-1.90862	0.147574	0.312438	-0.81429	0.196864	0.276238	-0.700066	1.07597	-1.28783	-0.960655	-0.82372	-0.658713	-1.73551	-1.17947	-1.30398	11.7295	0.175422	0.372889	0.325626	-0.66	8.6406	-3.15742	-1.03355	-0.48449	-0.40668	2.70803
CCR4	-4.58978	-2.17469	1.24909	0.144159	-4.84699	0.786005	0.575703	0.712167	1.06202	2.15952	0.757343	1.65371	-0.25689	2.30825	1.25018	0.268413	0.514352	2.24421	1.76105	-0.594929	0.468505	0.958341	0.913593	1.16178	0.186951	1.06338	2.32993	0.678364	-1.4323	1.07496	0.969477	-2.7065	-0.600831	-6.53131	-2.50503	1.04694	0.439832	1.21125	-2.62234	0.0312232	1.14304	-0.501993	-0.276707	-1.48342	2.70554
CD33	4.12966	2.23469	2.08397	5.46935	3.08337	-1.88946	1.2692	-4.13615	-4.49819	-2.84342	5.50589	-5.29903	-3.21118	-4.63453	-5.91492	2.69585	4.36772	-7.59893	-1.94324	2.62168	-6.28811	-7.02405	-3.59797	-2.97658	0.208593	2.37683	-4.10919	0.228816	0.532278	-1.0012	4.67162	2.57358	4.02915	1.11704	4.7086	0.335652	0.245194	3.13219	6.46359	4.56643	1.09767	-2.14585	0.989944	-1.62658	2.69419
CCL20	2.29094	8.47427	8.54391	5.77712	2.60415	10.8785	-7.9511	-6.81916	-8.14624	-8.51137	13.2662	-6.43926	5.5153	-1.84617	-8.10025	4.29494	-8.41598	-8.53356	5.65287	2.42084	-5.79459	-7.22496	-9.41552	-8.46354	-0.300652	9.56099	-3.96834	-0.859868	2.46308	-0.948288	-3.92072	0.281543	-4.18657	5.43113	5.27913	2.81538	1.9707	1.76116	7.08877	-1.54408	0.00778722	12.3769	-4.82083	-2.54451	2.68009
CCL5	-1.50448	3.48957	2.11032	4.68767	1.27228	3.88438	-7.11044	-7.37144	-1.63594	6.5243	6.1628	-1.27687	-0.549699	-3.46028	-11.2132	2.16739	5.77647	-6.48572	2.43839	4.92939	-7.90116	-7.11678	-7.0373	0.0314519	-8.80012	1.67435	3.54256	3.77456	3.0822	4.01572	6.80591	1.72898	5.38495	-1.42395	1.5518	-5.16226	-1.17982	3.88285	2.469	5.90154	-4.70354	0.966179	-1.58851	-2.73348	2.67408
POLE3	0.493289	-1.42477	0.0135191	-0.795559	-0.534758	1.34512	0.184185	-1.09438	-0.819753	-1.97344	-0.83208	1.69859	0.666543	-0.493259	1.09209	-1.54193	0.184185	0.0475608	-0.117576	-0.269504	0.321779	1.54032	1.9997	0.547075	2.29659	-0.393889	0.263596	-0.126705	0.785381	0.216193	0.0411926	0.661857	-0.249336	-1.27563	-1.40292	1.04985	2.20032	0.804014	-0.105142	-1.98912	1.35903	-2.38175	-0.897246	-1.09323	2.65516
CNOT6	0.083666	0.85425	-0.00596695	-0.477871	0.202646	-0.979183	-0.015563	1.06205	1.97891	-1.17239	0.726254	-2.82108	0.304926	0.175626	0.92312	0.404954	-0.205155	-1.2611	-0.73311	-0.213522	-0.133383	1.3993	-0.94226	-0.175848	-0.226729	1.39596	0.346247	0.859452	-1.11628	0.672179	-0.362193	-0.575826	0.463154	0.529921	-0.204462	0.128854	-0.85731	-0.673253	-0.705195	-0.176787	0.277443	1.19683	0.83872	-0.789994	2.65504
VWF	2.38874	-1.58171	2.00937	3.69353	1.054	-2.53362	-1.33246	-1.01924	-0.385338	-3.19001	3.84072	-2.03342	1.98367	-0.928155	-2.44846	1.74207	1.66935	-0.70335	-1.47972	-0.316996	0.664217	-0.181279	-1.66632	-2.93808	-0.284832	-0.0903131	-0.314703	-0.0565835	0.265729	0.522451	0.513528	0.769092	-1.319	0.568673	0.57676	0.0729763	0.501024	0.940551	0.0938406	1.91723	-0.329914	-0.841198	0.98276	-0.795574	2.62583
MASP2	1.40529	-0.495233	-0.259672	2.94906	-0.946694	0.547195	-0.909634	0.0503602	-0.771126	0.0802625	-0.12318	1.88427	0.419398	-0.72671	0.989704	0.778262	-0.601801	0.368183	-0.185242	-0.262935	0.832144	1.1371	1.65588	-0.933377	-0.585549	-0.641463	-1.15616	-0.0965835	0.402027	-0.720055	-0.44884	-0.476905	-0.451636	-1.10165	-2.69895	0.213535	0.0423856	0.925616	-0.384399	-0.791519	-0.33451	0.129101	1.35576	-0.0617054	2.62285
PLEK	-3.09811	2.63177	3.19456	6.56892	1.29085	0.412701	-2.5127	-2.19931	-1.89325	2.76015	6.28693	-2.2412	-2.03804	-0.898575	-7.23944	1.90365	5.28171	-3.0468	-0.843728	3.57963	-4.20489	-2.59088	-1.93558	-1.28889	-1.38644	2.71074	1.04961	1.12774	-0.0250184	1.15382	0.846586	0.487187	2.10482	-4.83015	3.51163	-1.22065	-1.0237	0.827865	3.82738	4.22234	-2.65412	-1.52822	-3.33623	-3.74471	2.57325
CDR1	-2.39784	-9.22369	2.31346	-0.472218	-1.09963	1.65923	1.68987	1.81241	1.67216	2.60296	1.66512	2.94085	0.54459	1.78556	2.49084	0.203435	1.84046	3.51507	1.82077	-1.5703	-1.95043	-1.90105	2.38736	1.6597	-0.521414	0.655209	1.73082	2.4096	-0.0655179	1.54344	1.07501	-0.416952	-2.69952	-8.71098	-0.246964	0.201754	-0.484209	-0.911546	0.844014	0.371277	0.939469	0.913226	-1.54598	-9.06944	2.57299
MAP3K2	-0.558021	0.0365661	-0.265161	-0.423549	-0.15413	0.772346	1.65343	1.83061	0.288112	1.25269	0.610133	0.0248694	-1.02308	1.14537	-0.0317994	-0.724079	1.26284	1.03472	1.12325	-0.239768	-1.22032	-1.67436	-0.289075	0.485816	-0.882938	-0.087566	0.915818	1.29389	0.0630344	1.09033	-0.115117	-0.104172	-0.571218	-1.61663	1.14648	-1.03871	-1.56902	-0.645046	-0.829219	0.424756	0.790749	0.473753	-2.33156	-1.32501	2.53897
RIPK2	-1.07119	1.53338	-1.61864	-0.0575995	1.52823	0.806229	-1.40176	-0.215365	0.600137	0.343461	-1.5061	-1.16494	2.37269	-1.1912	-2.86521	-0.00937123	1.85081	-3.57889	0.627785	0.912391	1.3553	0.545435	-0.547317	-0.0193338	0.365158	-0.97905	-0.649247	0.258286	0.151331	0.221336	0.286662	1.37848	0.34275	-1.13372	-0.0543973	-0.841446	-0.859381	0.507845	0.610405	1.56789	-0.805834	0.269936	0.158982	1.97507	2.53726
ELK1	-0.0902756	1.67988	1.49245	-0.0446659	-0.180808	2.61611	-0.314178	0.172327	-0.671145	-1.72985	-1.12995	2.34796	-0.821889	-1.59475	-0.205005	-2.46502	-0.0602415	-1.32718	-0.292474	0.815768	-0.325018	1.16442	-2.4167	-0.873289	1.4624	1.61891	-0.631427	-0.0901049	1.25454	0.0731183	-1.60578	1.01939	1.02731	0.113542	1.46824	-0.25015	-0.0698369	0.443568	0.473848	1.63062	2.20817	-2.10758	-1.1359	-2.64935	2.53233
AFP	-0.356758	2.16404	-0.220383	-0.127294	-0.0978767	0.880058	0.132883	0.342815	-0.276694	-0.597004	-0.797593	0.109293	1.0882	0.504544	0.810069	0.418602	-0.12928	1.38742	1.00862	0.696672	-1.63289	-0.565095	1.83508	0.410292	1.98122	-1.62506	-0.284093	0.647586	-2.00657	-0.588027	-0.61989	0.808401	-1.21695	0.925252	-0.849396	-0.597481	0.415389	1.4011	0.432304	-0.602181	-2.44465	-1.05019	0.693105	-2.4076	2.52992
TP53	-0.537576	0.420437	-0.735183	-0.7481	2.54349	-2.03739	-2.30715	-1.74159	-2.22518	0.829624	0.151316	0.315278	-1.98066	-0.121836	2.55906	-2.09628	-0.786627	0.36174	-0.575623	2.16337	2.21488	3.23436	1.53729	-2.05655	2.72225	-0.61852	-2.64635	-1.44775	1.96496	-1.54859	-4.13759	-0.96314	2.0492	1.37311	3.12112	1.85858	-3.26534	0.339866	0.887019	3.06123	3.37646	-2.06183	1.25783	-3.70365	2.52676
KCNH4	0.22081	1.95042	-0.340171	4.20403	-0.188467	-1.33203	-1.55015	-1.69016	-1.47755	-0.964217	-1.96333	-0.984623	-0.127153	-0.151956	-1.68101	0.690115	-1.4104	-2.9297	-2.28944	-0.0321743	2.60551	2.89371	-1.4738	-0.435043	1.4681	-2.78304	-0.421885	-3.11416	1.52225	-2.93354	-2.79389	0.367837	1.38806	0.0161425	0.172735	1.83237	0.447247	2.5198	1.33071	-0.599594	0.653529	-0.84206	5.10155	5.12463	2.52182
KCNH8	-3.47695	0.715236	-0.686011	0.371001	2.52515	-1.33339	-0.134694	1.06826	2.59348	0.445945	0.541715	0.980708	-1.60752	1.53937	0.0430212	-2.87778	-1.86601	0.380471	-0.333703	0.738135	-0.284974	-1.00704	-1.21942	-0.559038	1.21107	-0.368299	1.48979	1.00733	-2.17672	0.579519	-1.03689	1.75932	1.19807	1.18611	-1.04219	-0.869108	-1.54448	-2.37757	2.16479	-0.0785555	1.47186	0.0254952	1.84892	-1.00441	2.51863
MTIF3	1.71827	1.4839	-0.799601	1.78058	2.93583	-1.50383	-2.02175	-3.61028	-4.01315	-0.418475	-1.5453	-1.07406	-1.60451	-1.10635	-1.334	-0.687972	-0.205614	-0.965646	-1.17244	2.83064	-0.0651239	0.662693	-1.7497	-3.07716	0.795645	-1.80714	-2.58709	-0.369492	3.02458	-0.448982	-2.4975	2.51447	2.58848	2.41693	1.39554	0.570557	1.30927	0.19026	1.7933	1.58344	1.80852	-1.42677	2.12696	2.56205	2.51102
CEBPB	1.5675	2.09986	1.46318	-1.98058	0.238071	3.9354	1.16202	0.0511546	1.04326	-0.196801	0.63023	-0.441097	2.14247	0.454711	-4.74927	1.49431	1.27796	0.0445459	-0.0989434	0.22135	-3.52548	-5.81114	-1.61318	0.688043	-0.390112	1.55651	1.07548	0.888813	-1.79861	1.10928	1.5867	-0.344164	-0.118553	-1.37354	2.23426	1.07122	0.32293	0.243604	1.23931	0.30486	-2.08809	-0.216086	-4.2019	-1.19948	2.50881
SOCS1	0.384346	0.885425	2.25215	2.7291	0.602137	3.07057	-0.818416	-1.74063	-0.727482	1.76476	2.12609	0.85617	-0.200886	-1.90182	-2.28546	-0.0393896	1.91713	-0.449763	-0.180838	1.3358	-2.68581	-2.22379	-2.14794	-0.788231	-1.60672	0.824033	0.0339575	1.04836	0.0621872	0.810334	0.473353	0.874315	0.413255	-0.0934497	1.50314	-1.52013	0.121639	0.229564	-0.134907	1.4626	-3.68353	-0.761583	-0.132238	-1.6574	2.50119
TGFBR1	0.3239	0.451764	-0.979313	-0.746419	1.02663	-2.51638	-0.908252	-0.851211	-1.04345	-0.653056	-0.351625	1.75586	-2.07577	-1.08151	-0.0110513	0.454721	-0.0681091	-1.01198	-0.952573	0.975502	-0.863173	0.209049	-1.0254	-0.829793	0.502011	-0.863945	-1.3849	-0.738063	2.65989	-0.723551	0.742943	0.33469	-0.859847	1.66822	1.61409	0.282506	-0.196901	0.566077	0.650006	1.07186	3.98671	1.58906	0.55358	-0.682807	2.4956
FUT4	2.41798	2.61771	0.825453	2.58929	1.89555	-0.566406	-0.524434	-4.72139	-2.55049	-3.04334	2.17386	-4.50633	1.97399	-1.85747	-2.42627	1.62501	1.74702	-5.52236	0.0517178	1.34256	-0.490745	-0.837546	-3.02069	-1.55153	-0.232365	2.61059	-2.27991	-0.853133	1.80535	-1.37207	1.93109	1.29751	0.396682	1.49339	1.29835	0.806354	0.493366	0.664706	2.9507	1.88112	0.779676	-0.660103	-0.801284	0.14883	2.48656
KIR2DS5	-4.29635	-1.7554	2.00506	-1.41178	-0.565258	1.32735	1.64892	2.136	0.360563	2.66001	0.268905	2.26954	0.568592	1.08706	1.32676	0.363472	1.71776	2.59029	1.54955	0.64441	-1.3396	-0.49212	-0.466361	0.387623	1.9376	0.967994	1.75699	0.0374058	-4.02733	0.427442	0.270763	-1.92563	-3.21051	-5.08346	-1.95698	2.33825	-0.446424	0.928096	-2.86679	-2.57435	-0.504793	0.982422	-0.128674	0.492992	2.47893
F2R	-0.213836	1.31109	-2.74333	-3.89989	-0.797797	-1.29258	0.85842	2.74337	2.82719	-0.683289	-2.08083	-2.8378	0.663541	-1.64638	-1.35905	0.743873	0.912241	0.9962	1.44102	-0.581498	0.369625	-0.0991197	-0.652508	-0.70512	-1.0094	4.5697	1.27976	1.23903	-0.0589502	1.31229	0.615153	-0.913111	-1.13822	-0.943572	-0.135851	3.23104	1.02777	-0.249655	-1.1197	-1.27708	-1.43071	-0.0534663	4.97919	-3.19776	2.46398
ISYNA1	-0.766507	-0.903685	-0.0438309	-1.74675	1.16361	0.0989681	0.575322	0.261105	-0.434594	0.580034	-0.629182	-0.331324	-0.976469	-0.214631	0.617078	-0.453868	-1.0217	1.30467	-0.214856	0.717652	-0.612099	-0.00947114	1.4964	-0.646309	-0.901606	-0.643961	-0.0475785	-0.0241322	0.0384838	0.424257	-1.33217	0.259235	0.201965	1.49862	-0.115061	-0.384429	-0.505977	-1.01979	0.563325	-0.0761977	0.853284	-0.225426	1.85185	1.77574	2.46179
SDC1	1.82796	1.97461	-3.3862	0.736587	-2.27547	8.93775	1.923	-6.94472	-6.27029	-1.81401	-2.88664	-4.11732	4.14392	-0.302491	-11.9048	9.15336	-1.2474	-5.22142	0.432501	-0.684176	2.10393	0.696859	5.23199	2.43151	3.46019	-3.48145	-0.533874	0.270944	-3.37502	1.54955	-2.01359	-0.41729	-0.370916	2.60855	8.25761	0.288443	1.266	-0.611082	0.667842	2.2295	2.53275	0.333721	-2.20727	-2.99363	2.43967
ALCAM	4.1294	0.560784	-1.82837	-0.437825	1.09204	0.68128	5.4819	3.55784	2.35298	-1.39332	-1.59874	0.313194	-5.88307	3.24899	-10.3089	-0.696293	3.82331	-3.84333	-3.34756	-0.200423	-3.72157	-1.31919	1.7887	2.12876	1.66417	-0.0750415	0.76525	1.23138	-3.26595	1.17451	-0.760795	1.87208	-2.29634	1.61776	0.477684	-1.74802	-1.84898	-0.0135899	2.63839	-1.28928	-0.32993	-1.44865	2.87714	4.17757	2.4295
ALK	-0.985414	-0.553701	-0.821419	-2.85655	0.713629	0.397938	1.86119	0.350626	0.269488	0.125712	-0.974344	0.724091	-1.68431	0.0624065	-0.199809	-1.02393	-0.800972	-0.119391	1.1693	-0.0828864	0.116642	-1.3728	3.57072	2.23056	1.22298	-0.168752	1.2452	1.23465	2.65586	1.46956	2.12202	-0.43643	-1.40554	-1.37834	-1.00622	-0.217688	-0.706875	1.13803	0.960653	-1.62761	-0.275975	-0.269629	-5.46982	0.797164	2.42894
GATA3	1.83231	3.6346	2.45959	6.81881	-2.60709	1.14976	-4.86367	-4.69105	-3.54932	-1.90995	6.45129	-3.80339	0.619896	-3.6858	-5.1835	9.72025	2.41901	-3.69996	-2.15229	2.46659	2.88625	-3.9197	-5.94852	-2.53532	-4.53043	-2.88959	-0.981736	0.355534	-1.47576	1.38978	3.01947	0.656294	2.30645	1.0304	6.97405	-1.78676	-1.84173	1.5927	1.37955	3.20416	2.6492	-2.71539	2.02061	-2.26561	2.42557
CXCL6	-1.47256	0.320336	-1.0715	-5.43786	0.182595	0.57341	-0.840357	-0.132704	0.187357	0.928658	0.694919	-0.108959	-0.179144	0.905246	0.286048	-1.2891	-0.170079	1.62028	-0.364244	-0.671083	-0.921222	-0.794191	1.41061	0.645844	0.465	3.09976	0.166973	0.739691	0.310763	-1.19378	0.607349	-2.88207	-0.0462014	0.264299	0.793277	1.72415	1.33855	-0.203096	-0.0133754	-2.40079	-0.616793	6.8037	0.196253	-3.45597	2.41316
GPR160	0.291876	1.05312	1.37136	5.8507	0.676181	1.82845	-3.36131	-2.40133	-0.844134	0.165726	5.59063	-2.97753	0.919386	-0.962266	-8.94298	0.265014	3.36925	-4.881	0.976332	1.36322	-3.85828	-4.40453	0.38354	-0.171319	0.256007	2.09162	-1.03913	-0.321954	-0.975949	-0.0033783	1.11368	1.52291	1.27038	0.028756	0.278939	-1.46692	-1.46074	-0.107287	2.75879	4.22794	1.10919	-0.654257	-1.03311	1.10441	2.40598
IFITM2	0.0108452	-1.13822	1.97548	0.375113	-0.578068	0.968553	0.321026	-3.33448	-3.29039	0.649444	0.664428	-1.45464	0.850529	0.890144	-6.08044	1.05575	1.76078	0.588145	0.0597573	-0.476554	0.0154544	-0.531424	-0.037265	1.06391	1.10991	1.42087	0.429667	0.186765	0.0673592	0.36997	0.962129	0.929302	0.341573	0.0794182	0.634347	1.51852	1.86457	0.940479	0.114283	0.645152	-0.601798	-0.0473963	-2.16559	-3.12742	2.39653
IFITM3	0.1768	-0.518258	1.53934	-0.397705	1.26048	0.728292	0.21056	-3.29688	-3.67739	0.912822	-0.328539	-0.574195	0.735862	0.52788	-6.41249	0.806699	1.63157	0.370782	1.15992	-0.706915	0.401837	-0.30625	-0.514405	0.741789	0.735862	1.22146	0.68265	0.658585	0.494719	0.722399	0.78569	0.385067	1.26688	-0.0100254	0.695125	1.38324	1.51354	1.23577	0.651751	1.40636	-0.648494	-0.0737271	-4.2707	-3.30776	2.39625
SH2D1B	-3.64538	0.853067	-0.907736	1.06077	1.13094	-0.219322	-1.02705	-1.66202	0.564007	0.463933	0.709186	-1.21274	0.134667	-2.43841	-1.75352	-1.30254	-1.20718	-0.281823	-1.37593	2.93144	-2.39741	-4.05319	-1.42835	2.51504	-1.57481	0.42122	4.86215	4.98196	-0.963431	4.97647	6.91561	-0.663651	1.75456	0.494694	-2.41143	-2.29659	0.29296	-1.12563	0.144586	-0.645416	-0.426565	2.66724	-1.67593	-1.17845	2.39401
IRAK1	0.690995	0.6835	1.46435	-1.64252	1.14773	3.56961	0.686786	0.136883	-0.944693	-0.848756	0.421505	-0.429757	0.350845	-1.13833	0.139837	0.291923	1.05223	-1.44204	-1.12	0.385943	-0.707446	-1.89496	-0.0870454	-0.76768	-0.659083	0.418343	-0.480306	0.291149	-0.0518953	0.577883	-1.39056	0.71575	-0.696489	-0.814603	0.605371	-1.15563	1.80672	-1.27373	0.700875	0.815102	0.761709	-1.04041	0.103452	0.767434	2.39007
CXCL9	1.48414	2.84038	0.715736	3.88328	3.61487	-0.497149	-8.53504	-4.52389	-0.838644	6.11171	2.9215	3.0804	-2.10925	-5.70381	-8.72978	3.19511	7.01012	-6.54143	0.250712	5.47364	-7.39066	-7.44957	-8.00126	0.721911	-9.20507	-1.70378	3.60994	4.0314	3.88935	4.07597	7.58909	3.24335	5.83124	-2.15852	1.07301	-6.29814	0.617919	5.09585	2.82607	5.24237	-6.53081	0.0251359	-0.523477	-1.71392	2.39001
POLR1C	-0.50885	-0.874313	-3.52836	-0.571191	0.731481	0.810402	-2.35221	1.4503	2.47278	0.668248	-3.10327	-2.38385	1.7567	-1.41918	1.83792	-1.95777	-0.61967	-1.78882	1.03405	0.995932	-0.125683	1.3165	-2.554	-0.844047	-1.45429	-0.695655	0.479509	0.954197	1.38847	0.749533	-0.30179	0.687997	1.1945	1.82515	-1.24495	0.00792002	-0.480993	0.279174	0.640528	1.08896	1.36352	-0.0757421	1.37616	1.77471	2.37983
DES	4.30245	0.449586	0.638565	-1.84694	-0.596254	0.995809	1.00125	0.870169	0.658397	2.50379	2.95576	0.979921	0.355389	0.983058	0.387378	0.273873	1.83517	3.1141	1.22294	-1.66576	-0.780195	-1.64119	1.29293	-0.0549808	-1.05195	-0.280849	1.44326	0.0166866	-2.29529	-0.183779	-0.345366	-1.62632	-0.929274	-1.32371	-0.090933	-0.732413	-0.743079	-0.800533	-1.66295	-1.74606	-2.85947	-0.903051	-1.1453	-0.974827	2.37894
PTK2B	0.197307	-0.383585	1.83767	0.441939	0.346418	1.66087	0.542996	-0.125579	-0.280401	1.4708	3.81999	-0.112452	-0.587889	0.127895	0.0268478	0.232324	1.2442	0.856881	1.09664	-0.654103	-0.701581	-1.58396	0.399362	0.130603	-3.12184	0.27686	0.638898	0.858956	-1.64444	0.377582	0.658045	0.237505	0.565898	0.146664	0.883451	-2.37505	-1.3371	-1.75372	1.08512	1.67633	-0.846495	0.743938	-4.05291	-3.0209	2.37867
RBPJ	2.7958	0.782009	-0.344198	0.671225	-0.98999	1.68347	-0.66467	-0.676126	-0.358836	-0.393478	0.00870861	-0.862033	0.316616	-0.299307	0.600939	0.524656	0.495581	-0.60946	-0.990189	-0.257702	-0.197804	0.0556394	1.10662	0.515943	-0.0774272	-1.22682	-0.611777	-0.479746	-0.921115	-0.667307	-0.219766	-0.643776	0.45887	0.541244	0.793842	-0.715149	-1.13074	0.189483	0.862831	0.642401	-0.577849	-0.258442	0.177946	0.949885	2.36806
MYBPH	9.53873	6.10282	0.1116	2.98121	-3.57483	0.522202	1.58217	1.02647	1.00888	0.863716	-3.58747	2.26977	1.96001	1.57061	2.75598	1.1237	0.828599	2.53619	-0.545959	-1.53638	-4.15639	-3.67988	-1.16624	2.22073	-3.54985	0.959775	1.53801	0.91988	-3.0226	1.34002	0.27942	-2.63234	-3.5219	-0.107215	0.558933	-1.25107	-5.18732	-1.89864	-1.60657	2.48477	-1.70246	-2.52642	-1.14523	-0.68544	2.35681
ITGB3	1.32699	0.316335	0.516899	-1.88461	-0.217705	-0.765912	5.62707	0.299049	-0.243974	-0.56964	-2.86317	-1.508	-1.56118	-1.35948	-2.01768	-2.66214	-1.53079	0.94531	-1.31858	-1.01811	-2.39691	-1.82256	1.65423	1.60789	3.29441	3.15226	0.0489256	0.25002	-1.41875	0.250246	1.89358	5.18593	-2.19848	0.253289	-1.1615	1.34631	3.48624	-2.18858	0.114066	0.178305	2.30253	-0.935531	-0.0572506	-2.34934	2.34931
MAP2K5	1.69866	1.33077	-0.856471	0.244874	0.515195	-1.92056	-1.7034	-1.25839	-0.966234	-0.420633	-0.37526	0.149601	-1.22985	-1.05082	0.86385	-0.367749	-1.51113	0.787098	-1.00947	0.756229	0.444869	0.729948	-0.752355	-1.69283	0.725009	0.62788	-1.17633	-1.40398	1.04149	-0.766071	-0.981015	1.00705	1.15857	1.18239	0.536719	0.596016	0.108232	0.0852645	0.379077	-0.263282	0.748537	-1.24451	2.48047	2.75252	2.34759
TNFRSF4	-0.425474	-0.128494	1.38768	1.91938	-1.0693	1.51347	-0.269527	-0.461192	-0.670281	0.0376431	2.31879	-2.40065	-1.43458	-0.969722	-0.782448	-0.535638	1.23516	-0.763402	-0.210904	0.493963	0.1457	-0.398026	-0.420947	-0.463607	0.897315	0.398888	-0.101001	0.606081	-1.10333	-0.0317498	-0.067215	2.01053	-0.715505	-0.335386	0.109982	-1.04308	-0.501359	0.235235	0.437407	1.02006	-0.211107	-0.449779	0.837524	0.358884	2.34746
KIR2DS4	1.05423	-0.22094	-2.20671	-1.32878	2.45079	0.299985	0.677165	0.802291	-0.0637615	-1.19262	-0.155801	1.01666	-1.43247	-2.76011	-5.15891	-0.189551	-1.71312	1.73976	0.801731	-0.296087	1.86618	-1.04703	-2.3881	0.713165	1.69539	1.30129	1.52378	1.23749	-4.25513	1.47592	0.864211	-0.0258775	0.848982	2.52391	0.065818	2.45994	-0.533133	2.57195	-2.50691	1.15426	2.11123	0.682516	-4.27377	-0.189814	2.3428
TPO	0.416561	-0.521447	1.08837	-2.47695	0.876769	-0.126907	0.402585	0.11316	-0.59592	0.84057	-0.779273	1.44402	-0.688205	-0.969698	0.524643	-0.45626	-0.130733	1.4592	0.547411	0.324812	-1.98525	-1.47548	-0.389808	-0.0403058	-0.796249	-0.514798	-0.542999	-0.901885	0.176305	-0.96271	-0.610303	1.64073	0.500345	2.37804	0.991934	-2.26754	-0.62698	-1.84675	0.726758	0.66103	1.85081	-0.0266994	1.32771	1.44138	2.34183
IGLL1	1.02002	-0.722283	2.92041	2.737	-0.268431	1.87154	2.5624	2.26675	-2.08018	3.13238	1.42879	3.72363	0.0595327	2.13707	2.97479	0.76272	2.22745	4.35666	2.67054	1.81204	-8.28489	-5.16967	1.6439	-0.221899	-9.50041	0.85815	2.09204	2.10605	-0.525656	1.16649	0.936741	-1.83373	-0.333004	-1.5291	2.54492	-7.13526	-3.74463	-2.69029	-2.16031	-0.371476	-3.90974	0.802878	-0.29156	-0.0423612	2.33027
MSMB	-3.20687	0.962411	-0.653796	-1.86416	0.813447	0.592136	-0.699397	-0.0575504	-0.88543	0.0603628	-2.06088	-0.41522	-0.828993	-0.285589	0.157092	11.7044	-0.722832	1.43796	-0.231092	0.669698	-0.411815	-1.60553	0.507217	-0.664122	-4.17839	-1.02805	-0.625879	-0.958319	0.642576	-0.504205	-1.82699	-0.383348	-3.22178	0.653341	13.7428	-0.886674	-0.109186	-3.13811	0.1624	0.995028	1.29079	-1.31909	-0.63753	-0.980859	2.32159
TTF2	-1.44497	0.150677	0.421596	-1.71356	-0.30676	-2.33781	-0.0737693	0.348801	0.0521037	-0.148519	-0.554255	-2.23642	2.01295	0.492065	0.912125	-1.54498	0.82478	-0.79738	0.620298	0.789693	2.19799	2.85402	-2.96181	-1.84747	-1.34621	0.31766	-0.412522	-0.806939	0.144491	0.184082	0.652758	0.095691	0.28506	1.82284	0.179323	2.14218	-3.24981e-05	4.09054	-0.37537	-2.19194	-0.316616	-0.241717	-2.50999	2.57734	2.31565
CREM	1.72843	1.39208	0.307674	-0.171369	1.65368	-0.0616164	0.28741	-0.943106	-0.213282	-4.36684	-1.64043	-2.45082	1.1916	-0.170114	-2.63177	-0.166736	-0.152231	-5.05641	-0.011969	1.32813	-2.42564	-1.65036	-0.471314	-0.835193	2.02846	3.69031	-1.71242	-0.821054	-1.42653	-0.330408	-0.47578	2.16361	0.669565	1.11639	2.3346	1.42321	-0.201428	-1.00883	2.16997	2.28122	-0.295885	-0.118393	0.332883	3.71071	2.29761
MPL	1.01066	-0.316325	-0.305803	-2.47262	-0.746935	-0.251663	0.0986307	0.188378	-0.579171	-0.123255	-0.643743	0.246284	-0.268263	0.568281	0.641854	0.240098	-0.264717	0.154934	-0.698835	-1.49213	0.248362	0.228173	0.93364	-0.707623	0.205888	-1.54562	0.601435	-0.984293	1.52348	-0.301652	-0.0638949	0.27242	0.975541	0.455049	1.97688	0.635012	-0.755892	0.398417	0.348291	-2.3446	2.02936	-1.18548	-0.00878604	2.08023	2.29223
PDGFRB	1.80345	-0.59538	3.11465	1.06557	-0.34824	0.047153	3.59276	0.422137	-1.85076	-0.704281	3.37776	-0.202299	-0.758252	-0.409233	-3.52979	4.46049	5.1552	-2.08791	-2.30702	-0.243697	-0.49757	-2.00151	1.48404	-0.00591891	0.485332	-0.484815	-0.589455	-0.0635257	0.0577805	-0.267196	-1.43195	-1.99921	-3.62118	-1.05138	3.54519	0.782699	2.19085	-0.512537	0.258236	1.7231	-0.338755	-2.25387	-2.30919	-3.10146	2.27251
MLL	0.673467	0.0901878	0.791891	0.279638	-1.01131	0.645899	0.72278	-0.694897	-0.806624	1.04801	1.92994	-0.182211	0.0566096	0.0182012	0.91453	0.402905	1.00532	0.538993	0.231935	-0.965818	0.0426242	0.38598	-0.151988	-0.302794	-0.827533	-0.0515244	0.0541211	-0.294099	0.452918	0.0484583	0.132208	-0.785821	-0.351079	-1.40949	0.127698	-0.558857	-0.32714	-0.462155	0.499537	-0.173216	-0.617932	-0.0507639	-0.988423	-0.0801745	2.27144
SFTPD	-3.006	-0.255408	-3.08218	1.00944	0.96331	-1.40387	0.612291	-1.11292	-1.52291	-1.05439	-0.491082	-0.469802	-3.66468	-4.98917	-2.86147	1.93676	-1.28835	0.435144	-0.112726	0.0573857	2.2598	1.19595	-2.17105	-0.884832	0.966982	1.3983	-0.788127	-0.211161	1.93792	0.82724	1.7433	2.49988	0.886578	1.15276	2.42075	0.500548	1.7561	2.25461	-0.116813	-0.368897	-0.275928	0.197894	1.53199	1.58683	2.26849
ARMC10	-0.0814287	0.346406	-0.462731	-1.52753	1.53578	-1.25091	0.957837	-0.469905	0.183114	-0.522134	-2.08168	-0.629022	-0.252936	-0.760152	-0.945514	-0.715502	-2.13535	-2.56641	-0.10949	2.48834	-0.203536	-0.742706	0.574667	0.485772	1.21831	-0.489014	-0.206279	0.109945	3.07034	0.0944204	0.736504	0.855627	-0.850609	1.27966	-0.149459	-0.0806668	-0.0559058	1.44392	-0.473676	0.116732	0.870414	-0.176704	0.6564	0.915062	2.26321
TICAM1	1.87333	1.32161	0.676179	0.842909	0.761331	2.26943	1.00473	0.787526	1.1995	-1.92858	0.0641624	0.683095	1.13839	0.513786	0.481972	0.0160622	0.941546	-3.10878	-2.35896	0.706698	-2.3736	-3.14936	0.443753	0.147444	0.29285	-1.48076	0.142384	1.05428	-0.922703	0.94184	-0.163554	1.05117	0.662512	0.598549	1.30215	-1.13632	-1.67902	-0.605449	0.0146927	1.18058	-0.825009	-0.490633	0.323184	-3.21492	2.25715
ENPEP	-1.42414	-1.30972	1.38414	-1.41788	-1.23149	-1.63758	1.7396	1.02791	0.884303	-0.395803	0.843515	-1.22454	1.87505	0.490369	-1.02561	3.3297	3.62576	-1.7018	-0.823215	-1.40146	0.3046	-0.145063	-0.534392	1.15606	2.069	-0.861339	0.342061	0.60998	1.15984	0.0728021	-0.454684	-2.51221	-2.38673	-1.27208	1.82789	2.5415	1.86662	-0.877656	-1.22464	-0.397967	0.560121	1.09225	-2.61746	-1.92561	2.24878
IL27RA	0.88839	1.77448	0.860012	2.63469	1.48259	0.953486	2.30452	-3.08146	-1.89918	-1.59658	2.96041	1.28609	1.16144	-2.73991	-4.41005	-1.28066	-0.566958	-2.50661	-2.43659	1.2659	-4.16621	-3.46806	-1.03685	-0.295161	0.930337	-0.612931	-1.12761	0.0274862	0.611675	-0.355824	0.901349	3.06254	0.339654	2.33686	1.4994	-3.2978	2.0087	-1.05904	1.77553	2.59451	-0.0594327	-1.37703	2.61674	1.09718	2.24575
HES1	0.371374	1.05411	-0.852208	-0.521885	2.17138	-2.72943	0.270187	-2.22319	-0.291905	-1.72961	-2.09107	-0.630895	-1.57471	-0.487352	-0.419969	-0.0151749	-3.33981	-0.264989	-1.15598	0.850509	0.223355	-0.104533	-1.53564	-0.837903	0.984775	-0.40519	-1.12189	-1.43332	2.83031	-1.86978	1.39901	0.906593	-1.41563	2.16795	1.17741	2.65268	0.696658	1.77017	-0.474477	0.789838	2.61038	-0.336229	2.01956	2.91654	2.22834
MAPK9	1.55374	2.06794	-1.06554	0.872639	1.49003	-0.604542	0.66009	-1.90489	-0.123618	-1.35723	0.722507	-1.16805	1.3054	-0.195769	-3.95076	1.11365	-0.0567351	-2.50786	-2.94757	0.749696	0.552184	0.342563	-1.76111	-1.46789	-0.543591	0.876405	-1.57293	-0.564865	3.38191	-0.423468	0.523189	1.59801	-0.94561	1.54328	0.139083	0.0365634	0.34624	-0.808575	0.373007	0.712834	0.57539	0.589544	1.15874	0.685987	2.22067
ITGA5	3.23478	3.89737	1.21564	-1.04404	-0.518873	5.65502	1.61743	-0.214857	-1.71193	-0.518873	0.468233	-1.33104	4.16997	-0.0157479	-3.06546	0.94388	3.72122	0.0435015	0.362108	-1.01452	-0.750142	-0.738692	1.20402	-0.0563096	1.1237	-1.3109	-0.725136	-0.645965	-2.09736	-0.38816	-0.285093	-2.30438	-2.19868	-2.25335	1.77247	-0.90171	0.700009	-1.67611	0.738524	0.901968	-2.60077	-1.42123	-1.30189	-0.678618	2.20678
LYVE1	5.70611	0.453307	1.01132	8.23714	-0.499254	-1.52262	3.47995	-3.5665	1.01257	-5.07178	7.82469	-3.23413	-0.675404	-2.05084	-3.60794	2.94998	-1.87558	-2.52064	-4.79722	2.83876	-1.77454	-4.67805	-6.30907	-2.37585	3.37898	3.67656	-2.5467	-0.14271	3.18753	-0.41581	-4.70823	-1.71026	-1.00735	0.105479	5.44945	1.23952	3.14434	-0.471627	2.17782	1.7242	1.87885	-4.55719	2.87357	-2.23084	2.20492
SLC20A1	5.15008	3.94526	3.32532	0.142355	-0.614027	2.23	7.3027	0.320089	-1.26483	-2.79149	0.5231	-1.74569	2.44317	0.281331	-2.84543	-0.302429	1.44144	-2.52639	-1.16476	-0.782485	-1.69048	-1.56246	-0.981678	2.59857	4.31563	0.00971032	-0.493555	0.275091	-1.95253	-0.226624	-0.0152418	-2.13724	-2.1779	-1.09138	-0.0999852	-0.944781	-0.761177	-2.2152	-2.08378	-0.731774	-1.83792	0.514339	-0.265864	0.488895	2.1862
IL20RA	0.145671	0.162678	0.0752956	-0.360214	0.63751	0.417955	-0.0979439	0.348414	0.199989	-0.00737175	-0.995987	0.98133	-0.0711597	-0.373114	0.746303	1.31524	0.0919111	0.86617	-0.118742	0.743695	-1.16862	-1.61998	0.457268	-0.0272779	-1.38499	-0.0745239	-0.0104489	-0.225664	0.551817	-0.316208	-0.128422	0.0736989	-0.426459	0.493283	0.539305	-0.726298	-1.38194	-0.801645	1.37914	-1.08997	0.80313	-0.667567	0.527086	0.517649	2.18528
CD24	0.69302	1.13405	4.8095	8.427	-0.675087	1.16625	-3.18731	-6.89686	-2.36881	-2.45757	8.27853	-7.56579	3.25074	-0.740863	-7.56832	9.46158	-3.74619	-2.17793	-6.87366	2.62601	1.22475	-2.94095	-3.76423	-1.29261	-3.09399	4.44871	1.72917	1.76154	-3.12283	2.71648	-1.39897	0.932416	-0.83988	2.58603	9.94079	1.19804	-5.15386	-3.48663	0.842405	2.40469	2.21752	2.00324	-1.29059	-3.20952	2.18435
MEF2C	2.45142	0.451978	0.880964	3.161	0.475711	-2.86574	0.942305	-0.713432	-0.90798	1.18544	3.08413	-3.77135	-0.808106	0.753946	-0.715687	-1.09709	0.914732	1.23799	-3.32786	-0.625631	2.07847	1.79617	-0.534274	0.0230805	-1.27557	-0.186793	-1.6303	-0.922263	-0.342754	-0.819806	-1.7163	-1.95218	0.0633889	1.16055	2.10514	-0.468666	0.0158478	-0.946386	0.668033	0.531132	0.923027	1.11913	1.47818	-1.8736	2.18411
XBP1	-1.3387	-0.847533	1.91598	1.34184	-0.384994	-0.112318	0.430793	-0.148437	0.656872	2.07904	1.45166	0.497677	-0.664922	-0.169153	-1.30113	0.496489	0.890052	-0.906721	1.00321	0.270158	-1.73257	-2.91706	0.499298	0.559949	0.178017	0.257501	0.695458	0.573077	-1.04609	0.483335	1.40165	1.61178	-0.778481	-0.907386	-0.28424	-1.52137	0.633424	1.27657	0.677041	0.0275951	-3.06553	-1.29266	-1.87975	1.39058	2.1773
CD53	-1.31218	-1.08775	2.50298	4.47406	-1.42449	1.08852	-0.355063	-0.677408	-0.174828	1.58958	4.69647	-1.02829	-0.113106	-0.41872	-4.48464	-0.640579	1.82021	-0.445979	0.0450697	2.42985	-1.90378	-2.27733	-0.285025	0.318579	0.790715	-0.575554	1.33431	-0.174387	-1.52093	-0.300906	0.943428	-0.724508	-1.01397	-1.47149	1.11909	-0.122936	-0.0563847	1.80138	0.518195	2.19179	-2.22142	-0.813088	-2.35611	0.316598	2.17659
SOCS3	1.54096	2.16592	3.29272	0.740882	0.172946	2.80459	0.791108	-1.65385	-1.46006	-0.796266	1.52567	-0.54492	0.210504	-0.312027	-0.295552	-0.728859	0.736464	3.60339	0.891468	0.772767	-3.43147	-3.98199	-1.58992	-1.23126	-1.23183	2.11672	-0.525822	0.00547572	-2.03385	-0.0187488	-0.765746	0.311584	-0.853924	-0.270279	3.61396	0.321144	0.784302	-0.675611	2.56706	0.420306	-1.40922	-0.63581	-0.878917	-4.06402	2.17403
AMH	0.335815	0.179168	0.522385	0.216065	-1.68619	0.979151	1.45768	0.763022	-0.248981	1.18426	-0.443423	2.49957	-0.000630771	-0.449853	1.65572	0.356701	0.393782	2.37941	0.500669	-0.237534	-2.39713	-2.38494	1.88118	0.495284	-0.997273	-0.0915782	0.717614	1.11656	-0.568256	0.394163	-0.894537	-0.254724	-0.406186	-0.999844	0.168397	-1.11858	-0.947927	-1.8391	-1.96381	0.582613	0.383481	-0.230734	-0.140619	-0.860849	2.16664
APOBEC3G	1.10336	2.17742	0.351263	2.52219	0.976103	2.07891	2.46765	-3.58844	-1.75178	1.92992	2.0044	-0.753287	-1.61371	-1.90076	-6.10546	0.102069	2.15986	1.47066	0.53181	1.97166	-2.229	-5.02173	3.3231	1.44696	2.09178	-1.35985	0.324664	0.85892	0.6837	0.0843799	1.07399	-1.36845	1.21758	-0.842941	0.291115	-1.08651	0.248124	-0.0714003	0.451365	1.23145	-0.536686	-0.81548	-1.05148	-5.07743	2.1638
CXCL13	3.13151	4.43855	7.59808	9.52117	0.373282	4.74282	-13.7813	-6.11943	-1.06731	6.79365	9.56544	0.538289	0.522116	-10.8744	-14.7136	2.92912	7.29015	4.53484	1.59954	4.39131	-10.7397	-6.80967	-2.30279	-0.554873	-4.3656	-2.7344	1.69483	2.34731	1.54464	2.44092	4.21758	5.1001	4.84538	-1.76132	2.30889	-9.63928	-5.87355	4.51866	4.33696	4.07458	-10.808	-0.365682	-0.583341	-2.30548	2.16115
CISH	-0.429632	1.89948	1.09463	0.799786	1.66014	1.10579	-1.16198	0.188123	0.573795	0.61567	1.6033	-1.66954	-0.41646	0.239151	0.358626	1.45396	1.14203	1.54401	0.552082	-0.715153	-1.44142	-0.964073	-0.0466537	-1.0629	-2.26694	-0.051422	0.387127	0.575385	-0.461242	0.604591	0.462194	-0.56776	-0.745437	0.37652	1.05612	-2.19642	-0.630141	0.101071	0.610912	1.0285	-0.393	-0.679416	-2.47625	-1.65716	2.15992
CXCL1	-1.09418	2.58211	-4.43305	-2.68942	6.98932	4.31263	-6.00479	-0.0760182	3.78837	-6.04753	-1.74887	-3.99291	4.27351	3.75614	-9.89446	1.45541	-5.84516	-2.16057	3.23186	2.0153	-6.87532	-5.39665	-6.57906	-1.63449	-2.35771	8.3742	1.68546	2.5096	1.34606	2.37905	-1.06374	-1.6741	-1.96836	3.34767	1.61643	1.6039	5.45481	4.97374	2.41939	-1.87845	-1.54888	7.41417	-4.50504	3.93968	2.15937
ICOS	0.49724	1.05443	1.95094	4.96349	0.589356	1.3124	-0.34559	-0.621102	0.763991	0.962884	3.0771	0.753234	-0.191259	-0.722179	0.580451	0.21967	3.2337	-0.757872	0.678331	2.20825	-5.54736	-5.03627	0.320021	0.58743	-7.9497	0.224569	0.633057	1.33405	1.56419	1.2469	3.02891	1.14504	1.92581	-0.666893	1.43278	-5.25586	-3.56987	0.47823	1.83865	1.65756	-0.704935	0.481121	-3.77991	-5.59499	2.15835
C21orf33	-0.505963	-1.132	-0.187352	0.795126	1.06653	0.266274	-0.366118	-1.23168	-0.872178	-0.466527	-1.06679	1.02564	-1.28183	-1.14809	0.48323	-2.33364	-0.820289	-1.96023	0.114405	1.03588	0.212523	0.253316	0.851111	0.488307	2.74187	0.624882	-1.31698	-0.72879	2.19099	-0.729523	-1.97883	-0.391675	0.631336	1.20819	1.57376	0.885205	0.930011	0.07455	1.21564	1.32265	2.17815	-2.38675	-0.0970239	-1.16732	2.15517
TOLLIP	0.116155	1.15769	0.229051	-0.303305	1.32046	0.594674	0.228912	-0.650645	-0.591855	0.0838359	-0.728432	-0.305857	-0.515986	0.220613	-0.926165	0.493985	-0.857225	-0.385465	1.8211	1.50249	-0.406147	-0.536555	-0.779076	-0.795657	0.556855	0.299462	-0.265598	0.106974	-0.417812	0.310573	-1.17382	0.135249	0.981072	-0.215794	2.03471	-1.10564	-0.338264	0.0504412	0.683086	0.961113	0.923863	-0.869155	-1.50543	-1.13848	2.15473
POU1F1	-1.03742	-3.59392	2.12344	-0.49483	-1.08878	2.20607	1.19983	2.81787	1.7194	3.47696	1.51843	2.91367	1.70998	2.40636	2.6399	1.03793	2.85259	2.00663	1.64912	-1.40101	-1.8212	-1.61988	1.8875	1.81301	-2.20788	1.62456	2.02608	1.90166	-4.13712	1.72113	1.47968	-2.50695	-2.42167	-2.77704	-4.83132	0.13095	-1.40892	-1.16861	-2.48983	-0.641341	-4.62847	0.760389	-3.95543	-1.39155	2.15251
CD207	-0.276144	-0.570922	-1.45061	-0.668657	-1.72669	1.00441	-0.701947	0.158872	0.303277	0.243568	1.11206	-1.39628	-0.47442	0.578389	-0.739972	1.82165	-0.804036	1.49469	0.417513	0.350952	0.240096	0.412894	1.08864	-0.658321	-0.0338198	-0.546004	0.795478	0.196296	-0.500057	0.665107	-0.778239	-0.663171	-1.47505	0.617851	3.79124	-0.50099	-0.92251	-0.322846	0.840319	-3.31105	1.67912	-0.50272	0.851101	0.360922	2.14918
RAD54L	-0.439133	-0.0529786	-0.298738	-0.579685	0.954098	-0.0133422	0.202663	-0.221212	0.0388958	-1.63878	-0.90147	-0.0930948	1.24259	-2.11024	0.597774	-0.449877	0.667455	-1.50206	0.373508	0.828228	-0.319278	1.16048	1.40181	1.20638	0.250822	-0.542967	-0.268065	-0.314925	0.880285	-0.315225	0.470864	-0.857807	-0.998011	0.623178	-2.06945	0.838615	0.628309	1.47124	0.654078	-1.31273	-0.150935	0.3866	-0.569988	1.14213	2.12989
NPY6R	0.174484	0.153541	-0.772994	1.82254	-0.118522	-0.84018	-1.40946	-0.557464	0.386327	-0.781594	0.539449	-1.15439	0.0370834	1.26344	-0.503234	0.214489	-0.384867	-1.62149	0.489001	0.111972	-0.442323	0.869662	0.983205	0.309769	1.82173	0.788526	1.24494	-1.13925	1.00747	-0.994048	-0.0572845	1.59156	-1.38501	0.381877	-1.27222	1.56712	2.25824	1.18989	-1.94495	-0.976749	-3.87172	-0.6346	0.65027	1.00575	2.12975
SDHC	-0.509061	-0.765121	-1.06721	-1.56154	-0.136324	-0.613409	-0.184282	0.528671	0.935636	0.349299	-1.5021	0.446451	0.231084	0.152922	0.245948	-0.747015	-0.968817	0.0165991	0.533233	0.40027	0.262717	0.403004	-0.700359	-0.0282458	0.336294	0.100077	0.6026	0.84059	-0.076789	0.618004	-0.0836205	-0.464187	0.142791	2.64116	-0.641064	1.15625	-1.50456	0.759913	-0.708008	-0.418536	1.11672	-0.384008	-0.0830523	0.327082	2.12095
MAPK7	0.159626	0.0709909	-0.533366	-2.40821	0.669007	1.4355	0.731262	-0.803036	0.449518	0.0946286	-0.0459251	-0.0509984	0.954514	-0.145814	0.850276	0.180913	0.596954	-0.121263	1.0987	0.444403	-2.2334	-1.64955	1.81075	1.14185	-0.723251	0.192577	-0.813344	-0.0386788	-1.82709	0.154426	0.759692	0.421012	0.634128	0.914171	-0.217096	-2.03431	-1.7334	-1.37284	0.608245	1.12697	0.452931	0.135029	0.341006	0.322479	2.11969
EDN1	0.0161899	-0.827919	0.747407	1.51996	-1.14986	0.104935	-0.700834	0.035989	0.195297	0.224856	2.2704	0.27489	1.36982	1.45427	0.312813	2.26397	1.05064	1.12991	0.539834	-0.904256	0.238003	0.0371198	-0.468386	-0.273293	-0.412424	-0.523362	0.262649	-0.0233569	-1.23347	0.138509	-0.2776	-1.60459	-1.33772	-1.27164	1.53457	0.273905	-0.290403	0.700949	-0.696234	0.0455269	-1.17489	0.0379441	-1.88062	-1.72951	2.11431
IL11RA	0.125412	-0.446887	0.0631219	0.917794	-0.115957	-1.75127	1.36541	-1.78859	-1.39574	2.40825	1.06731	0.425358	-0.851763	-1.27291	-2.05824	1.87626	-0.61356	2.09042	0.799528	-0.475367	2.69511	2.64315	0.653401	0.224373	-0.611355	-0.354122	-0.611319	-0.610118	-0.693007	-0.767587	-1.17837	-1.1123	0.826141	-0.821972	1.59368	1.61366	2.11826	-0.520688	-0.862721	-0.138928	-0.856547	-0.797014	-0.243872	-2.55644	2.1118
FLT4	0.489987	-1.17807	0.888785	0.66645	-1.35509	0.568689	0.508444	0.14734	-0.440064	-0.437706	1.80393	0.195326	0.0149735	-0.245398	0.0127509	0.803648	1.29176	1.13827	-0.302831	-0.830683	-0.769593	-0.415529	0.680103	-0.209494	-0.224412	0.162512	0.00536818	-0.259141	0.850988	-0.468201	0.0241008	0.166316	-2.40158	-0.697531	-1.43712	-0.325718	-0.19849	-0.472722	0.15428	0.780034	0.262061	-0.275338	0.154358	1.17423	2.10487
CD300A	2.36872	1.40529	0.834674	3.73778	2.60889	1.78573	-0.544542	-1.78824	-2.57421	1.41878	3.12404	-1.92746	-1.56692	-3.69029	-4.23908	-1.93397	2.59416	-2.68852	-1.61303	2.54771	-2.80914	-2.64102	-1.29733	-1.14936	1.60096	0.92255	-1.76344	-0.267581	-0.242634	-0.189186	-1.45118	1.53291	2.06186	0.606276	2.37653	0.417284	0.206148	1.27028	3.32588	2.90946	-1.77922	-2.59815	-1.79377	0.892371	2.10367
TSPYL2	-0.979372	-1.09709	3.18545	-0.207014	-0.569834	1.5956	0.73246	1.14347	0.105951	-2.73046	1.28182	0.992349	1.27383	0.304728	2.66133	-1.31301	-0.835185	0.107805	1.25482	-0.88625	-1.5796	-1.83915	-0.579304	0.224831	-1.30921	-0.355849	-0.20731	0.740619	0.402488	0.569064	-0.0636037	2.44997	1.16542	-0.644804	-0.380935	-1.49594	0.801833	-2.82336	-0.476135	-0.816201	-0.689024	-0.374193	0.267987	0.990996	2.09069
ANPEP	0.299377	-0.376361	0.421763	0.480884	0.367283	3.35261	1.10294	-0.514022	-1.77345	-0.328122	-0.0436424	-1.02157	1.75458	-1.17142	-2.65982	1.56964	0.826329	-0.324368	-0.682492	1.07845	0.539729	0.159927	0.0264445	-1.64866	0.992859	-1.59497	-0.677792	0.443101	-0.721776	-0.126126	-0.889133	0.320787	-0.435311	-0.860682	1.14374	0.950629	2.1609	1.76796	-0.0794245	1.47571	-1.2033	-1.1137	-1.721	-1.2685	2.09051
LGR6	-0.590134	-0.777799	0.537934	-2.54662	-0.944153	1.27341	0.681682	1.0625	0.577893	1.71361	1.48124	0.343147	1.62022	1.00271	1.36482	0.833386	1.38895	2.46336	1.1436	0.111844	-1.90249	-1.09975	0.704058	0.903013	-1.59993	-0.0157445	0.994784	0.981916	-1.54681	0.586406	0.233153	0.00849409	-0.142816	-0.376421	-1.0736	-1.33887	-1.46446	-0.888044	-2.08796	-1.05344	-1.23102	-0.263385	-0.649077	-0.419624	2.08955
CFH	2.81703	0.728346	4.46083	2.17581	-0.570232	-2.79382	0.715179	-5.88447	-2.64551	-3.04583	2.41909	-4.04962	1.24018	-1.11675	-6.54957	4.58474	3.77515	-0.176532	-3.59502	0.86324	4.21674	-1.79573	-3.5473	-2.60247	-2.6394	-0.449311	-2.40044	-0.582861	-1.03971	-0.814961	-0.189039	4.74518	-1.18364	0.120959	5.12975	-1.56568	1.16459	0.36374	1.00327	1.53091	0.052186	2.48752	1.36175	3.28171	2.0862
GZMA	1.53721	4.25726	0.429978	4.49437	0.836749	0.486869	0.113872	-5.23424	-1.68782	2.96729	3.39536	-0.302105	-0.530108	-3.89203	-6.85352	2.7286	3.4326	-5.82775	1.41037	4.20668	-5.99216	-5.89754	-4.21605	-0.367208	-5.19939	0.635695	1.17017	1.8796	1.54636	1.57758	5.73264	2.47898	4.09134	-0.408211	0.730405	-4.20209	-0.312519	2.09336	1.40837	4.70133	-3.61652	-1.1158	-1.15429	-1.53369	2.08593
PROP1	0.110985	-1.0651	0.0787666	-0.823401	0.0907348	1.28364	1.2671	1.06181	0.420967	0.722175	-0.485339	1.02857	0.64393	0.331793	-0.022944	0.18916	-0.128444	0.788488	0.9573	0.236734	-0.513525	-0.126583	0.115585	-0.202602	-0.579727	0.349477	0.294045	0.308301	0.401142	0.0678643	0.319691	-0.762837	-0.141438	-0.673997	-1.32166	-0.454371	0.293226	-0.748701	-2.47875	-1.20329	-1.56657	0.271436	0.966089	0.700266	2.08508
UNK	-0.07115	0.0304542	-0.799108	-0.593511	0.833576	-0.679945	-0.183931	0.953667	0.498277	-0.403888	0.0997351	-0.860107	-1.01688	0.238638	0.366815	0.353168	-0.92075	1.6258	1.78462	-0.671745	0.973159	0.554159	-1.49279	-0.859018	-1.27585	0.378228	-0.249534	0.203775	0.490262	0.169172	-0.534265	-0.300071	-0.096449	0.283378	-0.151075	0.155143	0.253154	-0.45813	-0.0497074	0.0620354	0.324444	-0.455696	1.10424	0.387705	2.0763
OMG	-0.642506	-2.14249	0.631292	-3.85062	-0.595025	0.70359	0.296332	0.767591	0.424375	1.25892	0.458353	1.30528	-0.169126	0.565797	0.643435	-0.811659	0.576412	2.82772	0.82201	-0.632742	-0.107583	-0.804589	1.1281	0.968388	0.203042	-0.335065	1.00175	0.262783	-0.624651	0.380614	0.750971	0.102665	-0.773547	-0.174323	-1.02577	0.403504	-1.58163	-0.560472	0.821006	-0.828874	1.69151	0.128191	-1.68204	-1.7809	2.07615
SMARCA4	-0.160529	-1.22495	-0.0803133	-0.614027	0.489123	-2.75232	0.11614	1.75511	0.584773	0.872444	0.259362	1.29319	0.945402	0.585668	1.18291	-1.53512e-05	0.471232	0.573899	2.12304	-0.198921	-0.898329	-0.320042	0.0975468	0.28127	-1.50128	-0.907083	0.770317	0.793804	0.0277053	0.705701	-0.0792199	0.0773417	-0.310807	0.37367	-0.69963	-0.725395	-0.962175	-1.69311	-0.300331	-0.976959	-0.721394	-0.214389	0.332456	0.629107	2.06589
TUBGCP2	-0.961699	0.182051	1.08674	0.588565	0.294785	2.06487	0.811724	0.419112	-0.27558	0.480684	0.80394	1.58956	0.318281	-0.323406	1.14277	-0.271208	0.728491	0.0265796	0.386213	0.505403	-1.51357	-1.58431	0.0620673	-0.236976	-1.15619	0.217481	-0.087122	0.662193	-0.0915748	0.519133	-0.65408	-0.266592	0.102277	-0.0384346	0.118748	-0.593851	-0.590786	-2.02162	0.150597	-0.0543215	-0.865204	-1.11757	0.185209	-0.743374	2.06536
ATRX	0.290238	-2.13252	0.679209	0.254336	-0.401406	-0.345641	1.18214	0.665797	0.276511	0.00272609	1.28372	-0.812333	-0.0798627	0.0609806	0.570484	0.415061	0.694441	-0.349771	-0.84915	-0.611141	1.52566	1.26503	-1.77533	0.53929	-0.372292	1.0321	-0.0614082	0.356425	-1.34729	0.308004	0.701333	0.476017	-0.473572	-0.91958	-1.17528	0.447479	0.642963	0.26802	-2.09734	-1.15744	-0.779019	0.956691	0.313657	0.532079	2.04998
CXCL16	-0.260085	0.326536	1.0232	-0.656725	0.361662	1.72471	0.87056	-0.984904	-0.396672	2.1761	-0.235159	-0.780207	-0.493796	0.0381937	-3.38458	1.39677	3.03157	-1.65026	0.236403	0.829084	-2.81639	-2.97419	2.33844	1.83646	1.33604	0.834777	0.266615	-0.0420403	-2.01766	-0.178674	0.918013	-1.48398	0.677667	-0.212152	1.69993	0.295084	-0.262499	0.695404	2.84727	2.46758	-3.14437	-0.704477	-1.61073	-3.93852	2.03155
PRDM1	0.287637	0.87939	1.50613	1.94312	-0.846684	1.46396	0.45975	-2.55367	-2.34429	2.02024	2.15516	-3.1687	1.26434	-2.06904	-5.02144	2.14968	1.73795	-2.84235	0.296355	0.955654	-1.67653	-1.19179	-2.32332	-1.18017	-0.766332	0.39745	-0.792198	-0.221767	-0.0411619	0.0137129	1.03505	0.638586	0.626487	-0.123698	4.54743	-0.582048	-0.372476	1.20985	1.79494	1.17188	-1.36186	-0.42684	0.247805	1.10381	2.0314
EBF1	2.10638	1.83583	2.21119	3.45607	-0.784397	-1.87691	0.310127	-1.70172	-2.28825	-2.99264	2.09159	-0.636518	-1.24621	0.0349876	-1.30212	2.33867	2.2169	-3.10536	-3.33774	0.453637	1.87683	0.0765749	-0.067922	-0.26809	1.24351	-1.13206	-1.72759	-1.07126	0.297099	-0.544021	-0.20384	1.04232	-1.24011	-0.544706	2.27185	0.222673	0.291884	-0.485737	0.937573	0.894566	0.148793	-0.096268	0.656323	-0.361888	2.01875
CD58	1.06919	1.75472	-0.975035	-1.14093	1.81865	-1.17453	1.96684	0.240723	0.539555	-0.772057	-1.92627	-1.86853	-2.29841	-0.461206	-1.13518	-0.846861	-0.422569	-0.879808	-1.22307	0.792539	-1.13726	-1.5318	-0.143492	0.134942	1.93503	0.730065	-0.579024	-0.237985	0.235192	-0.0132001	-0.0807561	-2.70443	1.13955	2.89553	0.707106	-0.382496	0.0317091	1.36847	0.981512	2.18159	1.07649	0.538952	-0.691346	0.487871	2.01204
IGKC	2.09697	0.184876	4.67418	3.70238	1.00035	2.24209	-5.16282	1.15518	-0.691097	8.22109	7.20563	-7.35331	-0.730166	1.37247	-13.9287	-3.82997	3.48733	-0.609534	3.4381	3.25862	-9.75384	-5.4453	-1.78514	1.10774	-11.6685	3.57463	3.3171	2.97127	1.95316	2.90244	3.53309	2.97267	3.04897	-1.04813	2.5699	-6.88806	-4.10435	4.04718	2.96499	2.89191	-4.52042	0.799781	0.847944	-4.02272	2.00062
FOS	1.4791	-2.07638	2.38981	-4.60436	-1.27622	-4.56678	0.150096	-2.28348	2.02858	-3.4567	1.63802	0.276422	0.697592	1.03706	0.825198	0.648339	2.74247	5.2019	-0.496373	0.0267268	-2.46873	-2.37094	0.187894	-0.430152	-2.04325	1.14348	1.30036	1.21261	-1.03559	1.3402	-0.267817	-2.9485	-1.11404	-0.33604	4.00044	2.80464	-2.159	1.67433	4.02795	0.0895603	-1.62625	-0.223696	-0.414768	-0.72371	1.99638
ABCG2	-0.818296	0.309901	-0.0842429	0.343769	-0.268798	-1.93556	-0.0671361	2.0271	0.390834	-0.586635	0.49738	-1.12004	-0.195825	-0.606095	0.0780361	-0.294308	-0.548902	-0.946338	-0.886214	1.66325	-0.42656	-0.700299	0.144561	-0.272157	0.494884	-0.40112	-0.19447	0.0864296	0.000799223	-0.0349697	-0.193208	2.09901	-1.49111	1.42853	0.813582	-0.476142	0.478787	-0.00197738	0.579538	0.402895	0.64531	-0.904752	-1.47778	2.44834	1.99424
MBTPS1	0.244432	0.672037	-0.388378	-0.82634	-0.714425	0.0225995	0.301332	0.794484	0.0620079	1.20911	0.304411	1.28201	-0.987374	0.473294	-1.21257	-0.653057	0.425232	0.47837	-0.298444	-0.682536	-0.459712	-0.587427	2.04571	0.614483	1.04382	-0.670099	0.378919	0.0905004	-0.921409	-0.0259543	-1.97287	-0.509581	0.90426	0.527499	0.821516	-0.158266	1.58751	-0.66874	0.0619151	0.385622	0.799182	-1.48517	-1.06711	-1.24079	1.9936
MAPK12	1.73136	-0.595628	0.30992	-2.10239	2.49835	0.0282676	1.03107	-0.92878	-2.28842	0.127458	-0.358628	-0.270507	0.40059	-1.91465	-0.687992	-0.400315	-0.488429	-2.86992	-3.47083	0.657454	0.868698	0.850857	0.604406	0.845903	1.82118	-0.577446	-0.876673	-0.597316	2.2219	-0.159343	0.886177	2.11004	-0.733415	1.62972	1.15394	-1.34302	0.33905	-1.41324	-0.665809	0.827488	0.661207	-0.282147	0.883667	0.536196	1.99143
APOE	-2.13094	-2.04765	-0.00168299	0.0947093	0.317964	-1.03376	-2.28924	1.47218	-0.442375	2.20879	-0.174006	0.567341	-3.18678	1.19103	0.0612881	-2.98943	0.188152	1.87691	2.51915	1.6605	-1.94633	-0.118882	-2.32054	0.0727711	-1.61757	2.45171	1.86899	1.78773	-1.8409	1.9582	-0.648658	-4.14162	1.56672	1.18474	-0.134317	2.73412	2.62474	1.00616	1.35783	2.06667	0.180249	-0.676806	-3.5432	-1.73396	1.98841
FLT3	0.187459	-0.614022	1.2331	3.76788	-4.16094	0.369006	-0.451326	0.799309	0.270922	1.35159	2.98927	1.29832	-0.949979	-0.188157	0.288997	0.423907	0.639305	-0.154765	0.17606	0.027468	-1.43939	-3.45164	1.2612	0.260898	-0.200184	-0.350415	0.102519	-0.0407241	0.423153	0.150254	0.634509	-0.785524	-1.11023	-0.261594	1.42771	-2.16858	-0.152237	0.00387421	-1.07764	1.1654	-0.104813	-0.479027	-2.56824	1.45729	1.98213
CSH1	0.0271882	-1.17683	-0.146602	2.26294	0.632542	-1.32385	-2.29347	-0.455588	-0.0594687	-2.36558	-0.765121	0.39566	-0.769044	0.0597863	-1.67591	-0.194685	-0.662236	-2.02624	-1.39518	1.95074	1.4623	0.86544	0.542676	-0.556661	0.443476	-1.27604	0.245086	-1.24979	1.8033	-1.94563	-0.00427186	0.63412	-1.12742	0.592696	0.0915237	0.697792	1.04698	1.81421	0.990325	0.961766	1.58529	-0.730725	2.46285	0.63165	1.97909
CCL18	2.69142	2.1387	4.07573	5.44281	0.361088	5.52585	-1.98518	-1.02553	0.303395	-0.343411	1.30541	-6.75039	0.366287	2.07552	-10.6671	1.42356	-0.129504	-5.25502	0.694831	4.65924	-6.7539	-4.85669	-7.27832	-2.27354	-6.14038	3.49922	0.767137	1.05563	-0.816003	1.32957	0.788491	-0.625534	-0.533712	1.07043	2.67908	3.2282	-1.18924	0.105226	4.22243	5.97903	0.699486	1.45913	-1.49767	0.174193	1.96925
F2RL3	-0.646005	-1.95381	1.2409	-2.24152	0.374194	1.44797	0.688718	1.32638	-0.303142	1.55883	0.303805	0.861083	0.408192	0.13952	2.84363	-0.579452	1.29726	2.95981	1.43646	0.280363	-2.13999	-1.76395	1.58797	0.796271	-1.40783	0.50671	0.413742	2.07401	-0.970266	0.742012	0.433954	-0.0953381	-0.783214	-0.396378	0.850148	-2.13076	-4.20261	-1.41915	-2.42679	-1.73668	-1.02572	0.688542	0.72832	0.233805	1.96717
KIR3DL3	0.665287	-0.845124	-2.35761	1.63382	2.34216	0.0679	-1.98702	-0.685343	1.21387	3.43477	-0.601762	1.4814	-0.417461	1.32334	-3.56297	1.21964	-0.000702013	-1.20306	1.46956	2.59053	-0.641124	-0.569182	-0.416389	-0.00103121	0.113121	-1.41365	0.926441	-1.98234	1.36543	1.56987	2.47884	2.09126	1.18041	0.542758	3.36479	-1.59352	-0.392678	2.17676	-7.52369	0.469848	-2.10554	-2.43309	1.26445	-4.253	1.95934
RAD52	-0.214313	-0.627344	-0.163068	0.801661	-0.00383258	-1.27744	0.838373	-0.0441026	-0.653649	0.17706	0.206367	2.09331	0.71567	-1.34911	-0.150398	-0.593421	-0.736887	-0.245233	0.0559153	-0.28684	0.556496	0.628219	0.515884	0.214065	0.6778	0.125739	-0.994736	-0.544749	1.25057	-0.503574	0.135405	0.353635	-0.140953	0.65936	-1.44381	-0.133825	-0.203755	-0.561742	-1.12836	0.604612	0.622747	0.174682	1.08166	-0.488078	1.95581
PAWR	-0.532761	1.60544	-0.932214	-1.64359	-0.996198	1.31009	-0.265498	1.05805	1.32358	-2.86178	1.11421	0.453535	1.28822	-2.42622	2.05839	1.72749	1.1191	0.392534	-0.143323	0.340758	-0.513124	-1.21812	-0.546863	-0.404051	0.0545078	-2.50184	0.165558	0.87162	0.531347	0.611191	-0.761826	1.18557	0.33235	-0.801205	1.64505	0.710077	-1.91747	-0.103723	0.641144	0.682673	-0.153501	-0.844808	-2.94364	1.28927	1.95025
TLR1	1.86482	2.96475	0.614485	3.36649	1.43929	0.0171518	0.718484	-2.93214	-1.62211	0.636221	2.33027	-2.85962	-2.01709	-1.56396	-5.93713	1.20428	2.06673	-1.33919	-1.03354	1.05532	-2.573	-2.6555	-1.36065	-0.485055	1.12146	0.757371	-1.57052	-0.724805	0.409965	-0.434638	0.821599	2.16605	1.92923	0.378975	1.13369	-0.421557	-0.414345	1.66692	2.31127	1.82727	-1.44539	-1.26191	0.321163	-0.471137	1.94985
TRPV5	0.377726	0.0683212	0.392687	1.43014	0.670623	0.209799	0.268138	-0.318605	-0.10398	0.847078	0.29785	0.528169	-0.0180845	-0.0297512	0.507589	-0.354747	0.133185	0.700756	0.231269	0.873987	-1.26469	-0.684125	0.343558	-0.266329	-1.4721	-0.373544	-0.14973	0.226142	-0.0859217	0.0182677	0.0378223	1.08311	0.0685451	0.700781	-0.0618606	-1.60868	-0.436484	-1.17088	0.0680156	-0.493462	-0.473134	-0.399869	0.191898	-0.509486	1.93953
DFFA	-0.326309	-1.00995	1.21784	-1.34578	0.230363	1.34665	-0.0682353	0.320085	-0.578571	1.55723	-1.82823	0.621009	0.934769	-1.54558	1.02629	-1.09299	-0.319756	-0.87704	0.550645	-0.105097	0.345956	0.674375	-1.84487	0.206431	0.201341	0.595523	-0.29769	-0.658409	0.263866	-0.568786	0.54455	-0.665184	-0.463838	0.336833	-0.0882576	0.476137	0.609355	0.53678	0.262712	-0.356889	0.736494	0.479506	-0.256759	0.223471	1.92629
FETUB	-1.33451	0.590831	0.802405	-0.241658	0.163435	0.430565	0.871102	1.37266	0.915238	1.52989	0.619069	1.44621	0.330246	0.936952	0.977994	0.72155	0.493226	2.49285	1.71654	-0.233711	-1.37499	-2.04788	1.15782	0.609182	-1.56359	0.455851	1.06939	1.08021	-0.491666	0.164372	1.02132	-1.76473	-2.52334	-0.692875	1.09049	-1.03766	-1.78363	-1.20646	-2.14781	-1.59162	-1.02253	-0.932965	0.0655875	-1.13336	1.91634
VEGFA	0.239948	0.225615	-0.602007	-2.48433	-0.295705	2.64756	2.31919	-1.04769	0.389342	1.19583	-0.733739	-2.8558	2.33904	-1.44933	-2.42567	-0.824631	-1.06753	-2.4544	1.20863	0.352052	-1.24818	-0.0338124	2.4617	2.02044	3.00485	-0.784631	0.0146704	0.403967	-1.46404	0.381851	-1.83195	0.279207	-0.137257	-0.237715	1.0612	-0.322781	3.96011	-1.54583	-0.240617	-0.696512	0.0794272	0.013376	-2.07457	2.26073	1.91454
APOBEC3B	0.646179	0.93327	0.730105	-1.17679	1.98344	0.339629	1.55015	-0.91662	-0.495119	-2.37954	-1.88746	1.2915	1.04872	-3.56277	-5.29786	-1.747	0.308283	-1.23524	0.0975837	0.601909	-0.709137	-0.406673	2.58045	1.299	3.06805	-3.60772	-0.675202	0.250821	-0.64153	0.158057	2.13253	-1.472	-0.566709	1.53236	-2.1548	2.50487	2.305	2.39421	-0.816608	-1.25102	1.10702	0.55079	0.79773	0.788138	1.90835
ITGB1	1.59952	1.89381	-0.876817	-0.0740976	0.522264	1.13133	1.08286	0.570299	0.665061	-1.07184	-1.3307	-0.594739	0.910524	-0.543707	-0.973025	-1.7047	0.625077	-0.621234	-1.12473	0.210703	-0.498715	-0.566115	-0.0470105	0.323192	2.19654	-0.911166	0.323961	0.139658	-0.709109	0.189678	-0.730256	0.68959	0.025813	0.185869	0.269486	0.087728	1.15531	-0.415306	0.563182	0.215165	-1.25588	-0.837587	-0.252105	-0.437787	1.90658
AGER	-0.241768	-0.954992	1.32978	1.76376	-0.0160104	0.587618	0.128021	0.362391	0.533934	0.994546	1.02891	0.992706	0.250072	1.9289	0.673954	0.633372	0.588716	1.76064	0.720362	-1.39421	-0.822314	0.440648	0.388806	0.526861	-0.0971572	-0.114864	1.20762	-0.288761	-1.3527	0.369201	-0.644793	-1.28058	0.371923	-0.201483	-1.21525	-0.421501	0.187101	-1.9431	-0.548104	-1.95096	-0.548046	-0.32514	-1.10497	-2.30313	1.89728
MUSK	-1.68329	-0.677337	0.725501	-2.03925	-0.671286	0.438639	-0.174286	0.396028	0.466668	0.765777	0.574382	1.76655	0.311772	-0.226006	1.43589	-0.137774	0.251785	-0.833176	0.785296	-1.02627	-0.0564351	0.354672	0.773762	1.01873	0.3152	0.428218	1.15203	0.673878	-1.46538	-0.229569	0.731921	-1.04221	-0.385122	0.578476	-0.441018	0.677243	0.261614	-0.841755	-2.06874	-0.337102	-0.180702	0.668761	-1.11545	0.079346	1.88889
ITGA4	1.12914	1.34871	-0.38646	3.06135	2.75147	-1.8384	-0.239477	-0.647034	0.63746	1.32124	4.02842	-4.21631	1.96575	-2.88336	-7.18674	-1.26993	3.31829	-3.49209	-1.81247	1.82781	-1.25144	0.197141	-1.39097	-0.135332	0.13618	-1.97873	-0.474268	0.495033	-0.125646	0.264593	1.508	0.579199	0.998495	-0.738534	1.90462	0.817346	2.03299	0.839208	1.76345	2.56387	-1.30136	0.093579	0.606353	-4.82116	1.88472
BLK	1.14835	0.735375	0.878284	3.63144	2.0243	0.809039	-2.35932	-1.17338	-1.15331	-1.62206	2.3736	-2.12528	-2.56898	-2.32108	-3.02192	-2.49761	-2.59644	-1.48395	-0.833836	2.52709	1.24883	-0.591646	-2.16564	-0.618435	0.865449	-1.02835	-0.493337	0.0109588	-0.31636	0.00227183	-1.68271	2.45117	1.08757	2.25127	1.62972	1.34125	0.760661	0.504865	0.838159	2.25551	0.583624	-0.784924	1.13809	0.341688	1.88216
ADCY7	0.658499	0.541296	0.588153	2.23248	-0.760716	0.0833618	-0.44659	-2.28177	-1.24731	0.288145	2.47077	-2.01283	0.675272	-0.813104	-4.84928	2.1418	1.57266	-2.80597	-0.463957	0.458816	0.416191	-0.182005	0.396098	0.423994	1.03451	-0.272274	-0.141914	-0.338426	-0.678395	-0.179389	1.43141	-0.17844	0.388529	-0.843527	1.05579	0.142035	0.559643	1.74025	1.04866	0.938118	-1.12864	-0.390977	-0.437039	-0.833942	1.87924
CD300LF	0.832131	2.38845	-0.214855	2.60731	2.5055	1.50637	-2.16335	-2.35945	-1.1416	0.129394	1.97065	-2.59991	-0.784882	-1.47253	-4.84559	-0.13128	3.20857	-3.92011	0.663859	3.51186	-2.76089	-3.42376	-1.77155	-0.699902	-0.497212	1.72618	0.550083	0.126925	-0.546796	0.252076	2.59219	1.09964	1.78485	-0.0839715	0.459377	-1.08505	-0.860818	2.12334	3.7439	4.09989	-2.49003	-1.21619	-1.83741	-0.975416	1.87919
AQP2	-0.494743	-0.944238	-0.0186795	1.52783	-0.545555	-0.229488	-1.34822	-0.436567	0.140095	-0.739882	-0.291294	-0.377646	0.471843	0.129865	0.264147	0.308932	-0.24087	-0.40997	-1.19815	-1.15239	1.71499	1.94101	0.720902	-0.118121	2.05639	-0.953914	0.497332	-0.400284	-0.559148	-0.166281	-0.488925	-0.48884	-0.789214	-0.457854	-0.609693	1.48953	1.33535	2.12838	-1.58727	-0.53999	-1.29986	0.454548	0.857983	0.847952	1.87707
F5	1.6291	0.297406	0.129813	2.72188	-0.616985	-0.902569	2.98321	-1.07628	-0.837797	-0.770064	0.726452	-0.721009	-0.823527	-0.853997	-1.23615	-0.849271	-0.145331	-0.813942	-1.8886	-1.58535	2.73401	0.499909	0.231206	-0.174891	-0.274831	-0.149583	-0.435366	-1.26522	-1.54685	-0.737108	-0.613552	2.12421	-1.69577	-1.01255	-1.73659	5.27682	4.65038	-1.19036	0.276698	-0.844657	0.0353635	-1.25136	1.56356	0.169561	1.87136
LYST	-1.72792	-1.16849	-1.40204	0.00153927	-0.485178	-2.65946	-2.12653	2.85015	1.49727	1.46478	-0.65731	-0.598257	-1.55462	1.19857	1.5672	-0.814672	-1.05804	0.576666	-0.506466	0.0740545	1.90949	0.624892	-1.96648	-0.245578	-2.09302	-0.0481075	1.23152	1.45385	0.516275	1.40837	1.26585	-0.0834096	0.0292599	0.122368	-1.74481	1.70111	-0.838507	0.650781	-1.43815	0.982966	2.24379	1.55703	-1.03769	-0.673057	1.87023
CEACAM5	-0.943041	-0.267214	-0.0755762	-0.367151	0.507325	0.728128	-0.064241	-0.0217569	0.416622	1.03052	0.187908	1.19819	-0.119413	0.520339	1.21886	0.229383	0.305878	1.49128	0.637458	-0.314176	-0.424978	-0.889308	0.311521	-0.399684	-0.446172	-0.434477	0.22611	0.0890204	-0.727303	0.0642864	0.0453059	0.156322	-0.161072	0.53912	1.52075	-0.773135	-0.315487	-0.578596	-0.485271	-0.127215	-2.32067	-0.515978	-0.245145	-0.40727	1.86851
ABCC11	-1.22156	-2.1746	1.06461	-0.542004	-3.72292	1.12665	0.882222	1.18216	0.53161	1.22513	0.503694	1.67712	0.465913	0.459443	1.15703	0.0471493	1.12431	1.61427	1.14103	0.645586	-0.824124	-0.587213	0.853202	0.757476	-2.00128	0.442355	1.15977	0.914186	-0.21446	0.527189	0.145737	-0.690086	0.453507	-0.506638	-0.538786	-2.6474	-2.95518	-0.872856	0.171013	-0.205595	1.16134	0.371083	0.727409	-2.82748	1.86819
SNAP23	-1.53385	0.0466782	-0.773651	1.17322	-0.312593	-0.169369	-0.674658	0.73449	0.542985	-0.236734	0.362122	1.20717	-1.13603	-0.485131	-0.917205	-1.74301	0.86017	-1.2322	0.0348333	0.69759	0.0267513	0.325644	-2.31642	-0.438855	0.641524	0.35852	-0.0515919	0.511529	1.3748	0.261997	0.231602	1.36211	0.885139	-0.385457	0.115211	0.759258	-0.794144	0.968537	-0.0163577	0.921202	0.727626	-0.39127	-0.144542	-1.37765	1.85796
HRH2	0.03467	0.652654	-1.09639	1.17601	0.144519	-0.0231022	0.115641	0.196248	0.160209	-1.0487	-0.230752	0.750946	-1.11736	-0.731684	-0.824964	-0.0602996	-0.144675	-0.622168	-0.113903	-4.31213	0.605264	1.21564	-0.495793	-0.374836	1.11347	0.249418	-0.989011	-0.132418	1.46606	0.0806598	-0.292731	-1.71095	1.86061	1.18607	-1.44578	1.02918	0.612099	0.848399	1.85785	1.47224	1.58702	-1.13097	-2.52484	1.00858	1.85197
USP18	0.779294	0.885233	1.87399	0.110159	2.11375	2.69115	2.70947	-1.40159	-1.13803	-2.28954	-0.416904	-3.88081	0.185704	-1.07171	-6.98325	-0.120417	-1.06575	-1.90418	1.69622	0.55616	-2.96979	-5.77066	-0.731684	0.43123	0.409088	-0.602501	1.13445	1.83604	2.13347	1.51502	4.84161	-1.48623	3.01806	1.51814	-0.360052	-1.06222	-0.367332	2.14301	1.92	1.09105	-1.3147	0.800135	-1.38368	-0.0714266	1.84308
LRP1	-0.251605	0.396171	0.930744	-2.70323	0.0252518	1.20769	1.00683	1.06985	0.649948	0.677166	-0.0697859	2.06657	0.646402	0.620669	1.12816	-1.16299	1.08474	0.690499	0.445357	-0.515449	-0.593784	-0.264102	0.237944	0.580483	-0.643847	-0.0532473	0.832713	0.604885	-0.598952	-0.496767	0.114865	-1.92265	-1.32028	-0.596334	-0.628951	-0.871541	-0.497561	-0.214689	1.32911	0.516574	-2.07064	-0.445862	-0.681419	-0.25894	1.83731
AGT	0.136876	-1.15467	2.43671	-0.352875	-0.426009	-3.8847	-0.0453868	0.399409	0.29259	-2.35176	-0.282954	-2.05238	0.323495	0.0822493	-1.85169	-0.879914	0.426982	-1.0242	-0.587335	-0.669953	3.13087	2.82413	1.33341	0.487688	-0.947613	-0.43014	1.25814	0.630988	2.57012	0.443407	0.146981	-1.45345	-0.599126	2.42063	-1.13542	0.721559	3.54053	-2.42615	-1.37438	-1.35756	-1.93012	0.608268	0.570323	2.43243	1.83331
TOR1A	0.632241	1.1552	-0.0237815	-0.316459	0.0911328	0.620012	1.08338	-0.828422	-0.551341	-0.202231	0.381501	0.57314	0.594663	-0.414985	-0.340753	-0.393431	0.588764	-0.470373	0.421872	0.222391	-1.1194	-0.836969	1.22363	0.933669	0.514965	-0.173984	-0.677544	-0.126756	0.219405	-0.269169	-0.0767572	0.412602	-0.0477877	-0.65219	0.0459286	-0.509991	0.114014	-0.859151	0.132475	-0.498049	-0.148871	-0.00713629	-0.328548	-0.0868998	1.83029
TPSG1	3.6967	3.23263	-4.3714	4.84163	-0.438127	-4.68722	-3.81165	-3.31248	-0.245237	-3.02855	0.163344	0.551625	0.325009	-2.98556	-3.22881	-0.284561	-4.41435	-5.44935	-1.91563	0.329116	1.65758	2.71229	-3.44693	-2.46432	2.92928	-1.06061	-4.32134	-1.82476	-0.265249	-1.36093	-1.54936	3.38763	3.86536	1.09475	3.17812	3.01022	2.69119	3.19745	2.56965	1.03295	3.77582	-3.64771	4.86845	5.00335	1.82922
GTPBP4	0.200506	0.181832	-0.0561338	-0.744831	0.178466	1.84005	0.296766	-0.481847	-0.308542	-1.43914	-0.639101	-0.164416	2.58052	-0.322768	0.19807	0.252953	-0.428927	-1.57774	0.0580403	-0.222647	-1.32754	-1.08693	0.184661	-0.206216	0.398766	0.515892	0.0292586	0.163487	-0.83287	0.225249	0.565024	1.30343	-0.0608789	-0.140006	-0.945971	-0.29316	-0.144464	-0.302381	0.918642	-0.389348	-1.21191	-0.103329	1.18887	2.15062	1.82595
MUM1	0.462143	0.00724861	-0.133717	-0.999188	0.732498	-1.06907	-0.262872	0.0577664	-0.0321751	-0.352362	-0.503836	0.274282	-0.059431	0.62102	0.328951	-0.446438	-0.714706	-0.0696446	-2.83346	0.728443	1.21705	0.868611	0.943181	0.439664	0.122825	-1.38112	-0.0385365	0.427238	0.0217451	0.409655	-0.682986	0.0498347	0.375473	0.92253	-0.40683	0.609407	-0.734458	-1.0734	0.750621	-0.208138	0.944119	1.04675	0.824708	-1.1834	1.82004
CDH1	-5.46542	-1.73005	-2.84449	-0.649385	3.24519	-5.28703	-6.7864	3.68299	1.75615	0.669115	-1.06236	5.27702	-1.95106	4.28242	-0.0158992	0.477568	-5.82549	0.670144	4.62798	3.40211	-1.71167	-5.26787	-7.11147	0.684687	-5.96237	0.379674	3.46512	3.90033	4.82678	3.80168	1.36361	3.45844	-0.734961	0.288931	2.93264	-1.26338	-2.683	0.241793	2.31444	2.86628	6.79359	0.403779	-3.65636	-5.80381	1.81903
PREB	-0.159134	-0.170009	-0.137306	0.00783677	2.2072	-0.0361409	-0.331773	1.25142	0.703869	-0.24812	-0.81782	-0.444653	-0.125008	-0.387915	-0.578874	-1.69094	-0.972806	-1.22428	0.117171	0.981039	-0.739235	-0.901697	-0.21411	-0.455575	-0.354739	0.655051	-0.0866513	-0.143033	0.772222	-0.00154379	-0.550577	0.637656	1.50134	1.03687	0.402665	-0.342667	-0.370682	0.443376	1.01132	0.74222	0.0267488	-0.994829	-0.985972	0.968086	1.81658
YY1	0.382097	0.702872	0.0562302	0.133874	-0.0393481	0.353826	0.192541	0.249057	0.370617	-0.03919	0.779816	-0.527442	-0.348885	-0.472211	0.147533	0.420169	-0.131803	0.284156	-0.582575	0.111827	-0.382941	0.022088	-0.949457	-0.538307	-0.0519747	0.376525	0.246591	0.543135	-0.818485	0.558427	-0.366289	-0.12795	0.257374	-0.119593	0.257952	-0.410233	0.0540962	-0.217385	0.443796	0.267522	-0.0893263	-0.663165	-0.567476	0.231914	1.81651
ACVRL1	1.49576	0.569543	1.8819	2.37151	0.205048	0.395317	-0.837862	-0.822864	-0.349754	-0.995319	1.28331	-1.44004	-0.573315	-1.83088	-2.06844	1.7451	1.35274	-3.42782	-0.896016	-0.354121	0.742376	1.1907	-0.68168	-1.27696	-0.150135	-0.277634	-0.506973	-0.0436171	0.862959	-0.0852949	0.118669	0.695437	-0.633216	0.486517	1.74878	0.259996	0.749341	1.11564	1.61256	1.48607	-0.0156265	-1.38971	-0.252856	-3.45915	1.81177
PF4	-1.77504	-1.55938	1.32284	1.02252	1.02806	1.69407	0.657211	1.15898	1.05834	1.78331	2.40731	2.1878	0.58501	1.64305	1.28888	0.890573	1.4411	3.87707	1.67047	-2.12064	-2.24647	-5.69282	1.45018	0.781434	-2.34029	1.71188	1.3425	0.408793	-4.87075	0.68586	0.74198	-5.45757	-2.31469	-1.16198	-0.0707036	-1.08881	-2.48466	-1.82382	-1.25635	-1.73164	-4.90169	1.94727	-0.146574	8.25739	1.80296
NFE2L1	1.60372	0.981452	-0.613979	-0.332011	-0.00836335	-0.110995	1.06511	1.56428	1.47083	0.0825652	-0.729161	-0.828251	-0.59791	-0.785232	-0.0634852	-1.28764	-0.403158	1.29069	0.0116572	-0.0360802	-1.29	-1.32703	0.0921178	0.473981	0.419859	0.251847	0.90544	0.957679	-2.16239	0.822139	-0.0531936	0.926514	1.14124	0.169653	-0.565454	-0.192402	-0.0824205	-1.55562	0.0260193	1.01481	0.0448284	-0.746268	0.116435	-1.66183	1.80172
RHOA	-1.14369	-0.155897	-0.0971132	-0.000632832	0.463523	0.439913	0.850914	1.07879	0.771866	0.941315	0.42133	0.630374	-0.00519716	0.0324876	-0.232905	-1.04556	1.15023	0.759615	0.932713	-0.00931183	-0.696873	-1.17673	-0.203569	0.49042	-0.0959367	0.488996	0.614136	0.939415	0.140766	0.736352	-0.0283239	-1.40807	-0.120994	-0.579718	0.113269	-0.687606	-0.53475	-0.507908	-0.436679	-0.0943774	0.254301	-0.712477	-0.923321	-1.35309	1.80105
YARS	-1.57608	-0.288826	1.18813	0.121819	-1.28167	1.23634	0.936312	1.31041	0.801431	0.851462	0.243461	0.253961	1.007	1.2406	0.20832	0.511704	1.70359	0.0459191	0.668689	0.659951	0.151923	0.547449	1.49658	1.08456	0.080799	-0.841458	1.41053	0.419512	-1.02181	0.297647	0.724106	-2.93807	-1.47952	-2.15996	-1.70194	0.289108	-0.312026	0.116585	0.296815	-2.34027	-1.84513	0.797234	-2.00157	-0.913638	1.79704
LTB	-0.20461	-0.584864	4.05548	3.88029	-0.871829	3.09987	-1.54314	-1.6096	-0.448299	1.7983	4.73275	-0.573587	-1.24881	-0.384458	-2.30348	0.978172	1.81245	1.87242	0.499624	1.32341	-2.16148	-2.83155	0.0249084	0.408339	-3.51085	0.467434	1.94067	1.32749	-1.37198	1.27028	0.907422	-1.10715	-0.591934	-1.34528	-1.75759	-1.22863	-0.253637	1.39224	-1.22938	0.154667	-1.24454	-0.518009	-0.119463	-2.90207	1.79474
TFRC	-1.97703	0.0382446	-0.125644	-0.921786	0.630677	0.24298	1.97081	-0.185463	0.19561	0.371917	-0.525142	-0.164456	-0.623533	0.376891	-1.5761	-1.7113	0.635349	0.831692	1.72095	1.84332	-1.56104	-1.35974	1.42561	0.436154	0.477615	1.01098	0.478945	0.635216	1.21046	0.570642	1.09457	-0.0533044	-1.00582	-0.735797	0.0841334	-1.62086	-0.364782	-1.48331	1.13816	-0.220642	1.46395	0.203327	-2.40479	-0.467648	1.79241
TPSAB1	3.02573	3.56775	5.46143	3.63003	0.0384045	2.24373	0.932605	-0.618127	-1.98765	-4.63445	2.77203	-2.12915	-2.97958	1.87534	-4.0459	7.20692	4.21141	-3.31171	-4.29004	1.05104	2.12254	-2.70442	-1.12824	-1.61871	-1.78861	-2.61711	-0.936034	-0.291516	0.311407	-0.487557	-2.92677	-1.76938	-1.69678	2.57181	5.33312	1.08646	-0.577995	-0.282515	-1.55386	1.53337	2.5925	-1.8352	-2.00109	-3.35525	1.79158
TLR7	1.968	0.255385	0.79587	3.06055	1.18173	-0.0289832	-0.713013	-1.92923	-1.07657	0.409632	1.73801	-1.85784	-1.91991	-1.42626	-2.86909	0.377493	2.28556	-1.9649	-1.48491	1.30458	-1.27964	-0.826438	-0.902281	-0.0109022	0.758532	0.566251	-1.31015	-1.02822	0.868451	-0.619888	0.361472	0.170056	1.23972	-0.0641747	1.33608	-0.182152	-0.0152925	2.23107	1.52558	1.88219	-1.87633	-1.19474	0.0777051	0.186985	1.78469
TOX	-0.655543	0.741051	0.698219	1.88981	-0.52266	-0.672263	1.40781	-1.72444	-0.552373	1.58276	2.0615	-2.15298	-0.943671	-0.868804	0.094512	0.134066	1.56786	-1.32751	-0.467877	-0.753789	2.49952	0.717346	1.44934	2.54036	4.87296	-1.47772	-0.70807	-0.289459	-0.187389	-0.0516445	1.30086	-1.13621	-0.538185	-1.95186	-0.694042	-2.75258	-1.95241	-0.0384831	0.0601821	-0.351129	-2.96035	2.36942	-1.05116	0.79501	1.78165
TIE1	2.11305	0.387446	1.23993	1.45713	-0.505218	1.52813	1.1923	0.186297	0.188262	-0.333787	1.72043	-0.632779	0.510767	-0.50063	-1.91983	0.805784	1.87993	-1.13809	-1.39371	-0.756309	-0.305792	-0.157641	-0.635873	-0.993666	-0.694248	0.174644	-0.157999	-0.826197	-0.689697	-0.164563	0.238762	-0.821803	-1.00823	1.24931	1.20861	-0.0649172	-2.24164	-0.494093	1.98984	0.530344	0.660892	-0.992591	-0.730822	-1.10173	1.77387
HMHA1	1.32202	0.846197	3.30275	4.94824	1.86025	2.4256	-0.348543	-5.12011	-2.47147	2.01209	5.85789	-2.63616	-0.731105	-2.81434	-7.19716	0.92482	2.47037	-0.898605	-0.745941	2.29283	-1.33334	-2.14238	-1.53577	-1.05906	-2.34115	0.214158	0.384505	1.02969	0.138309	1.0532	1.4794	1.00958	0.789851	0.226321	1.3725	-5.35651	-1.89799	-0.182013	1.64303	2.77042	-0.588875	0.241793	0.888456	-2.10379	1.76667
ITGB4	-0.360778	0.100508	0.677704	-0.0839859	-0.49905	0.630984	1.17868	0.273006	-0.338283	0.613255	0.4155	0.885718	-0.0953274	0.344091	0.975565	0.861512	0.505129	1.65775	0.290489	-0.854978	-0.899691	-1.58519	1.12039	0.200879	0.52891	-0.00996476	0.123191	0.217646	-0.407716	0.352574	-0.231272	-1.28206	0.401235	-0.53909	0.686954	-0.914469	-1.21018	-0.765407	-0.712633	-0.65665	-0.354606	0.204983	-0.674618	-0.770706	1.75308
GAST	-0.634676	0.164767	0.157255	-0.280943	0.349607	1.5312	0.0733588	0.694505	0.338008	1.0302	0.589387	1.52664	-0.149775	0.277363	1.76837	-0.159832	0.207083	2.60271	0.316873	0.00669081	-1.29942	-2.10394	1.09269	0.210875	-1.56224	-0.0341211	-0.0139202	0.27846	-0.66684	0.184883	0.0938403	-0.244471	-0.144729	0.0783104	0.0494055	-1.72185	-1.07251	-1.85227	0.468213	-0.731531	-1.34558	-0.401793	-0.484069	0.813803	1.74868
TLR10	-0.727567	-0.603771	1.91568	7.03383	-1.02303	1.32939	-1.40799	0.439608	-0.613664	1.33041	7.89657	-0.11065	-1.08439	1.61579	-0.585129	-0.277562	1.2156	1.19882	-0.243538	0.117999	-1.81648	-1.84185	0.476475	-0.270022	-1.43335	-0.278611	1.26565	0.205379	-0.955754	0.315764	-0.0873622	0.134753	-0.73758	-1.03499	-1.35427	-0.995564	-1.89559	-0.130933	-0.475793	-0.29509	-2.3229	-0.834495	-0.925832	-2.12796	1.7485
RBM47	0.514659	1.55874	-0.215922	0.93109	-0.0273242	0.0327834	0.918845	-1.27487	-0.876771	-0.273809	0.347931	-1.15466	-0.779085	-0.930173	-2.10901	0.262594	0.622882	-1.25783	-0.0439343	0.367907	-0.492714	-0.867023	0.0135889	-0.186872	0.813011	1.28569	-1.24404	-0.58238	-0.190463	-0.366166	0.359473	0.76587	0.176457	-0.224557	1.84346	0.210103	0.101304	0.696035	0.419802	1.75424	-0.450226	-0.510093	-0.290315	0.351769	1.74701
NOTCH4	-0.122775	2.32168	-0.52775	-0.509055	2.35988	-1.45331	-1.22067	-0.859903	-0.656105	-1.38548	-0.761328	-1.33623	-0.189858	-0.351207	-1.09154	-1.04117	-0.25226	-1.03623	0.167776	-0.29285	-1.70236	0.378976	-1.20608	-1.06623	-0.532375	-0.876285	-0.971328	-0.33386	2.2473	-0.921249	-1.19608	2.3504	1.69773	0.706827	1.67082	1.15838	-0.479763	-0.837251	2.24328	2.22066	2.3902	-1.4632	2.0397	0.720174	1.74673
RBMS3	-0.354417	-0.902593	0.313538	-0.367967	-1.37731	-1.35796	-0.280214	-0.555927	-0.747222	1.55113	0.840101	0.846552	-0.975363	1.03841	0.857532	0.849542	0.0470023	0.506195	-1.49683	-2.41736	1.90867	1.76162	0.269918	1.31596	0.38668	0.744546	-0.547583	-0.80071	-0.644267	-0.676816	0.104384	-0.413488	-0.798111	-1.19381	-0.497776	1.77994	1.70721	1.2509	-1.73294	-1.82045	1.05898	-0.214498	1.31345	-0.278654	1.74617
SLC7A14	-1.16265	-1.65289	0.526138	0.301177	-0.369536	0.765385	-0.129569	0.0490963	0.596981	0.427807	0.439497	0.430541	0.13647	0.87567	0.473104	0.589381	0.974138	0.524675	0.651368	0.0741842	-0.0126505	0.0512885	0.586281	0.454519	-0.523111	0.0420214	1.05345	-0.524104	0.769912	0.136259	0.0112507	-1.29388	-0.245171	-0.690881	-2.29842	-0.445657	0.249122	0.098581	-1.02457	-0.0255713	-0.329394	-0.22237	-0.0395546	-0.298312	1.74211
SF4	0.928986	0.481022	-0.439282	0.676619	1.0924	-0.242963	-0.378715	-0.0505208	0.0729578	-0.601981	-0.497853	-0.278859	0.711713	-1.18384	-0.481628	-0.599415	-0.725752	-1.50781	-0.713268	0.71415	-0.109574	0.000294589	-0.0909461	-0.420203	-0.455023	-0.963354	-0.57673	0.367134	0.599841	0.249817	-0.300625	0.688976	0.579395	0.701819	0.344907	-0.239924	-0.285341	-0.153024	0.912367	0.672008	0.713531	-0.561864	0.758164	0.592393	1.73995
NOTCH3	1.32311	-0.109024	1.58232	-0.18493	-0.225338	0.208796	1.47103	0.747936	-0.389271	0.293687	1.32293	0.405934	1.07767	0.522134	0.0526303	2.00491	2.36659	0.345011	-0.116677	-1.94298	-0.920137	-1.41207	1.23192	0.393325	-0.205457	0.176563	0.249483	0.432046	0.00213873	0.0825801	-0.683315	-1.66916	-0.549938	-0.495124	-0.0185102	-0.161655	-1.21781	-0.587932	-1.95033	-0.162441	-0.935917	-0.627355	-0.527098	-1.20028	1.73908
PTBP1	-0.287458	0.596031	0.237775	-0.0337214	0.540692	0.287513	-0.0640596	-0.231516	-0.770941	0.301207	0.0875012	0.438479	-0.0034469	-0.232431	0.65035	-0.344566	-0.0309432	-0.109721	-0.0671583	0.780145	-0.214778	0.289079	-0.239571	-0.355696	-0.56581	0.000250929	0.333727	0.130104	0.614963	0.126966	-1.11936	-0.0222439	0.160111	0.165196	0.61019	-0.164529	-0.0301801	-0.416944	0.560539	0.325128	0.452875	-1.34213	-0.660861	-0.38076	1.73161
ITGA2B	0.304839	-0.00859345	0.132717	0.00961993	-0.340455	-0.434416	-1.28113	0.302518	-0.162623	0.650643	-0.21717	0.122128	-0.311009	-0.618324	-0.369429	0.0102599	-0.0157766	0.451947	-0.579671	1.02023	-0.372306	-0.65269	-0.0114451	-0.235555	0.67393	-0.0844294	-0.205784	-0.346465	-0.783447	0.143421	-0.402052	0.127649	0.70165	1.17068	1.13067	0.0129603	0.841075	-0.0206191	1.11907	0.241814	-1.55392	-0.59875	-0.274945	0.713189	1.73021
ABCF1	-0.594056	-1.17283	-0.357906	-0.958885	-0.807822	1.12698	-0.50888	0.542547	0.251376	1.47871	-0.0813134	-0.709076	1.2781	0.0889114	1.73646	-0.865073	0.829238	1.90768	1.71593	-0.273363	-0.1829	0.550578	-1.39056	-0.381285	-1.96552	0.588058	0.838225	0.605515	-0.342957	0.545945	-0.0165403	-1.32783	-0.113745	0.668622	-0.555049	-0.172575	-0.650048	-0.162814	0.060745	0.234462	0.26794	-0.569655	-0.918192	-0.237146	1.7245
TGM2	2.04586	1.68872	0.277976	-0.0419524	-0.189792	4.79863	0.403979	-0.443488	-0.421179	0.534317	0.950283	-1.07344	-0.0554718	-0.674326	-2.79202	-2.05583	1.70627	-0.571798	1.2316	0.438774	-2.75393	-2.43673	0.206229	-0.812873	-0.342202	1.01178	-0.206988	0.116671	-0.862705	0.129931	-0.123259	-0.515779	-0.055634	-0.507699	0.184635	-0.517172	2.25112	0.374063	1.25842	0.917283	-0.778485	-0.492985	-1.69231	-0.108499	1.71941
RET	-1.52294	-0.386009	0.826554	0.205424	-1.01425	-0.236796	-0.988293	-0.0468848	0.936617	0.193305	0.96477	-0.260989	0.0735475	1.94777	0.0942442	0.978371	1.02969	0.00804621	0.242706	-0.0341415	1.19435	0.805263	0.775981	1.05402	0.744891	-0.690565	2.28229	0.424111	-0.440811	-0.0903619	0.669404	-1.29978	0.278434	-1.58067	-0.743031	1.43551	0.700744	1.49524	-0.806136	-2.69263	-2.79031	0.0544716	-2.45433	-1.33683	1.71873
IL6R	-0.61023	-0.585112	0.969955	2.65523	0.444504	0.445484	-0.707459	0.604523	0.420583	0.401541	2.63315	0.746283	-0.741689	2.55694	-2.82268	0.470496	0.349753	-1.13565	-1.32436	0.765663	0.192009	-0.24904	-4.75283	-1.05753	-0.885486	0.168026	0.844408	1.06854	0.272868	0.932084	-0.943064	-0.71884	-0.602887	-0.481536	-0.616379	0.556965	-0.0227956	1.6114	0.660071	0.228114	-0.350555	0.567642	-1.46864	-0.489464	1.71824
PIGA	-1.20948	-1.27465	-0.953737	-1.25111	0.560228	-0.266181	-3.94297	0.97514	0.993606	-1.01002	-1.63044	0.4669	-0.316713	0.125727	-0.494313	-0.0468601	-1.1955	-0.0324899	-0.326199	0.174453	1.12153	0.843475	-1.14382	-1.03734	-2.17333	0.411671	0.0764081	0.213776	1.12982	0.368204	0.329607	2.02424	-0.272316	0.603453	0.436414	0.513545	0.0552156	0.572879	0.690093	-0.890435	0.859194	1.70004	2.84528	1.377	1.71092
POLR1D	-0.608789	-1.18786	-0.879418	0.226745	0.0464471	-0.238387	-1.903	-1.17573	-0.492789	-0.253963	0.419406	1.99863	0.857659	0.222456	1.3335	0.157765	-0.394238	-0.938128	0.14775	0.0259345	-0.292217	0.886333	-0.733033	-0.921593	-0.938995	-0.0167782	-0.339396	-0.0227246	0.583626	-0.174078	0.159173	-0.0556357	0.481541	0.58097	-0.870074	0.423914	0.747748	-0.420477	-0.498488	-0.307255	0.640435	1.03929	1.53777	1.14596	1.71052
RUNX1	0.338775	0.595744	0.821357	-0.309336	-0.307499	1.02549	0.782542	-0.060063	-0.0755378	-0.0654358	-0.316714	0.0213698	0.693715	0.264522	-0.892015	0.651815	0.648877	0.105611	-0.146359	-0.205213	-0.57024	-0.945395	0.0279367	0.217324	0.573677	-0.516676	0.284145	0.134041	0.0296605	-0.209948	-0.126966	-0.0665136	0.0306229	-0.563327	0.530603	0.475365	-0.106509	0.209908	-0.194957	0.119391	-1.00828	-0.586898	-0.81661	-0.492007	1.69742
ASRGL1	-0.571644	-0.310102	-1.36367	-1.68393	0.831169	-2.25765	1.90183	1.95927	2.20044	-1.97516	-2.0733	2.01692	-0.716249	-0.162671	-2.73565	-2.28261	-1.2935	-1.02618	4.21452	1.47348	-1.97972	-0.183323	-2.06368	-0.121059	-0.832669	2.76282	0.755144	1.30377	0.933739	1.17383	0.856539	-1.23252	0.737016	1.67988	-0.816075	-1.14622	-0.382442	-0.857497	2.62483	0.230819	1.35487	0.176427	-0.227875	-0.891905	1.694
ANXA5	-0.66388	0.288114	-0.682367	-1.70019	-0.00107837	-0.351821	-0.679913	0.943849	0.943849	0.224717	-2.44769	0.405379	-0.333235	0.714602	0.491323	-1.39684	-0.57422	0.570363	0.495512	-0.0913068	1.32456	1.24448	-0.0881312	0.288114	0.0799434	-0.487274	0.550331	0.550331	-0.692572	0.536751	-0.264276	-0.312924	0.324855	-0.00107837	-1.44744	1.31921	-0.174597	0.909019	-0.050162	-0.228279	0.815311	0.663515	-0.585294	-0.429553	1.6939
TLR6	0.32123	1.6459	-0.219564	2.01806	0.315714	-0.0677027	0.273009	-0.51923	-0.72737	0.0785252	1.35086	-2.51393	-0.544806	0.0970413	-0.77549	-0.00726102	0.0640447	-1.46933	-0.293672	1.12016	0.0572544	0.39904	-0.975705	0.0546588	0.796764	-0.161736	-0.207249	-0.613119	0.128378	-0.79196	0.332921	0.79692	0.948416	-0.610635	0.566515	0.234265	-0.45073	0.248697	1.36272	0.7527	-0.243236	-1.70782	-0.128299	-0.934938	1.68929
HLA-DQB1	0.866673	1.16832	2.82097	1.28164	0.921185	1.47116	-2.82642	-3.51992	-0.536247	3.09348	1.90384	0.127149	-0.934098	-1.12814	-7.08493	2.40354	3.80707	-1.56896	-3.35652	2.29477	-2.46382	-3.283	-2.3958	-0.307764	-2.33497	-1.18579	1.18521	1.40879	1.0042	1.40434	2.09602	1.11061	1.63162	-0.361285	0.649491	-0.740793	-0.483943	2.65601	-0.522384	3.3853	-2.25498	-0.0514348	0.553818	-1.904	1.68884
CLDN1	-3.62988	2.37914	-1.78783	-2.00206	-3.24788	-2.34456	-1.98664	-1.97134	-1.42143	0.000425731	-2.26211	3.98303	-2.43569	-0.911667	1.56438	5.94994	-1.46894	-1.20014	-2.06268	-2.29444	4.14413	3.39358	0.140264	-0.0843699	-0.201762	2.16023	0.0515798	-1.36863	8.28121	-1.32044	-1.03293	4.16788	-2.7808	-2.71813	5.95112	5.24656	-1.41844	4.0804	-4.76334	-5.05355	2.32228	-0.883602	-3.83117	2.66831	1.67079
CLDN7	-0.407157	-0.800572	1.25451	0.63675	0.0179661	0.986145	0.23408	-0.616322	-0.0740636	-0.322783	-0.211708	-0.487006	0.0201109	0.90373	-0.17669	-0.139271	-0.137695	0.19134	0.341698	-0.12427	0.044505	-0.219332	0.788127	-0.173993	0.0852419	-0.374004	-0.280549	-0.0328923	-0.227438	0.227911	-0.128134	0.529895	0.168531	-0.271063	0.0600032	0.244843	0.133246	0.136194	-0.593949	-0.393923	-0.300688	-1.07676	-0.0990634	0.664506	1.66977
IFI27	-1.20302	-0.816696	2.55747	-1.02814	2.23991	0.842957	-2.92085	-2.25643	-1.45593	3.34827	-2.61961	-1.86394	1.64413	1.23337	-7.33451	1.90859	2.83663	-0.900485	4.6628	0.527835	-3.30529	-4.10673	-0.225151	1.84903	1.60196	-0.094226	2.35276	2.64309	0.237094	2.52762	3.12834	-2.05228	3.56586	-0.3683	0.689561	-1.08422	-1.80342	3.12298	-0.543892	3.58229	-2.75281	0.209178	-4.45307	-4.12272	1.66501
CD81	-0.0489769	-0.797624	0.477992	-1.33271	0.0178311	-0.124723	-1.06685	0.275105	-0.0393811	0.719395	0.132876	-0.127426	-0.48152	0.121704	0.251166	-0.0350007	0.402474	0.719395	0.830593	0.0110755	0.735816	0.625627	0.355615	0.267214	0.183395	0.42481	0.584026	0.311579	-0.233781	0.350918	-0.13829	-0.426993	0.118265	0.110563	-0.424477	0.487369	-0.124723	0.437207	-0.571915	0.154534	0.402474	-0.800615	-1.30846	-1.42555	1.66494
TNFRSF21	1.36025	-0.377346	1.14329	2.1361	-0.626207	-2.12039	-0.229977	-2.25573	-1.69859	-0.89795	1.67826	-1.50171	3.62886	-1.70607	-2.91432	0.283163	-1.01218	1.58906	-0.971668	-0.324865	0.758186	0.468817	0.0430602	1.00947	1.89351	2.29145	-0.00859654	0.0516414	-0.947956	0.0232005	0.484882	1.28644	-0.990339	-1.31904	0.126531	0.813027	2.42733	0.995967	-0.478775	-0.362229	0.117936	-0.75901	-1.44612	-1.66135	1.66313
CREBBP	-0.538775	-0.187096	0.457102	0.945759	-1.08694	-0.181603	0.270766	0.399877	0.258733	0.42058	0.640909	0.0196282	-0.129856	-0.124099	1.10592	-0.326382	-0.0454937	0.325033	0.218112	-0.216039	-1.05742	-0.597084	0.608548	-0.415744	-1.38686	0.573911	0.0476916	0.71584	0.548782	0.425245	0.460354	-0.32298	0.210571	-0.142957	-0.180535	-0.480503	-0.668084	-1.14014	0.111626	-0.425101	-0.788294	0.354646	0.452712	0.869634	1.66164
HLA-DQA1	1.17638	2.04199	-0.0340322	-0.516206	3.79202	-2.48839	-7.05367	-2.13031	0.944298	-0.159942	-0.82951	-2.16261	-0.684104	-2.90716	-5.76351	3.13374	5.90838	-2.31483	-2.71176	3.23133	-2.4396	-1.58981	-2.65664	0.803676	-4.65386	-2.33231	2.14693	2.8338	0.241778	2.87435	5.11897	1.75664	3.66888	0.700963	1.47544	-0.245289	-1.57296	4.85288	-5.7669	2.17738	-2.27905	2.13645	2.21224	0.0639464	1.65415
IGHE	-0.65787	-1.20132	1.04791	-1.34741	0.231986	1.07858	1.10071	1.07908	0.561124	1.39098	0.550747	1.64084	0.447348	1.31964	1.74184	0.229512	0.879684	2.41043	1.17441	-0.310253	-1.81737	-1.53341	1.32676	0.432314	-2.45644	0.337551	1.02966	0.783518	-0.801946	0.521598	0.0164095	-0.467455	-0.72587	-1.0529	-0.988323	-1.39527	-0.963923	-1.56821	-1.5375	-0.610334	-0.405709	0.226324	-0.807013	-0.910393	1.63744
VEGFC	2.78187	3.94814	0.870054	0.471249	0.0137255	4.83701	1.34999	-1.85374	-0.620712	-1.2865	2.49289	-2.51185	2.27046	0.666982	-3.31963	1.40697	5.74246	-1.37227	-1.3138	0.621275	-1.71969	-2.50778	-0.888568	-1.20445	-0.928901	-0.46815	-0.949265	-0.23501	-0.588581	-0.35543	0.147251	-0.453516	-0.962915	-0.532744	0.487705	-0.329905	-1.20832	-0.69748	1.32911	0.517904	-0.631061	-0.592915	-1.25219	-1.16967	1.634
KIR2DS3	0.942918	-0.348131	0.0518583	-0.358976	-0.691956	-0.120202	1.16081	0.179277	-0.0125517	0.572514	0.341768	-2.76411	-0.335534	-0.123504	-0.729996	0.566821	1.38665	-2.49527	-1.19195	-0.301296	0.28229	0.212364	-1.23372	-0.365962	0.700064	-1.07739	0.308742	-0.865245	0.0201508	0.395719	0.435369	1.40262	0.440624	0.594665	2.15161	0.49287	-0.682213	1.69257	0.622658	0.923535	-0.0066182	-0.863038	-1.32141	0.0106117	1.62778
CX3CL1	0.841665	0.740871	0.761693	-1.72575	-0.718734	-4.39967	2.75862	-1.86444	-1.20984	-0.440233	1.13778	2.31579	-2.51494	-2.27871	-4.00141	0.675236	1.34243	-0.733136	-0.192114	-1.07556	0.939912	-0.479935	2.98113	1.78916	3.29333	-0.463262	-0.886192	-0.0594131	-1.43918	-0.12944	0.594213	0.98316	1.54936	0.965044	0.29744	-0.749846	0.677262	-0.258212	-0.293101	0.0230132	1.92145	-1.30328	-0.219778	0.847614	1.62673
LTA	0.648141	3.65664	0.630643	2.74864	0.666452	1.0965	-1.418	-2.94507	-1.37625	0.158736	1.85668	-0.270761	-0.946463	-0.639652	-0.667179	-1.38865	-1.28619	-1.09403	-0.97499	4.0178	0.0800881	-0.305505	0.165913	-0.723668	0.891805	-0.619183	-1.98483	-1.38136	-1.82532	-1.72736	-1.4531	-1.56836	2.59256	0.76819	2.01421	0.0992872	2.02212	2.5757	2.08719	0.835858	-2.79281	0.522509	-0.849046	-1.89789	1.62492
SUMO3	-0.990917	-0.822546	-0.470541	0.339898	0.838512	1.07028	0.101317	0.519026	-0.3062	-0.254691	-0.302884	0.300018	-0.170759	-1.534	-0.922911	-1.14003	0.60899	-0.959794	-0.0321377	0.099758	-0.55909	-0.305488	1.3936	0.631688	1.29204	0.370733	0.183811	0.0169495	0.994434	-0.0662083	0.349286	-0.94274	-0.116981	1.29384	0.89839	-0.604103	0.465026	0.415639	0.964884	0.414315	0.75168	-1.14561	-1.60265	-1.06384	1.61936
CD72	1.5651	2.0697	2.5769	4.12034	1.97696	1.01874	-2.37717	-3.64225	-1.42467	2.24577	5.31968	-2.66857	-1.07224	-5.93997	-5.9235	-0.636983	4.04007	-2.96715	-4.78442	2.5744	-1.99763	-1.25727	-2.09887	-1.443	-0.888054	1.79213	-0.241482	0.798976	1.49888	0.89969	1.39006	2.08282	3.14055	0.525879	1.24594	-1.33825	-0.766219	1.55125	2.46925	2.65862	-2.24313	-1.30267	-1.45443	-1.09377	1.61718
SERPINA1	0.10021	2.9211	0.892409	-0.489748	0.501303	1.87339	-0.937846	-1.88314	-0.741345	1.74712	-0.22297	-1.12293	0.223072	0.0617602	-3.93368	-0.0279746	1.98186	-1.33099	0.645364	1.011	-1.06176	-0.678829	-0.119644	-0.273457	1.06396	0.613181	0.286331	0.270238	0.0732611	0.26099	1.66419	-0.363913	0.809896	-0.895108	-0.45862	-0.14921	0.907175	1.58881	0.519148	0.110863	-1.10074	-0.646868	-2.53158	-1.15628	1.61168
MTTP	1.78609	1.71294	-0.549319	2.87719	-0.697339	-0.733437	-1.63456	-0.953583	-0.730769	-0.993269	-1.70105	-1.56132	-1.38004	0.254276	-0.329213	-1.27885	-0.460699	0.615315	-1.87999	0.882818	0.52255	2.35927	1.35965	-0.402565	0.45118	-1.41709	-1.18111	-2.51563	1.32008	-1.69947	0.644758	1.46577	-1.20566	3.0622	1.05336	-2.77974	0.987678	-0.0159364	2.21443	1.34369	-1.02708	0.123173	1.11638	0.974941	1.60977
PXN	0.969857	3.27981	0.131942	-0.577228	0.673031	1.0474	3.32647	-0.24691	-1.9572	-1.17073	-1.19364	1.76745	-1.10917	-0.447868	-0.512903	-3.0159	-1.58316	0.844515	-0.134604	0.0290831	-0.520717	-0.876967	-0.530607	-0.709042	2.49868	1.61445	0.490716	0.180339	0.299337	0.39852	-2.23591	0.22682	-0.765717	1.06387	0.628879	-0.310788	0.0282742	-1.29083	0.963456	0.919109	1.09791	-1.17649	-1.78691	-0.326641	1.60921
LY96	0.145913	-0.624293	0.356693	1.02635	0.163992	-0.211904	-1.9261	-3.26503	-2.17961	1.88292	-0.25017	-2.94613	1.83641	2.2571	-7.69787	-0.863815	1.03149	-1.76299	0.682269	-0.213648	2.76234	2.16799	-0.187415	0.299832	0.366755	1.44825	-0.535042	-0.231809	1.07117	-0.261362	2.02845	1.80614	-1.06635	-2.20588	-0.150744	1.48875	-0.573745	-0.402604	0.900616	0.501406	0.122717	2.9344	-1.51141	1.78599	1.60482
C1S	-0.26109	2.43891	2.98431	2.04144	-0.13357	1.21212	1.38058	-1.05418	-2.94451	1.14764	2.37745	0.0113491	-1.89013	1.65451	-9.07473	2.36799	3.3583	-0.640299	-0.285843	1.92439	-2.05047	-4.30502	-3.12081	-1.15741	-2.10935	0.402522	0.12686	0.45245	1.15847	0.273962	-2.15839	-0.106681	0.827212	-1.26253	3.92228	0.599981	0.681108	2.09725	1.25513	3.148	-0.28612	-1.942	-0.962414	-2.09865	1.60171
MLANA	-7.82977	-1.59793	-7.92967	-8.47497	2.55797	-11.2081	-11.6802	3.25128	3.4336	3.31144	-3.71029	3.53098	-2.24592	4.64082	1.1	-6.3901	-10.0218	4.18061	3.62242	2.40754	4.3447	3.81806	-5.32838	0.990766	-9.44868	1.81774	1.51249	2.87591	3.49795	2.90631	2.78483	3.10235	3.87938	2.99935	-2.63628	4.25627	-2.34948	2.6851	2.55568	3.22411	3.36987	4.30568	2.28237	1.60596	1.60095
SUMO2	0.0666	0.478451	-0.337218	0.375119	0.368425	0.207397	-0.131016	0.353682	0.29409	-0.0274456	-0.251122	-0.221034	0.374303	-0.201239	-0.0709439	-0.937339	0.0291789	0.192194	0.37109	0.0736849	0.143457	0.447272	-0.807476	-0.159695	-0.0276921	-0.155876	-0.0236076	-0.0472714	-0.00879224	-0.11313	0.406127	-0.14575	0.0992363	0.0989887	-0.138022	-0.108158	0.351301	0.146265	0.172646	0.147017	0.192227	0.315166	-0.720399	-1.07069	1.59888
NOD1	-0.407978	0.467863	1.03895	0.783481	0.880567	-0.638616	-0.137528	-0.148778	-0.292707	0.291671	0.786569	-0.23672	-0.190112	-0.68013	-0.141713	0.37889	0.663409	-0.251728	-0.150108	0.0834908	0.304245	0.345721	-0.693383	-0.909262	-1.43307	0.0184107	-0.0907196	-0.0728145	0.892431	-0.112708	-0.541973	-0.133736	0.219812	0.730612	0.733247	-0.496874	-0.484278	-0.0658684	0.143362	0.558164	-0.403759	-0.372974	-0.660695	0.427336	1.59483
TRAF2	0.855058	-0.072237	0.243953	0.537603	0.473742	0.421392	-0.121929	-0.437026	-0.42874	0.180358	0.48655	0.945296	0.496359	-0.664104	1.2335	-0.143855	-0.271744	0.750031	0.0695427	-0.133327	-0.850233	-0.509708	0.39194	-0.256713	-1.43698	-0.156016	-0.533455	0.161571	-1.18716	-0.273693	0.82025	-0.191724	0.201204	0.496665	-0.690051	-1.0337	-0.0665354	-1.0547	0.639027	0.0798017	0.862014	-0.174747	0.36053	-0.0180111	1.59447
SELPLG	0.852283	0.354941	1.99094	3.09139	-0.04785	0.956782	0.027741	-1.93245	-1.45393	1.10845	3.10667	-0.32097	-1.02131	-1.75879	-2.3844	-0.285383	1.05691	-1.04568	-0.0298073	1.55541	-1.8419	-2.12314	-0.746222	-1.30615	0.402014	0.497941	-0.638308	-0.259754	0.257811	0.0333319	0.149171	0.571751	0.629332	-0.226735	1.5596	-1.0875	0.159062	0.729139	1.55977	2.55869	-0.548529	-1.60034	-0.337973	-2.21202	1.59209
PIK3CG	1.78855	1.08563	-0.105076	3.70416	-0.131108	0.203421	0.474734	-0.686874	-1.06072	0.260124	3.34798	-1.63347	-1.03191	-2.0122	-1.625	-0.0168504	1.62646	-0.870337	-0.752469	1.2182	-0.844516	-0.342914	-2.19797	-1.04653	-0.206584	0.214093	-0.515968	-0.289921	-0.770147	-0.180599	1.18174	0.115779	0.682114	-1.29065	-0.0167491	-0.407639	-0.602626	1.60734	2.07343	2.08318	-1.10334	-1.32609	0.57263	-1.17131	1.58856
PLA2G4A	-0.500613	0.305757	-3.20116	0.303765	-0.813706	-4.61281	-1.9096	0.121462	0.523953	0.330865	-0.0486394	-1.04583	0.363103	2.71566	1.14648	-1.2941	-1.20813	-0.178774	-2.89524	0.828003	1.87624	1.82912	-2.39589	-2.31011	-3.2972	0.00468703	-0.835894	0.277242	-0.126653	0.383257	1.74233	0.00131097	-0.448234	1.56905	1.001	2.33251	2.22398	0.863201	-0.853002	0.487361	1.51678	4.41607	-0.698779	1.51118	1.58709
MADCAM1	-3.26994	-3.05834	1.87533	0.929947	-1.34366	1.40699	0.774423	1.38575	0.485584	1.95179	1.25571	2.03898	0.300823	1.84574	0.904961	1.56562	1.82794	2.11774	0.800308	-0.923393	0.913859	1.19493	1.67937	1.27332	0.68679	-0.677849	1.85431	-0.251213	-0.771323	-0.15748	0.34841	-3.14435	-0.827091	-2.36379	-3.32107	0.84852	0.643616	0.192728	-1.46087	-3.11522	-3.29767	0.196836	-2.17196	-1.14511	1.57237
SH2D1A	-0.62184	0.285407	1.08319	3.22247	-0.21629	0.244239	-1.2303	-0.620825	0.214608	1.54231	1.72063	-0.414508	-0.161906	-0.0952274	-0.595146	0.378818	1.48714	-1.07226	0.106213	0.897083	-2.44042	-2.57913	-0.0316643	-0.305746	-1.08361	-0.076938	0.919728	0.606646	0.272231	0.419314	1.77274	0.253565	1.28769	-0.96394	-0.308014	-2.34967	-0.669923	1.0861	0.389777	0.874779	-1.35126	-0.245371	-0.607325	-1.02337	1.56033
COL14A1	0.839169	-0.487092	0.639434	1.26181	-0.136133	-0.495405	1.11175	-0.772202	-1.02431	-1.21327	0.93546	0.110621	-0.23679	0.066559	-1.37776	2.00825	0.953577	-0.399146	-0.635548	0.210143	0.567546	0.352399	-0.84809	-1.36166	-1.62782	0.587538	-1.17204	-0.624446	0.932588	-0.443477	-0.722077	-0.283214	-0.835444	-0.0326803	1.77486	0.229509	-0.0080162	-0.399494	0.868817	1.17289	1.43532	0.169984	0.382625	-1.47474	1.5536
IGH@	0.571361	-1.21469	0.348986	1.49048	1.51421	-0.324062	-0.0229943	-1.30394	-1.92682	3.50074	1.07302	-0.833967	-2.66528	-0.801659	-2.24858	-2.19395	-0.787901	-0.798073	-0.9435	0.488452	-0.436648	0.246457	-2.27001	-0.649779	0.298458	-0.00619327	0.0122416	0.814669	1.13602	1.27478	-0.278915	1.88961	1.28478	-1.36799	1.2948	-0.020771	0.941246	1.57668	1.89667	2.58755	-0.650342	-1.09079	-0.947688	-0.456655	1.55213
GEM	0.989081	4.2498	1.90445	1.2899	-0.165115	0.0124588	2.76867	-2.00848	-0.896256	-2.22672	2.24431	-3.74789	4.80468	-1.50916	-5.48041	1.49678	0.352578	-0.771196	-1.54905	1.16349	-0.862637	-1.65726	1.20183	0.125423	1.28266	-0.246939	-0.0669994	0.14244	-1.55968	-0.0153655	-1.08387	-0.308386	-1.86746	-1.85544	3.75745	0.164958	-0.396963	-0.96937	1.55454	0.522481	-1.59825	0.213209	-0.69277	1.29446	1.54102
SSB	0.391336	-0.106793	-0.738827	0.25611	0.199251	0.509759	-0.186879	0.182448	0.102167	0.0226371	-0.0978261	-0.353489	1.24508	-0.0454976	0.223887	0.129497	-0.0604391	0.164772	0.396832	-0.0555705	0.381081	0.7663	-1.24812	-0.104318	0.0382568	-1.07699	-0.486329	-0.118848	-1.51959	-0.118144	0.510224	0.0511311	-0.808242	-0.412546	-0.647921	0.16613	0.133588	0.585332	0.617771	-0.128605	0.119711	0.723581	0.400662	-0.0025598	1.53437
VLDLR	-0.955045	-0.874941	-2.86008	-4.37571	-0.274052	-0.61579	-1.89687	-0.786167	-0.378597	-0.552423	-2.51754	-1.1126	-0.353907	0.85705	-0.327036	-0.808677	-2.71872	2.32431	-0.69751	0.0609585	1.39198	0.394782	1.57035	2.07199	1.75395	0.594766	-0.702731	-0.659668	1.01325	-0.455812	0.941695	1.15872	2.4882	1.36634	-1.71461	1.57364	2.51983	-0.372866	-0.234573	1.35147	1.95451	0.809722	-0.313539	0.361934	1.53261
IRAK4	-0.272677	-0.0146969	0.551062	0.44779	-0.291783	0.454314	0.162474	0.50325	0.0928053	1.07812	0.873754	1.01958	0.0537032	0.213135	0.570346	-0.00181856	0.591446	1.79254	0.603857	-0.144738	-0.282721	-0.27828	0.232625	0.0532134	-0.868976	-0.85399	0.308066	-0.00677432	-0.212093	-0.029721	-0.155589	0.762386	-0.476523	-0.191707	-0.655396	-0.568369	-1.05653	-0.250069	-0.823505	-0.31004	-0.0718692	-0.267607	-1.81286	-0.466129	1.5313
PTPRT	-2.01164	-1.99482	0.426486	3.77156	0.223615	-0.549267	-0.808066	-0.902327	0.180996	-1.63308	-0.78618	-0.190957	0.102716	1.2634	-0.215334	0.75089	-0.139281	-2.08895	-1.15566	0.262263	1.81793	1.82698	0.235105	-0.0536074	1.19259	-1.29511	0.246094	-1.49344	0.555646	-0.423916	-0.034934	0.782925	0.744112	-0.348268	-1.53218	1.1356	1.05423	1.27858	-0.148936	-2.65526	-0.418148	-0.255337	1.09691	2.18607	1.52851
PLB1	0.495465	-0.236022	-0.855713	0.560738	0.531737	0.862415	-0.491075	-1.15559	-0.446171	0.0865351	0.0442547	-0.723633	-0.518385	-0.303616	-0.687394	0.824754	0.960529	0.488275	0.527879	0.251721	-0.54273	-0.276526	0.540772	-0.83734	0.0624924	0.311925	0.621522	-0.53435	0.025467	-0.774791	-0.119639	0.429964	-0.0134951	-0.297398	-0.117916	-0.0486534	0.105404	0.27342	0.895077	0.477408	-0.332656	-1.30538	0.0816168	1.1591	1.52066
UBA52	-0.358412	-0.573683	0.231202	0.183283	0.320836	0.0203871	-0.580967	0.30364	0.636964	0.109932	0.0751184	0.456091	0.627903	0.235138	0.246225	-1.5517	0.0710697	-0.348264	-0.492339	0.25525	-0.120837	-0.0933271	-0.492339	0.297064	-0.478402	-0.0978282	0.081612	0.30364	0.364275	0.284227	0.183283	0.00752538	0.284227	0.265247	-0.268653	-0.286543	-0.236567	0.0385511	0.109932	0.163058	0.172958	-0.0845918	-0.158547	-0.105642	1.51981
RPS27A	0.122938	1.96069	-1.02872	1.99901	2.45037	-0.279437	-1.0821	-1.05358	0.44337	-2.03264	-2.48778	-2.68406	1.46454	-1.66188	-1.19391	-2.99489	-1.50743	-0.553174	-1.57984	1.72896	-0.334071	-0.183905	-1.54187	-1.57371	0.863537	0.415498	-2.57251	-1.74277	2.06181	-1.5191	-0.599845	2.46114	2.10483	2.59308	1.24445	0.727851	0.300636	1.87135	2.07128	1.1648	2.14871	-0.877945	1.96097	-1.07466	1.51912
FN1	1.06926	-0.0540395	-0.101257	-2.92543	0.482837	2.12105	0.858022	0.528855	-0.683974	0.690141	-1.31419	-1.03093	0.0276572	0.541103	-1.06715	-0.0961979	1.83264	-0.276125	-0.809961	0.587731	-0.49754	-0.426454	-0.513043	-0.616181	-1.9849	0.0251143	0.365005	0.381661	0.276505	0.424912	1.16991	-0.130804	-0.890963	-0.368688	0.367151	1.22605	0.779801	1.03104	1.00817	-0.232611	-1.73504	0.995834	-1.06286	0.0279033	1.51463
TNFSF4	4.43312	0.052975	-1.02961	-0.628856	-0.137072	1.7104	0.9435	-1.18159	-1.31553	-0.559805	0.102859	1.71573	-0.715885	0.0709413	-1.35729	-0.242816	2.17758	-1.38342	-1.12537	-0.349499	-1.3067	0.345494	-0.296736	-0.313865	-1.10534	1.14846	-1.04203	-0.656584	2.47697	-0.354861	0.826477	-0.0641436	-0.571811	2.62784	0.468735	-0.479191	-0.921119	0.54434	-0.793563	-0.0850655	-0.813628	0.159854	-0.636589	-0.337308	1.50395
PROC	0.204847	0.627014	1.17696	-0.823877	0.271735	0.0382635	1.50652	0.956583	0.507012	1.51227	0.669878	0.862824	-0.587259	0.647127	1.41871	0.932464	0.786257	1.57467	1.18859	1.65811	-4.48881	-3.90905	1.41329	0.474846	-2.06218	0.805204	0.620941	1.06551	-1.91803	-0.223602	-0.273385	-1.40554	0.953877	1.37383	1.69908	-4.1287	-3.44457	-4.06997	-1.76051	2.11475	0.0106709	0.434493	1.55739	0.031774	1.50235
GJA8	-2.98558	-1.23962	1.10653	2.54628	-1.77704	1.03394	0.404852	0.154441	0.797054	1.189	0.561188	1.46647	0.61834	0.48542	1.01402	0.58447	1.09048	1.62144	0.287624	0.0505184	0.0577101	-0.586201	1.54167	0.739748	-0.622493	0.149958	0.828751	-0.169935	-0.306113	0.106532	0.143241	-0.14146	-0.671308	-1.23309	-2.28215	-0.569608	-0.511502	-0.532147	-0.579604	-1.81521	-0.146971	-0.510973	-0.173984	-1.7247	1.49715
RAC1	0.297897	0.29886	0.220849	-0.467645	0.782358	-0.499235	-0.629166	-0.649406	-0.593853	-0.892398	-0.571133	-0.24295	-0.209865	1.21114	-0.46589	0.794491	-0.440998	-0.663717	-0.676218	0.344522	0.632133	0.927148	-1.35121	-1.54398	-0.314031	0.51345	-0.541328	-0.113107	0.915248	-0.193677	-0.764039	0.323533	0.076734	0.862134	-0.132569	0.156969	0.571727	0.864075	-0.0338778	-0.0553449	0.0866581	-0.364788	0.892925	1.63757	1.49358
MMP2	0.23379	-1.21881	0.573941	-1.4249	-1.91025	0.452203	-0.0441542	0.409378	0.0430509	0.947706	-0.139939	0.481246	0.291072	0.810975	0.481827	0.940468	0.954857	0.908546	-0.340767	-1.45499	1.09527	1.16647	0.286524	0.664156	0.0755217	-0.707876	0.425106	-0.279356	-1.44044	-0.145657	0.134765	-1.84762	0.715585	-0.957222	0.573132	0.299452	0.0679865	0.614398	-0.0465197	-0.741087	0.165443	0.468626	-1.31016	-0.271738	1.49084
SLC39A4	-1.51923	-1.4105	-1.14876	-1.71119	0.769986	-0.673443	0.0239798	0.0293333	0.959119	-0.489347	-1.80201	-0.127798	1.34615	1.17128	-0.112061	-0.50769	-2.82598	-2.00631	0.481901	0.0940945	2.18437	0.896041	0.62904	0.424333	-0.070597	0.727339	0.0500837	0.203758	1.47984	0.200857	0.232808	0.609953	-0.322584	0.94048	0.467833	-0.787904	-0.302471	0.743776	-1.2432	-0.201113	0.717224	1.33741	-0.550491	1.0917	1.48931
FYN	-0.845832	0.4231	0.179006	0.646788	-0.543823	0.184727	0.329757	-0.474459	-0.116752	0.424155	1.38722	-0.404159	-0.845825	0.281413	-0.974016	0.276207	0.301968	-1.43485	0.27883	0.139761	0.544552	0.930207	0.564254	1.01215	0.626711	-0.664487	0.116694	-0.140605	-0.426117	-0.227948	0.784421	-0.685099	0.151937	-0.543314	-0.285915	-0.127411	0.359552	-0.81888	0.20822	0.217124	-0.933097	-0.322653	-0.0880862	0.534576	1.48475
JTV1	-0.614968	-0.986514	0.82045	-1.14147	0.924937	-0.494277	0.217514	0.469474	-0.227124	0.288493	-0.736614	-0.151638	0.0270241	1.70028	0.582208	0.0608681	-0.369395	0.262267	0.0149969	0.0408201	-0.0690078	0.321294	0.00607329	-0.500865	-0.612573	0.117768	-0.0240291	-0.0260427	1.22366	0.134995	-0.33019	-0.120757	-0.0590122	0.227814	-1.05482	0.0915386	-0.638864	0.212793	0.0323061	-0.546668	0.0394158	-0.187992	-0.0814322	1.15726	1.47811
NFKBIZ	0.310203	0.532415	1.1225	0.411353	1.34977	1.03765	0.496434	0.625602	-0.260375	-1.874	0.954799	1.00182	-0.0249555	1.23903	-3.4018	2.67366	1.31381	0.942451	-0.293982	0.381354	-1.17889	-3.02011	-2.03185	-1.02858	-1.72676	1.68334	-0.461389	0.130324	-1.07745	0.274693	-0.25292	-0.469843	-1.08502	-0.723739	2.15972	1.27245	0.064269	0.899054	-0.187594	-0.791333	-1.36474	0.333752	-0.535128	0.579993	1.47808
CEBPD	0.809195	-0.122317	0.782517	-0.913387	0.280584	-0.052796	-1.1568	-1.23919	0.129445	-0.199836	1.11643	-1.00982	0.3056	-1.44279	-0.586386	2.80705	0.28083	0.52599	-1.06136	0.5398	-1.52856	-1.95254	-0.193856	0.0842496	-0.841053	2.20752	-0.615474	0.0265384	-0.62678	-0.164962	-1.40227	0.640964	1.1188	-0.0575645	2.27138	-0.1778	0.403346	-0.0319907	1.54325	0.693316	-1.72178	0.262596	-0.210186	0.480101	1.47366
MMP1	3.92619	8.34873	-4.18466	-1.84774	1.59244	6.70091	-2.6879	0.443007	-0.0597247	-7.96223	-5.85873	-3.94678	7.7767	-5.62532	-7.1315	2.67179	2.56343	-6.70301	-1.06219	1.6879	-4.50586	-3.37811	-4.98648	0.813625	-3.97938	0.160395	2.9612	3.6091	-1.04601	3.46782	0.99505	-0.641568	1.13857	2.05047	4.46924	-1.33807	2.71467	1.33309	1.05438	2.82127	-0.279131	4.99991	-3.93875	2.86326	1.46846
GNRH1	-0.290445	-1.20132	0.312886	0.673244	-0.919091	-0.191978	-0.819356	0.544145	0.345591	-0.447468	-0.0899797	-0.0689076	0.520711	-0.280151	-0.147366	0.304846	0.496033	-1.00974	-0.184347	-0.674328	0.741965	0.573342	0.839994	0.352899	0.453966	-0.938367	0.560585	0.228117	-1.00832	0.213567	0.546681	-0.0610815	-0.142939	0.0426118	-1.13751	0.285651	0.254584	0.690061	0.208357	-0.613865	-0.51832	0.992415	0.139089	0.423542	1.462
ST8SIA4	2.36454	1.99035	0.691618	2.26548	0.347578	0.314692	-0.302274	-1.40541	-1.11291	0.460758	1.45069	-1.31905	-0.261226	-1.2316	-2.84842	0.219915	1.92335	-1.11112	-1.13371	0.504596	-2.13269	-1.79997	-1.26621	-1.12469	-0.00540323	0.0203558	-0.896766	-0.0409695	-0.0839234	-0.155939	0.742939	1.23763	1.45043	0.0350775	1.15641	-0.321699	0.15318	0.702317	2.16651	2.26554	-1.41486	-0.578397	-0.856464	-1.06024	1.46046
MMP9	2.45242	-1.02737	3.69514	3.16464	-0.0293024	1.5277	4.95052	-1.68838	-2.38712	1.03233	3.2207	-0.521648	0.543235	0.327513	-4.7559	0.472608	3.69514	0.456159	0.249335	0.581476	-5.40625	-3.31699	3.40465	-1.12965	-0.317311	-1.30355	0.670743	0.547282	-2.01786	0.456159	1.02813	-1.15747	-1.9707	1.35646	1.85916	-1.82486	1.34666	-0.322668	1.1808	1.11335	-3.39271	-1.42295	-2.87843	-2.46116	1.45712
SLC1A2	-0.12954	-0.697344	0.40197	2.0706	-1.02614	0.118748	-0.124779	-0.117899	0.489777	-0.122323	0.631618	-0.322919	0.20905	0.994879	0.223636	-0.19509	0.250083	0.431244	-0.188238	0.39631	-0.271869	0.11388	0.466536	-0.149317	-0.137634	-0.358513	0.632862	-0.683569	-0.618622	-0.249087	0.175243	0.900629	0.0314638	-1.49455	-1.03562	-0.365249	0.184908	0.235079	0.275024	-0.140576	-1.18497	0.0422867	-0.293993	0.632023	1.45677
CDKN1B	0.37071	0.353066	0.378408	1.9059	-0.605927	-0.805743	-1.41195	-1.74795	-0.97099	-0.137203	1.56629	0.246836	-0.938153	-0.720144	-0.468705	-0.140902	0.0834508	-1.09285	0.0237857	0.726419	-0.586495	0.410535	0.577809	0.536472	1.18947	0.0862525	-0.749613	-0.226825	-0.816154	-0.0178898	0.553526	0.540563	0.93502	-0.58974	-0.55437	0.0543588	-0.174774	0.206072	0.147005	0.415686	-0.563628	0.803597	0.58214	0.626637	1.45565
GRAP2	-0.959491	0.87148	0.175434	2.29376	1.00183	-0.543368	-1.30664	-1.05717	-0.206339	-1.06256	0.0306868	1.09512	-0.768503	0.630963	-1.40011	0.995368	0.610074	-2.56009	-1.40148	1.58149	-0.371577	0.166067	-0.007841	-0.150846	1.10801	-2.22517	0.238754	-1.04778	1.47721	-1.61926	-0.808876	0.901987	-0.146136	0.0706167	0.67543	0.493259	0.864916	-0.00441052	1.21208	1.14435	-0.204648	-0.700849	-0.0877088	1.00197	1.45563
ABCA1	-1.05505	-0.715792	0.48011	0.553344	-0.191999	1.1272	1.15107	0.480298	-0.279527	1.04298	0.94308	-0.461769	0.540549	0.143591	-0.433668	0.208868	1.16433	1.64934	0.148204	-1.04577	-0.957881	-1.162	1.52377	1.37907	-0.0462034	1.35581	0.00391488	0.159523	-1.16467	-0.0201232	-0.221571	-0.29059	-0.88748	-1.33553	-0.453164	-0.214293	-0.313564	-1.05881	0.0852929	-0.174277	-0.6618	0.601947	-0.618392	-0.978365	1.45238
PML	1.46166	1.30953	0.233175	0.356918	0.320753	0.551374	-0.581972	-1.26007	-1.42879	-0.888736	0.082559	-0.285838	-1.3232	-1.17975	-1.55172	0.0325293	0.350468	-1.05852	-0.820202	0.95664	-1.23988	-1.15315	0.529717	-0.468136	1.15795	0.0835333	-0.390425	0.188541	1.39467	0.125547	0.214857	0.399242	1.47409	0.855658	0.913517	-0.156614	-0.0408266	-0.0301604	0.90325	1.41237	0.855788	-1.23995	-1.02431	-0.0420833	1.45178
KLK8	-2.60132	-0.275058	0.173569	-0.747639	0.151145	0.0999626	0.119019	0.567014	0.21315	0.442077	0.0856036	0.923446	-0.227761	0.340219	0.435714	2.42614	0.197019	0.578518	0.144135	0.233333	-0.00894196	-1.22791	0.311399	0.26337	-0.258421	-0.122097	0.929223	0.781575	-0.960024	1.0305	0.290289	-1.3506	0.0734378	0.45565	2.85289	-0.719715	-0.918408	-0.743523	-1.78805	-0.952604	0.219047	0.116533	-0.469031	-1.08288	1.44017
CD274	-0.418753	1.20516	0.000425403	0.83506	0.535473	0.872267	-0.126306	-0.486311	-0.162477	0.721142	-0.546254	0.366705	1.24281	0.0301524	0.215102	-0.433151	0.388489	-0.373717	0.593417	0.635079	-1.50826	-0.787454	-0.89327	0.0451314	-0.425208	-0.0886778	0.110316	0.3469	0.576166	0.0726919	0.76199	-0.43633	0.798252	-0.329844	-0.0296035	-0.727027	-0.554694	0.213294	0.961001	1.06996	-1.27157	-0.720312	-3.03385	0.756073	1.43398
LAT2	1.06384	0.326896	1.12147	1.91193	0.192328	1.25509	0.854748	-0.702359	-0.543315	0.213462	1.86518	-0.755278	-0.539694	-0.650856	-0.420725	0.405599	1.17022	-1.15935	-0.606917	0.295055	-1.07156	-0.724668	0.427303	0.123825	0.613309	0.184862	0.0784767	-0.101273	-0.585649	-0.0902459	0.27357	-0.848432	0.232141	-0.24761	-0.236926	-0.373813	-0.0315573	1.33884	0.549305	0.155598	-0.729648	-0.468153	-2.61292	-1.15209	1.43185
ABCC8	-1.44266	-1.01777	0.530528	0.621825	0.14581	0.672977	0.678867	0.275343	0.163626	0.562396	0.2113	0.797794	-0.13981	0.723247	0.3678	0.456913	0.397071	0.181511	0.0182761	0.362881	-0.455549	-1.25919	0.59813	0.846812	0.539595	-0.103547	0.514823	0.428312	0.322779	-1.07393	-0.0861202	0.0106883	0.485329	-1.12077	-1.25945	0.190737	0.0513521	0.449027	-1.92445	-1.11632	-1.33006	-0.400589	0.875902	0.248568	1.42676
STAT1	-0.785342	1.65858	-1.05769	0.418491	1.02333	1.14079	-0.721795	-0.386486	-0.906339	2.57625	-0.120558	0.674355	-1.11506	0.368971	-4.71926	-0.0517232	2.67502	-1.49392	1.27837	1.47236	-2.41766	-2.41172	-3.3514	-0.605868	-1.30088	-0.113312	0.839794	1.01295	0.793509	1.07549	2.02225	0.18652	1.98064	-0.890355	0.0415391	-0.493693	-0.322625	1.73989	1.25504	2.15329	-0.568883	-0.369594	-0.942669	-1.2406	1.4259
PTEN	0.334785	0.172477	0.383038	0.169833	-0.832836	0.140081	-0.410187	0.461412	0.0686293	-0.173653	0.672676	0.598969	-0.806549	0.161187	0.120846	0.547712	0.196592	0.580729	-0.189958	-0.20561	-0.37303	-0.883541	-0.949802	-0.567539	-1.73976	-0.0298157	-0.0871893	0.0640154	0.802289	-0.0273358	-0.527687	-1.09472	0.440267	0.939008	0.249755	-0.171578	-0.447982	-0.139243	0.478125	0.319583	0.110252	0.0349514	0.826873	0.78393	1.42344
B2M	-0.0447058	-0.216909	0.47289	1.36728	-0.202491	0.348024	0.0668962	-0.308112	-0.243108	0.678292	0.359162	-0.134785	-0.584261	-0.715242	-1.03599	0.596281	1.1241	-0.331201	-0.234566	0.621845	-0.637635	-0.633098	-0.31831	0.0549239	-0.031823	-0.130639	-0.09306	0.0322625	-0.111167	-0.0825282	1.62272	-0.317695	0.518575	-0.633148	-0.900481	0.168425	-0.49053	1.08788	0.0789857	0.936389	-1.01784	-0.160655	-0.428366	-0.0965865	1.42191
ATM	-0.448615	-0.494051	0.487483	0.627982	-0.860965	-0.0581595	0.0890535	0.147298	-0.478504	0.568868	0.940739	0.997461	-1.03443	0.914174	0.103979	-1.0136	0.238692	0.910684	0.73277	-0.296851	0.44112	0.113012	-0.417257	-0.581667	-0.938014	0.467346	-0.194457	-0.409391	1.01082	-0.312337	0.511253	0.177072	-0.240721	-0.456737	-0.201075	0.0288869	-0.726027	0.18001	-0.595279	0.0677818	0.886731	-0.320739	-0.0908669	-0.473485	1.42055
PDCL	0.57378	0.787621	-0.572272	0.38326	0.0769115	0.518821	-0.154475	-1.42643	-0.480091	-1.20299	-0.0386282	0.194858	0.219763	-0.43079	1.31421	0.337782	0.538689	-0.80786	-0.726022	0.113244	-0.109788	0.246249	0.295471	0.114176	0.392556	0.158506	-0.914905	-0.412608	-0.207214	-0.489555	0.612866	0.634642	0.371986	0.0900795	-0.0933809	-0.632453	0.0460111	-0.791168	0.681583	0.0345136	0.700113	0.244923	-0.261928	0.0699364	1.41791
VAMP2	-0.246752	-0.490067	0.747869	-1.37707	-1.04152	1.20307	-0.256859	0.51898	0.225466	0.984749	1.42237	-0.227223	0.0157411	1.02608	0.964704	0.834904	-0.727826	0.677961	0.241299	-0.333975	-0.288689	-0.164238	0.697129	0.21098	0.290353	0.656348	-0.202836	-0.500078	-1.335	-0.451829	-0.086257	-0.987106	0.677824	0.393512	-0.388008	0.463328	-0.0267834	-0.365919	-0.265223	0.687763	-0.213105	-0.581338	-0.203977	-2.17875	1.41349
CDC42	-0.265388	-0.226358	0.130648	0.284747	0.389791	1.01572	-0.569364	0.219507	-0.135232	-0.0974886	0.308831	0.435667	-0.587305	0.138591	0.501268	0.756519	0.0421847	0.558284	0.797881	-0.31685	-0.582522	-0.180655	-1.28514	-0.90852	-0.772505	0.536152	0.220313	0.416065	-0.18812	0.373114	0.0326656	-0.702252	-0.635557	0.539125	0.032637	-0.371541	-0.681489	-0.19231	-0.00866824	-0.311783	0.216892	-0.00196668	0.371442	0.702972	1.3989
GPNMB	-1.92202	-1.98283	-0.552032	-2.86706	0.318243	-1.00787	-2.06815	0.830364	0.984218	0.561528	-3.29897	0.0651871	-0.0961165	0.688556	0.196345	-0.514348	-1.74702	1.02216	-0.0862046	0.319928	1.21714	0.80233	-0.914863	-0.177382	-0.957029	1.23683	0.720019	0.759914	0.309208	0.704117	0.593551	0.684948	0.237038	0.707503	-1.43012	1.48644	0.672009	1.22785	0.36228	0.32053	0.191985	1.24154	0.250537	0.909708	1.39729
HSPD1	-0.898654	-0.412077	-0.181565	-0.678552	0.238327	0.475421	1.10821	1.00504	0.701698	0.805411	-0.0706121	0.498604	0.529347	0.269411	0.347095	-1.55169	0.282518	1.23421	0.85745	0.204747	-0.893811	-0.708741	0.0786979	0.343625	-0.552537	0.331054	0.663687	0.817322	-0.0418118	0.668437	0.225268	-0.0897007	-0.711647	-0.310331	-1.4106	-0.883222	-0.920453	-0.829844	0.038528	-0.353107	0.240703	-0.377932	-0.0834971	-0.00442321	1.38232
GP6	0.778322	-0.161842	-0.233407	2.24869	0.784286	-0.297819	0.637713	0.316024	-1.99576	-1.71248	-0.298427	-2.42951	-0.70599	-0.985056	-0.107513	0.584585	-0.842904	-0.291457	-0.903409	0.807116	1.04147	0.937294	0.454483	-0.235821	0.206915	-0.778284	-0.213229	-1.05168	0.158778	-0.3286	0.540696	0.829636	0.116838	-0.53311	0.109123	0.547794	0.312689	-0.225728	0.654455	0.352598	0.33386	0.652223	-1.05155	1.97799	1.37992
CCL13	0.557224	1.31119	1.22897	0.153686	1.34458	-0.85992	-1.1132	-1.28034	0.248375	-1.35769	0.175613	1.36199	0.459603	-0.561728	-1.98757	3.52714	1.22432	-1.08563	0.6839	0.194105	-1.02661	-1.9558	-2.69256	-0.47805	-1.8825	0.584042	0.590726	0.551451	0.528894	0.470509	0.743116	-0.630143	-0.828509	-0.10357	-1.03846	-0.522232	-0.0619304	0.936127	0.505713	0.753314	0.871776	-0.0362895	1.18252	-0.686154	1.37969
ACTB	-0.39517	0.00776469	0.52858	-0.106394	0.128103	0.462559	0.285257	0.361272	0.119968	0.104263	0.0713737	-0.355929	-0.193656	0.753444	-0.289093	-1.46681	0.940048	-0.160041	0.155534	0.171963	-0.04252	0.00910199	-0.651139	0.205357	0.216885	0.0777526	0.723828	0.503958	-0.0930361	0.454417	-0.0832852	-0.544752	-0.10201	0.0700711	-0.124515	0.320073	0.177098	0.180771	0.298816	0.228723	-0.071091	-0.433077	-1.57282	-0.871643	1.37782
SST	-0.196604	-0.550775	0.0262089	1.88782	-0.508241	-0.0721177	-0.388591	-0.488766	-0.108634	-0.0178866	-0.296293	0.326687	0.37732	-0.0893008	-0.00887348	0.168138	-0.227171	-0.753308	-0.287236	-0.151532	0.396449	0.524134	-0.451274	-0.237041	0.338499	-0.100539	-0.582628	-0.318604	-0.148826	0.0508748	-0.183413	0.0934704	-0.423125	0.636581	0.955174	0.249263	0.654613	0.299839	-0.684486	-0.72883	0.177883	-0.264565	0.191681	0.914021	1.37553
IL28A	-0.553502	-0.757754	0.189685	1.29433	-0.878541	-0.404831	-1.04809	-0.200307	-0.0543245	-0.0788308	-0.0144562	-0.128816	0.175099	0.606505	0.152985	0.183859	0.401258	-0.672342	-0.333515	-1.17963	1.27217	1.23301	0.386191	0.607113	1.37312	-0.275811	1.05727	-0.752692	-0.280604	-0.302205	0.0465235	-0.215334	0.0170347	-0.332652	-0.826367	0.991505	0.719538	1.73807	-0.105001	-0.770204	-1.22125	-0.551663	-0.0356058	-0.470928	1.37027
POMC	-1.34472	-1.0903	0.124916	0.721845	0.328677	0.915625	0.0878191	0.0912837	-0.963737	0.870441	-0.569298	0.381617	-0.60974	-0.0762634	0.626574	-0.506546	-0.148498	1.65269	0.241478	-0.633372	-1.50991	-1.81127	-0.235976	-0.583463	-2.1203	-0.490802	-0.599125	0.0224587	-0.894958	-0.678489	-0.774169	-0.376206	6.12011	-0.795815	0.154213	-1.48278	-0.657389	-1.65417	4.30592	0.720272	-0.24066	-0.580668	4.10773	-0.0450519	1.36701
VCAM1	0.48961	-0.326726	3.52282	4.6357	-0.350987	2.50084	-2.99265	-2.95754	-1.49416	2.04523	4.30025	-1.78543	0.37208	-1.6857	-3.47117	2.12813	3.09656	-0.770112	-1.2761	1.33638	-2.07032	-1.81014	-3.46797	-1.69858	-3.53133	0.92234	-0.297988	0.13315	-0.169912	0.0852121	1.2137	1.0453	0.760272	-0.468575	1.22109	-1.86202	0.146156	0.13162	1.26161	1.48199	-1.64998	0.283787	2.37947	-1.35588	1.36575
RELB	0.355812	0.947024	1.44626	0.898461	0.542552	1.46909	-0.413682	-0.166901	-0.211081	0.067836	2.67671	-0.520243	-0.132127	0.148648	-1.53594	0.775951	0.273683	-1.55858	-0.423156	0.627005	-1.17121	-2.0806	-1.0744	-0.940023	-0.949216	1.05714	0.24156	-0.109223	0.214343	0.152455	-0.581057	0.742553	0.192909	0.136021	1.04477	-0.85469	0.139281	-0.249629	0.673375	0.798149	-0.760562	-0.691284	-1.07545	-0.122527	1.35952
NFATC2	0.838493	1.86099	0.112597	1.95125	-0.107356	-1.78971	-0.517054	-2.52298	-0.710468	-1.06646	0.843661	-1.18937	-1.69362	-1.98586	-0.294515	-0.563048	-0.385447	-0.495315	-1.9037	0.933684	-0.645324	-0.503671	-1.23179	-1.21096	0.0426574	-0.868021	-1.49514	-0.834981	0.979279	-1.2373	-0.48351	2.52552	1.25202	1.13501	1.22108	0.627585	1.50912	0.288525	0.951901	1.33677	3.70831	-1.09636	1.36192	1.35161	1.35463
KLRB1	0.348814	-0.14636	1.75087	4.39294	0.0627602	0.0158123	-0.87039	-1.89922	-1.58144	-0.295243	3.42162	-3.15328	-2.7072	-0.0807008	-2.79626	1.16862	0.527833	-1.53042	-0.433702	2.12895	-1.44324	-1.40157	-1.23131	-2.00415	-0.68916	0.665627	-0.155178	-0.0434473	0.760771	-0.00176204	1.44989	1.08637	0.266488	0.0103774	2.39911	-0.84638	-0.475322	0.763227	1.23826	3.11986	-0.767732	-0.884669	0.347393	-0.487455	1.35377
EDA	-0.850406	-1.25141	0.985537	0.323613	-0.413967	0.378475	0.81769	1.13668	-0.018743	0.469585	0.669289	0.309365	0.123848	-0.167228	0.972745	0.808816	0.601136	0.563722	0.44269	-0.440859	0.624289	0.4096	0.403072	0.582867	-0.3775	0.188036	0.281992	-0.00544327	-0.727316	-0.0694119	0.167965	-0.295503	-1.12534	-0.806461	-0.709726	0.169215	-0.965848	-0.464492	-0.628949	-1.63313	-0.878333	0.274312	0.313371	-0.187836	1.3521
MASP1	-0.598638	-0.661218	0.137153	0.28244	-0.441901	-0.109167	0.120043	0.155186	-0.323852	-0.0977727	0.140206	-0.0878957	-0.0525699	0.638797	0.639782	0.803798	0.0552126	0.0255879	0.285193	-0.289786	0.150992	0.393064	0.454363	0.171611	0.318643	-0.0144403	0.229394	-0.625609	0.179594	-0.306742	0.15614	-1.15875	-0.767819	0.0435256	0.469516	0.0227897	0.00384615	0.434353	0.267971	-0.563671	0.417836	-0.0433323	-0.589412	-0.264458	1.34814
TNFSF13	0.678363	-0.387368	-0.128066	0.135764	-0.241755	0.555692	-0.475651	-1.24759	-0.732553	1.04034	1.02313	0.303803	-0.945842	-0.62819	-0.485841	1.10927	1.7892	-0.674186	-0.211215	0.873635	-1.30157	-1.83939	0.216957	-0.0668518	-0.472395	0.540509	-0.328665	-0.157377	-0.0517739	0.0775297	0.623177	0.106886	-0.458302	-0.106583	0.874251	-0.221804	-0.2469	-0.31077	0.883101	1.09106	0.413944	-0.551777	-0.361044	0.296847	1.34312
B3GAT1	-0.113689	2.8961	0.0270836	-1.38811	1.49417	-0.518963	4.43348	-0.855713	-0.0813468	-0.840169	-0.449621	-0.445924	0.0332554	-0.327184	0.0962894	-0.85519	0.218871	-0.841854	1.10609	-0.898381	-1.13584	-1.9657	3.14651	2.97498	2.82888	-0.316244	-0.131988	-0.458635	2.59663	-0.0777895	0.0441683	-3.26873	-1.08998	-0.377453	0.554085	-0.829924	-0.225335	-0.042827	-1.38725	1.07635	0.610129	-0.216342	-3.47832	-1.51857	1.34128
LPL	0.759023	-1.01305	-0.825103	0.729602	2.18063	-3.86027	3.42578	-1.00829	-0.415941	-2.29791	0.285817	-2.72982	-1.2098	-0.52103	0.571075	-0.793477	-0.999777	-0.0186486	1.58509	0.192646	-1.40384	-1.21674	0.719322	1.73241	0.18747	2.17285	-0.490582	-0.106064	0.0784385	-0.129496	-0.504279	3.24308	-1.62276	0.029802	-0.187249	-1.19759	4.24742	-1.82538	1.9891	1.1187	-0.633063	-0.552929	-2.07395	2.38879	1.33878
NOL3	0.547396	-0.593532	-0.311473	-1.48336	-0.21566	-2.40027	0.37811	0.803614	0.860912	1.52034	-2.38746	-0.890468	-0.47213	0.0338108	-0.78803	0.57643	-2.25258	0.122823	-0.524023	-0.00155442	0.960428	0.614297	1.7154	1.16441	0.930543	-0.55093	-0.312571	0.270924	-0.050094	0.215938	-0.388959	-1.1558	1.40695	1.02051	-0.185505	0.219408	0.524271	-0.908589	0.376586	-0.475328	1.27512	1.36568	-0.715354	0.159771	1.3384
INPP5D	0.332206	-0.636553	1.18809	1.85281	-0.632337	0.972587	0.307821	0.126231	-0.066728	1.18464	2.35515	0.281284	-0.637665	-0.390986	-0.758268	0.352203	1.19976	0.927732	-0.0345836	0.823969	-1.04139	-1.29723	0.159854	-0.0721465	-0.692511	0.261843	0.407084	0.1693	-0.410252	0.276185	0.0307652	-0.470897	-0.847294	-0.514878	0.00230456	-0.655235	-1.04066	-0.174983	-0.399363	0.682289	-1.08803	-0.55045	-0.669485	-0.812167	1.33532
POLH	0.184527	0.0512062	-1.05182	-0.608467	0.117858	-0.732666	-0.118434	0.191839	0.751107	-0.128181	-0.361973	-0.628483	-0.139037	-0.57501	-0.132525	-0.550432	-0.576638	-0.555302	-0.0907006	0.383738	-0.130434	0.196217	-0.303721	-0.214507	-0.255487	-0.243494	-0.0920825	0.369622	0.195235	0.361182	-0.459668	0.305221	0.960215	0.791888	-0.509059	0.33874	0.00264095	1.32543	0.0382991	0.579736	1.14694	0.226994	-0.291666	0.231151	1.32598
SUMO1	0.408079	0.571039	-0.856344	-0.122928	0.49043	0.0863157	-0.369963	-0.52966	0.2901	-1.27013	-0.395175	-0.585691	0.578437	-0.635555	-0.189784	0.0302193	-0.579444	-1.66888	-0.274328	-0.0549521	0.363888	0.4863	0.620772	0.293412	1.25069	0.0459623	-0.725767	-0.0160226	-0.863844	0.0138087	0.619142	0.251643	-0.17816	0.178184	-0.132266	0.371791	0.817235	0.330433	-0.0385625	0.207123	0.301566	0.423361	1.08082	-0.623286	1.32136
TFPI	2.87436	3.15944	1.11178	1.73308	0.171768	1.20831	-0.750589	-1.64763	-1.29549	-1.73294	2.35028	-2.41453	1.69254	-1.03099	-2.07012	1.19747	1.71479	-1.22315	-1.31931	0.392343	1.01412	0.68023	-0.674054	-0.695596	0.816633	-0.760709	-1.41552	-0.517947	-0.52351	-0.739218	-0.930886	0.694185	-1.38361	-0.940672	1.51509	0.410849	-0.28902	-0.507813	0.323838	0.313855	-1.07438	0.278412	-0.716358	1.00067	1.31181
FGFR1	-0.0115144	0.311462	-0.0525392	0.115773	-0.956935	0.344258	0.988213	-0.696145	-1.19889	-1.11748	0.519059	0.841372	0.0131317	-0.0222453	0.386988	0.639975	0.733571	-0.367607	0.570611	-0.195753	0.616616	0.261347	0.855054	-0.163131	0.389776	-0.107437	-0.464325	-0.569703	-0.664725	-0.6439	-0.572331	0.731378	-0.613418	-0.0261894	0.214372	-0.262399	0.813138	-0.635732	-0.526485	-0.361468	-0.513713	-0.562009	0.664097	1.29588	1.31141
C1R	1.63818	1.85826	2.17053	0.83524	-0.172506	1.19068	0.83205	-1.10252	-2.08348	0.153177	1.84671	-0.541954	0.0963671	0.399047	-6.40745	2.67004	2.54365	-0.637608	-0.901001	0.4376	-1.5407	-3.20205	0.384664	-0.0538723	0.0289597	0.324602	0.250657	0.0566801	-0.156501	0.181754	-1.21847	-0.69712	0.744277	-0.846228	2.78119	-0.0302285	1.20966	1.6769	-0.224609	1.55542	-1.01207	-1.56299	-1.25944	-2.21549	1.30927
SILV	-5.59623	1.62897	-7.97694	-5.44492	3.07888	-11.0546	-10.3363	3.92482	3.68048	3.19314	-7.25045	3.31515	0.886905	3.66041	2.59734	-3.17212	-11.0177	3.51736	3.66041	3.08835	2.10796	2.67335	-10.5613	3.25752	-6.90233	3.24647	4.07682	3.78396	3.019	3.79436	2.91694	-5.8911	3.11713	3.20465	-1.90373	3.0976	-0.814096	2.55188	2.60335	2.61123	3.03765	3.13476	-3.02179	2.47679	1.30922
PSMB5	0.32409	0.283564	-0.0250471	-1.57441	0.228295	0.474035	0.0373028	-0.403001	-0.0934927	0.171314	-1.40499	-0.106577	0.832313	0.153996	0.921363	-0.667114	-0.135859	0.506339	0.189764	-0.274836	-0.801221	-0.406385	-0.176785	0.0456645	-0.00122965	0.354005	-0.333542	-0.255719	0.430824	-0.294488	0.455444	0.365468	0.434537	0.3006	-0.416688	0.0570116	0.273325	0.169478	0.142738	0.0639716	0.573145	-0.250028	-0.238917	0.0717454	1.2972
SV2A	0.801649	1.68228	-0.596018	-0.229567	0.785392	-1.70689	3.20766	1.28454	0.951452	-1.63982	0.98274	-2.03443	-2.12486	-2.27259	-2.9287	-0.755239	-2.26756	-1.93745	-0.27454	-0.515791	-1.76897	-1.34063	4.04987	2.6076	2.52775	1.37414	0.349261	0.989488	2.08073	0.919207	0.0686571	1.74941	-1.28693	2.5922	-0.898449	-1.55002	1.71131	-1.38523	-1.6227	0.240928	0.426836	-0.301814	1.14445	-3.08937	1.28256
IFNA17	-1.51786	-1.43722	0.611942	-0.0997062	-1.26344	0.899899	0.350346	0.50722	0.335962	1.36312	0.463023	0.910794	0.234325	0.975335	0.857865	-0.158032	0.766595	0.914333	0.770028	-1.14997	0.958957	1.15973	0.398857	0.531728	0.15023	0.290198	0.827472	0.00847695	-0.564868	0.151244	0.115164	-1.17358	-0.794427	-1.11883	-0.713879	0.92071	0.127739	0.952071	-1.0961	-1.25212	-1.72168	-0.494366	-1.4048	-0.592487	1.27619
TXN	1.39012	0.887781	-0.319548	-0.889236	0.813938	0.823832	-0.734878	-0.45702	-0.965513	-0.821657	-0.374788	0.757615	0.168726	-0.554363	0.358626	1.2121	0.460321	-1.26819	-0.387117	1.16022	-0.689031	-0.170504	0.734164	-0.321026	0.495516	-1.18456	-0.175563	0.144201	-0.0294723	0.139506	-0.166029	0.46592	0.424271	0.141843	-0.0767629	-0.48888	0.173926	-0.834591	0.185072	-0.671255	-0.152501	0.0368435	0.568367	0.189582	1.26959
IL29	-0.770654	-1.27971	0.655077	1.00985	-0.126379	0.907981	0.801034	0.731574	0.586901	1.07376	0.101257	1.59022	0.282734	0.530324	1.05429	-0.640337	0.723433	1.55005	0.790959	-0.938213	-0.8642	-1.44467	0.335299	0.283464	-1.17761	0.196188	0.24039	0.58014	-0.463162	0.259831	0.102803	-0.216477	-0.298077	-0.521624	-0.47643	-1.26025	-0.908472	-1.25727	-0.155545	-0.634141	-1.24378	0.139905	-0.361444	0.510979	1.26889
PROX1	-0.844833	-0.804072	1.2733	0.695976	-0.993596	0.623104	0.581384	0.128538	0.208725	0.807122	1.61537	0.433532	0.558016	0.243421	1.14606	0.0419042	0.477735	0.569162	0.34899	-0.666402	-0.505526	-0.759082	0.468105	0.760744	1.48205	-0.0579857	0.377105	-0.102567	-0.996776	-0.0143005	0.546235	-1.20996	-0.575455	-0.506819	-0.875942	-0.451334	1.48457	0.0281278	-1.29288	-1.40392	-0.726384	0.0388458	-1.86306	-0.287233	1.26809
IFIH1	0.514563	1.39259	-0.242061	0.881841	1.32127	0.220985	-1.1691	-0.701235	-0.419185	-0.227483	-0.340727	-0.288191	-1.18309	-1.56481	-1.75454	0.356476	0.31247	-0.62776	-0.232176	0.961904	-1.51738	-1.07146	-1.59147	-0.663032	-0.501211	-0.991181	-0.197084	0.340931	0.174257	0.349853	1.47399	0.960048	1.0011	0.692837	0.00944656	-0.25273	0.11446	1.41656	1.11026	1.55267	-0.00645701	-0.0962786	0.842659	-0.362518	1.26288
BPI	0.30937	-0.490836	-0.0901094	1.50395	0.262092	0.57298	0.0917653	0.0854092	-0.377312	-0.509554	0.493594	0.632714	-0.0337769	-0.558947	0.986597	-0.226419	-0.241021	0.0574814	-0.155554	-0.322018	0.371368	0.491065	0.178229	-0.270607	0.863024	0.0888136	-0.408797	-0.212926	0.194613	0.03331	-0.0629327	-1.25041	0.180186	-0.56216	-0.207358	0.586903	0.809653	0.726207	-0.992861	-0.0850334	-0.793197	-0.218779	-1.47121	0.0224984	1.26054
TCIRG1	1.05398	0.540029	1.47542	0.182236	0.72572	1.30497	2.37599	-1.74642	-1.64709	-0.125299	0.132678	-1.71204	0.688198	-0.250975	-2.1823	-0.799351	1.64293	-2.01524	0.634377	1.18194	-1.25033	-1.42128	1.27744	-0.254897	-0.148479	-0.451667	-0.319718	0.238444	-0.123154	0.114148	1.19155	-0.271422	0.398123	0.232343	0.599527	-0.351575	-0.934735	-0.594396	1.66297	1.40561	-0.659807	-0.486168	-1.2935	-0.0187787	1.24983
SLC25A23	0.952345	0.547345	-0.942894	-2.05986	1.96343	-0.960207	-2.08478	0.635108	1.55117	-1.56478	-1.14132	0.189831	-0.124941	-0.549657	0.908628	-0.791565	-3.41268	-1.21118	-1.24684	0.767001	0.0892587	0.183644	0.637834	0.214897	-0.520421	0.0244272	-0.547924	0.115309	1.35422	0.322416	-0.024393	0.68116	1.84266	0.882417	0.561831	-0.64627	-0.20266	-0.0681272	0.13772	1.27944	1.83612	-0.0167144	1.36232	-0.923285	1.24893
TRERF1	0.626753	0.571288	-0.0374115	1.79833	-0.115132	-0.361833	-0.128392	-0.434494	-0.64787	-0.602106	0.404765	-0.778717	0.383141	-0.739888	-0.863768	0.270577	0.935665	-0.0364249	-0.290945	-0.170502	0.125744	0.424674	-0.0117176	-0.134513	0.486041	-0.731625	-0.663303	-0.501796	0.336937	-0.483332	-0.0664423	0.955092	0.0772071	-0.280428	0.641984	-0.222836	-0.602773	0.285371	0.869491	0.717667	-0.012518	-0.461061	-0.00554711	-0.52535	1.24354
ITGAE	-0.582544	-0.152441	-0.593993	-0.196299	0.125726	0.139909	0.595878	-0.48862	-0.642979	0.764497	0.511366	-0.189523	0.0618704	0.0615674	0.0671677	-0.389512	-0.177093	0.520497	0.876221	0.181415	0.179652	0.3238	0.765668	0.281124	0.269102	-0.0387522	-0.624254	-0.632811	-0.181199	-0.63939	0.100368	-1.14254	0.379603	0.67485	-0.883188	-0.170222	-0.0559918	-0.854735	-0.233724	-0.146412	0.831879	0.705969	0.0683385	0.529749	1.23797
CCND2	1.14157	2.92148	1.54445	1.76152	0.178816	1.16194	-1.53957	-1.71999	-1.83248	0.482928	2.38981	-1.76105	-1.32312	-2.18423	-2.90711	1.95996	0.848337	-1.44237	-0.372216	1.79254	-1.53097	-0.963108	-1.17468	-0.218314	-0.315287	-0.94188	-1.13183	-0.353638	-0.819988	-0.556241	0.428162	0.516181	0.689487	-0.364084	2.59584	-0.628785	-0.580702	0.65221	1.96665	2.28251	-0.486009	-1.01042	-0.792429	1.63609	1.23687
ANAPC2	0.454805	-0.0221072	0.308602	-0.326142	0.287222	-0.148101	-0.197287	-0.134451	-0.688696	-1.02212	1.05215	1.02437	-0.281933	-0.368775	1.04612	0.122563	0.161903	-0.149157	-0.102126	0.0103989	0.180893	-0.0654146	1.19338	0.194581	0.386338	0.251851	-0.125396	0.0199865	0.592869	-0.0565486	-0.758969	-0.291022	0.50489	0.316675	0.0612107	-0.148101	0.464318	-0.80217	0.304704	0.0502436	0.737209	-1.36183	-1.35517	-1.32176	1.23415
APC2	-0.438014	-0.246671	0.151026	1.3166	0.0279404	-0.0433714	0.228958	0.244292	0.427101	0.481687	-0.294955	0.896237	0.564087	-0.149594	0.217092	-0.374348	-0.0824379	0.650868	-0.297241	-0.287412	-0.155617	-0.104767	0.231682	0.322488	0.188288	-0.0332491	-0.360969	-0.212557	-0.132638	-0.170561	0.279563	0.068196	0.0499319	-0.467037	-0.0701396	-0.108554	0.309064	0.0870709	-0.076082	-0.33101	-0.368218	-0.624436	-0.582487	-0.729804	1.23146
CCL4	0.577759	1.50994	1.31584	0.517287	0.650646	0.281092	-1.33134	-2.81347	-0.895748	2.68908	0.328275	0.733451	-0.744683	-1.51039	-2.85768	-0.393819	2.75145	-0.667717	1.08572	1.00867	-3.16476	-2.09555	-0.874875	-0.247472	-0.554347	0.933109	0.661696	0.625751	0.467188	0.559707	2.51429	0.250174	1.30403	-1.08907	0.66292	-0.941605	-0.63567	1.48188	0.616898	2.03145	-1.98816	0.032539	-1.18765	-1.59683	1.23103
TRIM37	-0.00479945	0.430364	-1.23962	-0.757285	1.33684	-0.21679	0.0432417	0.962678	1.19573	-1.76892	-0.61375	-1.43758	0.547783	0.0905809	0.156545	-0.409737	-0.836957	-0.663422	0.717591	0.202679	-0.166978	-0.343839	0.0227441	-0.0236902	0.196534	-0.221303	0.034821	0.670614	-0.307234	0.73561	0.812918	0.566413	0.479243	0.252546	-0.854357	-0.347611	0.0916266	-0.0391979	0.862437	0.970484	-1.23519	0.458149	0.495192	-0.845105	1.22999
DEFA5	-1.86285	0.19327	-0.0896897	-1.09358	-1.24907	0.0410069	-0.0491507	0.725738	0.503082	0.530926	0.547639	0.166742	0.131463	0.787134	0.542237	-0.244094	0.401917	0.771603	0.418017	-1.59209	0.313085	0.445698	0.439507	0.379084	0.941282	0.118429	0.504953	0.181897	0.226903	-0.0563874	0.178047	0.337069	0.199144	0.0186131	-0.631709	0.390507	0.548916	0.550539	-0.275218	-0.234585	-1.8745	-0.233622	-2.50138	0.453474	1.22853
L1CAM	-3.41877	-0.589233	3.06931	-1.76917	2.73666	-3.99426	-1.59656	4.31384	3.05485	0.630865	-3.57375	-1.76014	-0.606795	-0.934256	2.90531	-2.2406	0.713495	-0.317435	2.71563	1.44273	-2.54988	-3.33561	-4.81319	1.91359	-4.01567	0.50625	3.7931	3.31936	-0.211555	3.38467	1.25616	-1.6347	2.18337	1.81618	-0.426937	-3.70461	-0.376097	-2.5801	0.449788	3.08298	-0.165144	2.03219	-3.13361	2.42775	1.22343
GATA2	0.439356	1.17643	0.298675	0.475881	-0.0516462	-0.0144324	-0.908895	-0.465093	-0.69601	-0.61364	0.564852	0.00595811	1.11954	0.486964	-0.783678	1.81724	1.39808	-1.06811	-1.1894	-0.523267	0.800088	0.51593	0.933861	0.539385	1.48722	-0.176542	-0.193458	-0.284038	-0.419378	-0.629909	0.379031	-1.01883	-1.74183	0.0498862	0.612659	-0.398227	-0.59519	-0.0288862	-0.486504	0.158892	0.0192404	0.146508	-0.556159	-0.582549	1.22295
GALK1	0.0190504	-0.256857	0.187854	-1.54495	1.35293	0.270364	-0.209119	1.02816	-0.28568	0.685908	-0.322457	0.686269	-1.15623	0.731485	0.0832311	-0.140485	-0.258672	0.0315896	0.918971	0.0778372	-0.238416	-0.181559	-1.14162	-0.824204	-0.74774	0.601533	0.37264	0.771218	-0.513152	0.526207	-1.05053	-0.351908	0.64409	0.838668	0.719782	0.031602	-0.230761	-1.04448	0.516375	1.04399	0.677202	-0.271489	-2.26751	0.220866	1.22211
IL12B	-2.62178	-0.641911	0.521721	0.367994	-0.862986	0.177866	-0.200039	0.911746	0.953672	0.480117	1.04943	0.697532	0.141045	0.771502	0.541219	-0.440279	0.720602	0.916438	0.515642	0.0752707	0.0563139	-1.30186	0.358147	0.366274	0.264197	0.554692	0.6586	0.390832	-1.67046	0.404933	0.48326	0.678448	-0.592579	-1.13072	0.282024	-0.0227401	-0.699155	1.00428	-0.799834	0.554892	-0.276938	-0.203188	-1.01421	-2.42001	1.22155
F8	0.573833	0.237894	0.819739	1.59325	-0.575419	-1.15429	-0.416766	-0.695985	-0.00166778	-1.32735	0.885003	0.731727	-0.914056	0.89381	-1.11686	-0.320705	-0.217841	-0.157772	-1.55502	-0.238007	0.738666	0.406242	0.231742	-0.14205	0.633527	-0.735012	-0.588156	-0.415519	0.245959	-0.265385	0.198454	0.673599	0.477089	-0.37238	-0.40286	0.840779	0.314286	-0.0126059	0.456224	-0.227221	0.784265	0.553823	-0.548669	0.111678	1.21452
TIRAP	0.268265	0.0866756	0.0558926	0.0323448	-0.756647	-0.121489	0.326753	-0.162264	-0.205804	0.517935	-0.0270038	0.100873	-0.125071	-0.013478	-0.223688	0.0801073	0.00384034	-0.0960907	0.286571	-0.317953	0.214502	0.548977	-0.858247	-0.628407	0.205036	-0.0429143	-0.199173	-0.432594	0.760116	-0.252481	0.125344	0.458326	-0.249452	0.386845	-0.0791905	-0.234768	-0.0301711	-0.0356299	-0.446665	0.661833	0.612324	-0.353487	0.0906313	0.069477	1.21406
FXN	0.51135	0.390372	-0.625357	0.258282	0.909795	-0.49013	-0.619985	-1.35568	-0.732218	-1.89129	-0.380764	0.333174	0.823564	-1.0515	0.0955727	-1.16991	-0.848661	-1.42801	0.379828	1.40551	0.649299	0.724029	0.381299	-0.0998571	1.17482	-1.0642	-1.22505	-0.602011	1.23393	-0.576656	0.740279	0.423448	0.394359	0.155072	-0.325587	0.269201	0.807642	0.433605	0.535572	0.375096	0.835142	-0.151681	-0.0622604	0.460566	1.20818
MEFV	0.299272	0.196279	-1.72491	1.1579	0.577967	1.59371	-0.761185	-1.45556	-0.85395	-0.0759062	-0.299358	0.0858321	-0.583193	0.506238	-0.0148358	-0.301084	-0.89036	3.56573	0.0892217	0.744267	-1.46452	-0.613889	1.69502	-2.06057	-0.433443	-0.698047	-0.480148	-0.651022	-0.125683	-1.43375	-0.581516	0.461051	0.436441	-0.0840179	0.0162723	-0.387286	-0.0293273	0.193449	1.31755	0.231677	0.376398	-0.787125	1.38251	1.86389	1.20511
NSF	0.523272	0.0143294	-0.656876	-0.00491557	0.640416	-0.718321	0.286445	0.376551	0.453627	0.229842	-0.565484	-1.32987	0.277715	0.00801062	-0.653469	-0.260324	0.237706	-0.0818202	0.359409	0.539498	-0.20248	-0.227583	-0.287846	-0.0352185	-0.702129	0.0145836	0.214711	0.314596	-0.507109	0.324219	0.171061	0.119564	-0.312043	0.668252	0.289551	-0.298917	-0.126141	-1.23016	1.04984	1.0978	0.222332	0.677171	-0.997826	0.0880274	1.20468
RARA	0.898052	0.500617	-0.00357119	0.149798	-0.172035	0.552515	0.14582	-0.864013	-0.982356	-0.0732304	-0.177857	-0.0531379	-0.539103	0.0428489	0.798509	-1.12544	-0.314354	1.30698	0.568289	0.0071254	-0.104931	0.0414273	-0.205349	-0.797346	-0.189771	0.585708	0.133928	-0.154929	-0.0195458	-0.260739	-0.585224	0.183636	-0.311614	0.487857	0.769633	0.0921429	-0.172486	-1.37705	0.914908	0.732217	0.272455	-1.02276	0.0312899	0.291092	1.20442
SIGLEC11	-0.473023	-0.603809	0.387636	-0.0700315	-0.192574	0.713028	0.530728	0.350149	0.130167	0.810363	-0.111715	1.18177	0.0702624	0.389857	1.01133	-0.126335	0.192061	1.25595	0.608627	-0.421711	-0.590866	-0.794593	0.754723	0.136432	-0.292484	-0.0306423	0.301266	0.267223	-0.188446	0.112994	0.00292276	-0.799643	-0.0864207	-0.328835	-0.787239	-0.613399	-0.186543	-0.475328	-0.374356	-0.655966	-0.803598	-0.0807503	-0.161888	0.0427055	1.20442
SLC25A24	0.0745563	0.427162	0.313683	-0.460341	0.00259215	0.312679	-0.201519	0.429463	0.620889	-0.123709	0.162557	0.325064	0.294226	0.272145	0.864201	0.703859	0.588183	0.185685	0.0819335	-0.237869	-0.184021	-0.243321	-0.0181168	-0.255954	0.0487589	0.233361	0.172777	0.106678	-0.355092	0.253156	0.477895	-0.395654	-0.358091	-0.130901	-1.402	-0.109028	-0.093102	0.521479	-0.809347	-1.06169	-0.831585	0.622491	0.461052	-1.28518	1.20258
POLQ	-0.762162	-0.206938	-0.104768	-0.254685	-0.25512	-0.270813	0.132268	0.473236	0.30405	-0.00697698	-0.140119	0.144051	0.238313	0.799597	0.479753	-0.066416	0.246058	-0.0130494	0.287078	-0.921809	0.436911	0.441543	0.521334	0.44748	0.406618	-0.349804	0.986051	0.0993115	-0.885945	-0.0397144	0.700433	-0.401062	-0.278602	-0.267242	-0.69586	0.40778	0.275561	0.26504	-0.577229	-0.841407	-0.151313	0.308002	-0.63203	-0.277401	1.19817
SYNJ2	1.04516	0.959236	0.0875276	0.322571	-0.268217	0.833062	0.891966	-0.0748765	-0.0856554	-0.310446	0.524004	-0.596167	0.168608	-0.179595	-0.951212	0.277316	0.814274	-0.53285	-0.179005	-0.227774	-0.22894	-0.388761	-0.167886	-0.0947996	0.586835	0.138688	-0.183358	-0.236855	-0.388122	-0.308995	-0.0481146	-0.5347	-0.413128	-0.311917	0.528354	-0.295406	0.433589	-0.0120307	0.395349	0.00691655	-0.629579	-0.264423	-0.47973	0.379087	1.19566
FLT3LG	0.112489	0.712953	1.0609	1.9851	0.268434	0.565231	0.266241	-0.142447	-0.581444	0.181795	1.3473	0.342451	-0.599269	-0.28143	-0.543513	0.261634	0.730224	-0.359106	-0.500239	0.603564	-2.02237	-1.35573	-0.0607247	-0.44706	-1.07947	-0.140669	-0.0558688	0.181883	0.635408	0.204512	0.200653	0.102657	0.593427	0.0438923	0.967932	-0.99415	-0.233976	-0.507979	0.653083	1.15012	-0.0169165	-0.338836	-0.859375	-2.05132	1.19489
CD6	-0.980701	-0.612172	0.964926	1.17014	-0.191025	0.499841	-0.131032	0.259321	0.126428	0.674177	1.81529	0.317876	-0.238448	0.249437	0.358572	-0.0765413	0.431764	0.620155	0.347568	0.0052598	-0.441794	-0.358371	-0.0460482	0.147378	-0.629019	0.212291	0.457057	0.213364	-0.351497	0.273746	0.027492	-0.322516	-0.176415	-0.899827	-0.152588	-0.0722635	-0.231615	0.0608571	-0.0291111	0.212833	-1.81987	-0.0136021	-1.00187	-0.669435	1.19208
TFAM	-0.140682	0.648681	-0.121398	0.870248	0.311702	1.32414	-0.273735	0.47558	0.466823	-0.336328	0.182544	-0.270659	0.263282	-0.363699	0.490193	0.109293	-0.298654	-0.371123	0.847386	0.328026	-0.326317	-0.0858238	-1.97089	-0.439442	-0.47559	-0.0207247	0.0368912	0.381751	0.32356	0.28133	0.429716	-0.794076	-0.00900204	0.13563	-0.449747	-0.0700324	-0.393458	-0.125664	-0.595818	-0.305271	0.147059	0.194027	0.113514	-0.123236	1.19189
CCL24	-0.911808	0.291032	0.739671	0.0712947	-0.399659	0.948851	0.707171	0.702193	0.148998	0.859446	0.290917	1.11425	-0.187239	0.14413	0.862372	-0.0212642	0.382466	1.85809	0.791473	-0.0606391	-1.46433	-1.9618	0.404421	0.046012	-1.25008	0.450003	0.231436	0.501251	-0.639088	0.229934	-0.380447	-0.047304	-0.585511	-1.17873	0.36592	-1.64372	-1.12636	-1.34863	-0.619599	1.21967	-0.379103	0.309878	0.32664	0.207806	1.19089
VISA	0.335246	0.0133903	0.331172	-0.303632	0.462549	-0.0485647	0.347903	0.567273	-0.186395	-0.341355	-0.0117548	-0.0139592	-0.772675	-0.228983	0.391185	-0.285868	-0.100739	-0.774327	-0.468942	0.31993	0.24148	0.259578	-0.797143	-0.510306	-0.100464	0.661307	-0.178527	0.104461	1.41125	0.190066	-0.296548	-0.0943328	-0.035068	0.0783384	0.139494	-0.0586004	-0.101016	-0.228488	-0.304016	0.21804	0.30334	-0.142081	0.237315	-0.22953	1.18873
GPR132	-0.150927	0.0652204	0.857095	0.535631	-0.538177	0.983968	0.732696	0.401351	0.125478	1.20817	1.46351	0.733433	-0.188269	-0.395464	0.916764	-0.385686	0.860745	1.45097	0.581904	0.138751	-1.85172	-1.50979	0.210079	0.30574	-1.2837	0.101116	0.108544	0.929384	-0.694725	0.43031	0.179221	-0.0614739	-0.105077	-0.31563	0.357617	-0.903871	-1.33049	-1.82767	1.27867	0.595757	-1.50366	-0.28829	-1.88018	-0.337322	1.18016
RNASEH2A	-0.753332	-0.801433	0.506944	-0.94745	1.45886	-0.47485	-0.58844	-0.446776	-0.147935	-0.41078	-0.96494	1.15431	1.67417	-0.444295	0.490115	-0.938742	0.0095818	-0.810011	-0.439204	0.763972	-0.180438	0.582579	0.145516	-0.116484	-0.020485	-0.649783	-0.244472	-0.24205	0.614185	-0.159525	-0.159525	-0.177788	0.42359	0.916614	-0.716718	0.868757	-0.212456	0.121332	0.957783	-0.0578963	1.06096	-0.498276	-0.783456	0.638271	1.17618
JUNB	1.07559	0.117836	2.03203	0.42205	-0.72617	0.488863	0.055134	-1.68299	-1.13871	-0.666969	1.60775	0.234036	-0.6584	-0.407515	-1.24805	0.98173	0.802202	1.90938	-0.727172	-8.8191e-05	-0.831269	-1.108	0.101458	-0.550388	0.345806	-0.00626531	0.032649	-0.00439651	-1.20692	0.106298	-0.554155	-0.559427	-1.07433	-1.3624	3.52334	0.906876	0.0224906	0.819944	0.974554	-0.0422306	-1.81096	-0.816447	0.420005	0.203233	1.17583
GZMK	-0.179589	1.85831	1.50946	3.47069	0.224536	-0.391622	-2.31271	-3.02961	-0.838528	1.93328	2.95889	-1.01849	-0.516464	-2.28385	-3.64551	0.651394	1.96443	-2.49221	-0.200944	2.67466	-2.4644	-2.50913	-1.96496	-0.225482	-2.95324	0.368802	0.429695	0.830133	1.41311	0.719566	2.80974	1.28004	3.44952	-0.273738	1.38286	-2.67177	-1.10603	-0.239568	2.12656	3.77845	-2.46784	-0.789001	0.200002	-1.45947	1.17151
ANAPC1	-0.0850656	0.314289	-0.552356	0.378371	0.50589	0.22291	0.690017	-0.762844	-0.797382	-0.412132	0.358874	-0.0660772	0.491579	-0.95868	0.242123	0.0340085	-0.361762	-0.490675	0.266337	0.559443	-0.302728	0.0627429	-0.141459	-0.250466	-0.193518	0.462399	-0.625047	-0.247112	0.805843	-0.211786	-0.0158336	0.195732	-0.0928813	0.307371	0.120029	-0.406787	0.260687	-0.96146	0.209553	0.448884	0.579486	-0.183934	0.770383	-0.166969	1.1616
CTLA4	0.36675	0.508116	-0.774679	0.564312	1.20618	-0.444786	-0.167668	-1.59982	-1.08137	-0.518959	-0.259959	-0.995711	-0.627451	-0.897094	-1.58376	-0.193152	0.129305	-1.01099	-0.395	0.689673	-0.168414	-0.144415	-0.910218	-0.972133	0.799975	0.85232	-0.468457	-0.564194	0.256304	-0.100013	0.116646	0.636271	0.677477	0.0768419	1.23757	0.0511865	1.16761	0.907322	1.38325	1.2106	-0.281604	-0.927273	-0.0739139	2.32334	1.15112
CANX	-0.576036	-0.113432	0.266881	-0.405453	0.143881	-0.494459	0.811284	0.194113	0.441022	0.41001	-0.659002	0.169913	0.258868	0.621615	-0.848235	-1.0345	0.167013	0.351483	0.0920564	0.29764	-0.300354	-0.296879	-0.730744	-0.0344841	-0.223159	0.394891	0.21024	0.318154	1.30672	0.249283	-0.0910887	0.58972	-0.608649	0.388062	-0.102624	-0.195276	-0.208461	-0.24952	0.345816	0.387281	0.0382806	-0.150215	-0.694728	-0.436936	1.14764
IL12RB1	0.423835	1.00181	0.570924	1.16904	0.80092	-0.0130779	-1.39001	-1.27744	-0.992664	1.23375	1.04106	0.31782	-1.12397	-1.83749	-2.37484	0.251432	1.42676	-0.698647	-0.0684548	1.24804	-1.53211	-1.57137	-1.08856	-0.626209	-1.0354	-0.059958	0.0748079	0.788021	0.71537	0.496159	1.19825	0.726593	0.960378	-0.0831056	0.565951	-1.1197	-0.466509	0.943844	1.07028	1.36776	-1.0372	-0.417418	0.494803	-0.0734848	1.13953
TSC1	0.82949	0.477083	-0.331033	-0.267671	-0.106431	-0.663152	0.143357	-0.796539	-0.444406	-1.10925	-0.00306053	-0.852405	-0.562247	-0.417311	0.74305	0.0392981	-0.146608	-0.631881	-0.707494	0.263973	0.243343	0.200198	1.04358	0.941153	0.606923	-0.346062	-0.662981	-0.353913	0.49674	-0.312039	0.18874	0.41308	0.943932	-0.0129266	0.034825	0.0172684	0.828678	-0.948784	0.264126	0.067183	0.0623759	0.683501	0.439849	-0.295555	1.13806
VAMP7	-0.0249609	0.210608	0.715705	-0.00438919	0.123184	-0.107983	0.628626	-0.113711	-0.00571703	-0.0956255	-0.127578	-0.253581	-0.463165	0.0266624	0.405808	-0.718171	0.0239144	-0.514934	-0.421905	-0.154268	-0.158793	-0.0980697	-1.22046	-0.668205	-1.08518	0.0785294	-0.0387233	0.163206	0.53475	0.124999	0.605947	0.439549	-0.073401	0.0592575	0.27066	-0.230214	0.658057	-0.221482	0.126209	0.282045	1.11698	0.20479	0.0357879	-0.0347671	1.13701
BCL2L11	-0.893897	-0.201889	0.39506	0.186756	-0.765721	0.143645	-0.226204	0.125735	-0.0993301	0.349684	0.543651	0.719267	0.382517	0.0745026	0.418452	-0.102535	0.193809	0.563505	-0.158497	0.122192	-0.441284	0.0580344	-0.103296	-0.175612	-0.131211	0.243554	0.154023	-0.00224053	0.111507	-0.0646277	0.491777	-0.431313	-0.106494	0.0632739	0.313188	-0.533744	-0.126824	-0.318193	0.0635236	0.0972603	0.0307934	-0.312975	0.261266	-0.911088	1.13542
SLAMF1	-0.141979	0.240028	0.724214	2.10547	-0.480182	0.645393	-1.05972	-1.15038	-0.596207	0.763588	1.83658	-0.829134	-0.676038	-0.500417	-0.799024	-0.29196	0.282087	-0.303941	-0.217744	0.479612	-1.51194	-1.23005	-0.119634	-0.646765	-1.64013	0.492838	-0.0762772	0.338514	6.1508	0.148506	0.84213	0.277963	-0.33085	-1.08212	-0.0734266	-0.713096	-0.936098	-0.0346577	0.813314	1.85538	-1.16358	-0.661957	0.0168652	-0.745965	1.13448
IGJ	1.36151	-0.624314	3.07059	4.22447	0.0497234	0.252355	-4.95184	-0.078894	0.00479207	2.66223	3.39079	-4.47817	-0.724681	-1.05339	-6.63363	-2.6787	2.13504	-1.14611	1.7768	3.30428	-4.07162	-1.74301	-3.96466	-0.473857	-6.31947	2.62844	1.39647	1.54563	-0.0621471	1.55809	3.11019	4.32558	2.53994	-0.631921	2.07278	-3.93144	-2.39963	3.25629	2.84312	3.22728	-2.57077	-0.139139	0.909417	-2.96841	1.13323
NOTCH1	-0.839585	-1.57114	0.820681	-0.512085	0.290441	0.0719677	1.24397	-0.0833029	-0.197357	0.499811	0.467049	0.928174	0.623423	0.132908	0.966403	0.0123061	0.877644	1.48661	-0.2248	-0.712751	-0.43287	-0.131799	1.42336	0.821686	-0.449718	-0.124838	0.317666	0.412251	0.0437602	0.270814	0.150386	-0.526616	-0.395803	-1.03107	-0.324887	-0.943484	0.358279	-1.95825	-0.112133	-0.395694	-0.857306	0.373453	-0.559253	-0.208299	1.12888
DNM1	0.635702	-0.896732	-0.0794346	-0.449234	0.11845	-0.00705342	1.834	-0.854866	-0.697351	-0.738054	-0.218938	-0.496213	1.90246	-0.910059	2.89571	1.19947	-0.47807	-0.0215076	-0.705752	-0.160426	-0.66076	-0.499124	0.0315829	-0.172314	0.69213	0.610662	-0.291007	0.090015	-0.36878	-0.261276	-0.984594	-2.97671	0.346878	0.655684	2.0051	-0.701312	2.52295	-1.76655	-0.134502	0.844008	0.519172	-0.623395	1.14187	-1.89182	1.12172
P2RY4	0.297675	-0.605524	0.618717	0.708928	0.628301	-0.0439876	0.177657	0.895258	0.238662	-0.729359	-0.356893	-0.915042	0.218595	0.569304	0.125287	0.149105	-0.441445	-0.123534	-0.0480839	0.250388	0.23105	0.469211	0.552058	0.557378	0.418174	0.0997249	0.882519	-0.425118	-0.254273	-0.0773906	-0.399851	-0.430878	-0.505565	0.134585	-0.236434	0.718176	0.689987	0.816813	-2.1379	-0.573826	-0.345369	-0.219218	-0.0669699	-1.51089	1.11716
GFM1	-0.247855	0.198616	-0.954096	-0.740245	-0.232073	-0.129831	0.833848	0.495853	0.471927	-0.591826	-0.499845	-0.0856657	0.130057	0.283425	-0.255985	-0.37424	-0.12932	-0.0246577	0.152866	0.155757	0.206218	0.225163	-0.304601	-0.0913787	0.488719	-0.298719	0.223395	0.327116	0.408462	0.330987	0.494741	0.158967	-0.159754	0.276559	-0.638857	0.0363018	-0.293554	-0.0832235	-0.224763	-0.51889	0.424199	0.180485	0.376268	-0.00054849	1.10778
SPP1	0.777114	1.25631	0.196334	-1.40509	1.22963	-1.0076	0.511556	-0.651857	-1.07565	0.72082	-2.84073	-1.24939	0.137268	-0.184007	-2.22335	-1.15482	0.0983251	0.494189	-0.0924761	0.540247	0.61714	0.541759	0.525071	0.1697	1.37246	-0.256752	-0.18589	0.120661	0.711032	0.488263	-0.86876	1.56043	0.971115	-0.0139701	0.19118	1.31672	0.993261	-0.0344947	-0.444794	0.548682	-0.735345	-0.237484	-1.5595	0.132673	1.09856
ROR2	1.52983	0.526924	-0.620413	-0.256934	1.39464	-0.634354	-0.206336	-0.959743	-1.26349	-0.891927	-0.861586	0.195483	0.489833	-0.171342	-1.00752	1.17542	0.201214	-1.16448	-1.57244	0.891702	0.97718	0.841916	-1.95121	-1.06702	-0.267061	-0.711644	-1.65446	-0.705791	0.777725	-1.22882	-0.598597	0.245254	-1.02265	1.03779	1.28765	0.886164	1.99977	1.50088	0.923667	0.832766	0.220575	-0.307784	-0.0425053	1.23175	1.09389
FOXO3	-0.369048	-0.317817	0.523771	-0.20669	-0.602655	0.871265	-0.00511643	0.248259	-0.159077	0.579904	0.504229	-0.0031143	-0.210254	-0.134739	0.304285	0.813596	0.269569	-0.0751142	0.28356	-0.0221513	0.58684	1.29409	-0.753523	-0.381093	-0.64895	-0.0681481	0.0725328	0.262302	-0.636328	0.229752	-0.564867	-0.41343	-0.104353	-0.53422	0.507762	-0.131259	-0.606531	-1.00141	-0.666036	0.191076	-0.254338	0.282878	1.14534	-0.10075	1.0937
SPNS1	-0.310038	-0.455149	0.27492	-1.05108	-0.180839	-0.170235	-0.108641	0.502825	-0.145975	0.0577484	-0.932014	0.318332	-0.567281	0.362407	0.72689	-0.395508	-0.190709	0.542317	0.667256	0.208885	0.495984	0.413028	0.322677	-0.092866	-0.257316	0.0545551	0.583028	0.604706	-0.116484	0.672458	-0.290084	0.0193231	-0.100654	-0.115336	-0.63944	0.381537	-0.277742	0.0524941	-0.0407201	0.385988	-0.0213694	-0.397943	-0.384387	-0.405548	1.09074
TNFRSF9	-0.0809315	2.48312	0.684914	1.48031	-0.109344	0.602804	0.206122	-0.848099	-1.04297	0.928655	1.27049	0.009026	-1.42107	-0.384202	-0.879704	-0.859333	0.842676	-1.26747	-0.349922	1.32883	-0.504325	-0.516529	-0.568605	-0.455374	-0.835755	-0.657186	0.0528275	0.308109	0.848791	0.254177	0.826115	-0.0249377	0.872425	-0.796821	0.830426	-0.297044	-0.620752	0.479762	0.353289	0.898681	-1.37337	-0.576092	-0.477357	-0.614352	1.09047
KEAP1	0.6497	0.429683	-0.150347	-0.35547	0.659249	-0.137004	-0.537142	0.112924	-0.455996	-0.290228	-0.340901	0.0764355	-0.130321	-0.481684	-0.138256	-0.158291	-0.289078	-0.464986	0.451975	0.406862	-0.636776	-0.762771	0.831529	0.115515	0.485192	-0.836653	0.0087251	0.0580474	0.260946	-0.0342965	-0.0933132	0.47147	0.764784	0.437552	0.711073	-0.555647	0.143255	-0.132644	0.414114	0.557191	0.390272	-1.0382	-0.324278	-0.0922124	1.08688
CD52	0.27333	-0.0334312	3.08243	4.32055	0.500581	1.50372	-2.9032	-1.24601	-1.16256	0.994224	3.94412	-1.30293	-1.34064	-1.65036	-4.79666	-0.356881	1.52378	-0.876432	0.779023	2.1881	-3.95908	-2.8957	-2.11237	-0.450099	-2.14754	-0.252629	0.931964	1.20389	0.157036	1.01336	0.129964	1.44994	0.876741	-0.735	1.85021	-0.614137	-0.27588	0.957609	2.20657	2.64837	-1.42932	-0.413647	0.284697	-1.8657	1.08502
CTF1	1.32544	1.20012	-1.21228	1.66396	0.413512	-0.149132	-0.13782	-1.16196	-2.08004	-0.958843	-0.223152	-1.26955	-0.655193	-0.910274	-0.359819	0.316274	-1.18481	-1.72056	-0.589962	1.16182	0.876029	1.27652	-1.44632	-1.078	0.943327	-0.272388	-1.30004	-1.12524	0.886484	-1.18841	-1.07225	0.546347	1.48236	0.967922	1.88929	1.2339	1.13174	1.1794	0.829575	1.96555	0.16365	-1.01813	-1.17153	0.832486	1.08137
TRA@	-0.607111	-0.20575	0.255835	1.25229	-0.184709	0.353352	-0.118184	-0.135292	-0.193772	0.743284	0.62074	0.0560644	-0.192849	-0.113046	-0.360518	-0.284609	0.294197	0.361296	0.248582	0.152284	-0.429245	-0.120329	-0.21764	0.0107441	-0.437383	-0.0605811	0.266115	0.0405543	0.122995	0.116307	-0.134321	0.147192	0.188375	-0.269053	0.148764	-0.250911	-0.306722	-0.0110689	-0.132454	0.41169	-0.238056	-0.259395	-0.141611	-0.386043	1.07971
COL17A1	-0.728051	-0.844592	-0.0666967	-1.29769	0.104597	-0.208135	-0.195805	-0.313269	-0.417325	0.53228	-1.4614	0.532526	-0.0829203	-0.0122768	-0.0672755	10.6941	-0.83465	0.473298	-0.467905	-0.615997	-0.261979	-0.30144	-0.979676	-0.0861345	-0.508235	-0.353879	-0.344295	-0.448331	0.393951	-0.103354	-0.706674	-2.02796	-2.14266	0.32989	10.0206	-1.72369	-2.96108	-1.11993	-0.900661	0.571994	0.273059	-0.484546	-1.62286	0.765072	1.07866
ABL1	0.414881	0.837486	0.279562	-1.28262	-0.0288116	1.14202	0.399816	-0.115079	-0.824031	0.0303939	-0.520484	0.699402	-0.194117	0.319978	0.80743	-0.0431207	0.373243	-0.190025	-0.269925	0.222963	-0.200454	-0.164176	0.561418	0.201322	0.239836	0.143491	-0.00590108	0.0965155	0.00984879	0.00984879	-1.34492	-0.641481	0.510659	-0.645819	0.641805	0.311518	0.764984	-0.398396	0.100056	0.29549	0.500222	-1.54823	-0.685889	-0.810714	1.07695
ORC3L	0.57548	0.117295	-0.645527	0.480174	0.543852	-0.118503	-0.309934	-0.212121	-0.103918	-0.217771	-0.129207	-0.726377	0.561571	-0.492271	-0.530234	-0.261592	-0.070964	-1.63453	-0.2127	0.651702	0.313702	0.949756	-0.575822	-0.559239	-0.728704	0.000395677	-0.59558	-0.141896	0.662412	-0.296662	-0.0209969	0.145969	0.553045	-0.350461	-0.155247	-0.167702	0.351973	-0.717461	1.02248	0.0766954	0.594311	0.442059	0.679899	1.25264	1.07232
MT2A	0.829097	-0.0451066	0.968517	-1.7456	0.0665454	2.2059	1.27233	-0.947763	-0.369615	0.346777	-1.76305	0.138927	0.943581	-0.593286	-1.88314	-0.628053	0.0285915	-0.972912	-0.275245	-0.0210861	-0.796138	-1.98596	1.43154	1.56494	1.67927	-0.310457	0.0611241	0.197921	-0.807801	0.245932	0.326679	0.66753	0.691102	0.803135	0.167808	-0.606586	0.789925	0.414183	0.257694	-0.12751	-0.564715	0.623404	-1.51937	-0.75907	1.07158
NUDT6	-0.0021497	-0.325832	-1.16274	-1.1373	0.718307	-1.95724	-0.220004	-0.467439	0.450412	-0.389073	-1.14723	0.909548	0.0162728	0.811345	0.19888	-0.578281	-1.38941	-0.176516	0.356565	0.0650783	0.3477	0.415968	-0.514163	-0.734453	-0.179789	-1.10976	-0.855471	-0.274604	0.171123	-0.191657	-0.107095	0.315705	1.11949	1.06812	0.0862611	0.150914	0.0550783	0.577365	1.00213	0.317041	0.881189	0.80452	1.57416	0.50702	1.06971
CMA1	0.747547	0.14467	0.638732	1.24427	0.0809666	-0.435213	-0.0131224	-0.0370898	-0.401029	-0.404633	0.28786	0.106713	-0.654821	-0.121047	0.547086	3.76793	-0.135266	0.155151	-0.115392	0.261674	-1.62693	-0.72154	-0.773976	-0.372647	-1.24947	-0.511151	-0.438829	0.0790068	-0.527074	-0.340049	-0.553822	0.689832	-0.218724	2.45707	3.85163	-2.79256	-1.16857	-2.17599	-0.351	0.249302	1.67232	-0.967416	0.284855	-0.159265	1.06846
GP1BA	-0.560184	-1.07312	1.82285	2.83165	-0.162452	-0.110912	-0.176343	-0.517688	-0.294799	-0.329786	2.32936	-0.327389	-0.477418	-0.486439	-0.436164	-0.0668226	-0.249894	0.156992	-0.443888	1.06298	0.308521	0.158835	-0.41212	-0.39878	0.42033	-0.31184	-0.0775082	-0.645264	-0.0647369	-0.37531	-0.0903825	0.549494	-0.393675	0.0863568	-0.21209	0.0597382	0.10276	0.268424	0.350999	-0.90132	-0.579234	-0.141053	0.147373	-0.340055	1.06637
CEBPA	1.7049	-0.0492965	0.102146	1.97337	0.727352	0.042856	-0.889979	-1.2636	-0.75089	1.45535	1.84472	-2.33513	-2.29999	-0.756141	-4.13255	2.47384	1.87523	-2.8288	-0.574469	1.48214	-1.18751	-1.78533	-0.781607	-0.399177	0.255598	0.483432	-0.0535666	-0.16181	0.455638	0.256676	-0.505851	0.332094	1.60864	0.424749	3.75558	-1.53887	-0.599432	0.825327	1.86044	2.84086	0.143116	-0.964788	-1.3807	-1.68454	1.0622
CXCR6	-0.280029	0.386889	0.0184008	0.0378761	-0.251349	0.202679	-0.711997	-0.296758	-0.290014	1.17486	0.65066	-0.22656	-0.182485	-0.064863	0.0765854	-0.118374	1.01624	0.138319	0.529732	0.469999	-1.05783	-0.832364	-0.497401	-0.170229	-0.720031	0.0644883	0.305212	0.214034	-0.388665	0.245777	0.74863	0.0514241	0.471123	-0.27255	0.523821	-1.14257	-0.127486	0.541891	0.26116	0.587166	-0.630503	-0.407618	-0.498199	0.450907	1.06159
CDAN1	-1.81872	-1.31992	0.819425	0.400727	-0.697197	0.664273	0.243102	0.647872	0.453466	0.847656	0.575069	1.21259	0.284561	0.82018	0.903343	0.25086	0.691581	1.21182	0.596843	-0.68385	0.0423584	-0.0218977	0.661725	0.54219	-0.381431	0.0633126	0.811544	0.119598	-0.447295	0.0835249	0.226221	-1.20221	-1.02187	-1.29838	-0.962633	0.0355728	-0.336885	0.155604	-0.667572	-0.733047	-1.27336	0.213391	-0.446016	-0.266128	1.06009
RELL2	-0.195906	-0.0504388	0.355896	-0.133289	0.509526	-0.695895	-0.858013	-0.481126	-0.0420445	-1.07003	0.220433	0.710183	0.0821234	-0.40367	-0.893273	0.0708538	-0.668351	-1.14479	0.17842	0.559635	0.320963	0.239171	-0.209434	-0.260535	-0.296329	0.471505	-0.263086	-0.330239	0.456456	-0.0678409	-0.0848225	0.901824	0.0179255	0.970376	0.359881	-0.0328175	-0.174667	0.0234232	0.518715	0.374728	0.667349	0.0207093	-0.147068	0.473568	1.05978
RELL1	0.00212966	0.218089	-0.339728	-0.215539	-0.881595	-0.435196	-0.342375	0.0928808	-0.0630536	0.200437	-0.491288	0.477559	-0.668488	-0.367754	0.255887	0.0739656	-0.787718	0.593338	0.512101	-0.335182	-0.0804415	-0.269349	0.391403	0.2491	-0.43133	-0.26145	0.26973	0.188863	-0.116121	-0.0342985	0.693478	1.07716	-0.16684	-0.198592	0.0795923	0.96766	-0.0825162	-0.259028	-0.321524	-0.448957	0.345792	0.117451	0.0842718	0.70748	1.05978
IRF5	0.112957	0.0369588	-0.200266	0.655728	0.738422	0.425988	-0.2068	-0.450995	-0.430531	0.016703	0.624403	0.117809	-0.66692	-0.202523	-0.298408	-0.125767	0.685345	-0.16821	-0.293149	0.863458	-1.02371	-0.622967	-0.216008	-0.273166	0.19176	-0.216985	-0.254623	-0.0206141	0.11242	-0.151181	0.344911	0.230848	0.226396	0.59847	0.651756	-0.735288	-0.264212	0.429892	1.06946	0.71564	-0.148657	-0.495904	-0.817586	-0.564854	1.05638
ABP1	1.22913	1.40881	0.419828	1.43947	-1.38584	0.383673	0.0214833	0.153238	-0.0238334	0.260321	0.419113	0.270002	-0.32975	0.0753437	0.596421	0.589627	-0.616162	0.400794	0.0925638	-0.52174	-0.607655	-0.685057	-0.0794794	0.172918	-0.868135	-0.0286375	-0.261409	0.0497581	-0.659705	-0.142123	-0.101812	-0.238833	0.208147	0.330203	1.41004	-0.493448	-0.899589	-0.956611	1.2223	0.232326	-2.37899	-0.219313	0.607039	-0.494419	1.05516
STX4	0.0970648	-0.175704	0.0346973	0.653812	0.604032	0.638566	0.33506	-0.0269517	0.187146	-0.114525	-0.121353	-0.1563	0.239997	-0.091864	-0.0963308	0.173596	-0.263143	-0.244574	-0.165376	0.300475	-0.710673	-0.741439	-0.264601	-0.517441	-0.389275	-0.179595	-0.113115	0.308898	0.0395295	0.121397	-0.0837227	-0.0586611	0.427439	0.521998	0.283379	-0.217495	-0.218138	-0.193992	0.458256	0.45274	-0.110165	-0.498437	0.302329	-0.427539	1.05366
SCN5A	-0.377819	-0.186423	0.681812	-0.577947	-0.178124	0.605662	0.333737	-1.33923	0.05217	1.68862	0.768731	1.42701	0.891695	0.509975	1.12404	0.368319	1.20058	0.55785	0.452347	-0.0370402	-0.91609	-1.15687	1.26784	0.649672	-0.849505	0.585479	0.495659	0.578618	-1.17973	0.586454	0.975623	-0.406923	-0.337682	-0.492221	-1.05807	-0.896649	-0.519973	-1.54004	0.0894697	-0.439304	-1.65578	-0.132889	-1.02456	-0.588483	1.0468
PNKD	-0.528312	-0.662033	0.099962	-0.588991	0.639283	0.0722832	0.282914	0.544512	0.383905	0.324469	-0.118023	-0.379311	-0.434006	0.123604	0.949257	-0.531152	-0.324657	0.973972	0.470994	0.231189	-0.549251	-0.49162	0.104971	-0.0134073	-0.111906	0.620293	0.321838	0.355812	-0.16056	0.306655	0.123874	0.0293208	0.157078	0.0163745	-0.803985	0.141178	0.115878	-0.710677	0.131922	-0.0633235	-0.387604	-0.178063	0.0315014	-0.516155	1.04386
TBK1	0.622097	0.467234	-0.0689394	-0.584167	0.544199	0.0756016	-0.0852083	0.159017	0.0675197	0.209017	-0.0414157	-0.0531295	0.311732	-0.313121	-0.16504	-0.338485	0.0871035	0.0924517	0.280583	-1.01449	0.0171352	-0.638223	-0.413771	-0.117672	-0.308241	-0.120534	-0.0617682	0.293523	0.450574	0.261131	0.163694	0.502881	0.360626	0.145316	-0.449906	-0.616476	-0.269542	-0.176398	-0.568154	0.480931	0.091834	0.372481	-0.195264	0.543261	1.04218
TRD@	-0.496948	-0.40094	0.638589	2.12867	-0.151365	0.16432	-0.753168	-0.117323	-0.371652	0.152309	1.57578	-0.0162909	-0.159044	-0.217087	-0.370357	0.891902	0.970555	-0.522919	-0.465225	0.530338	-0.308029	0.0206195	-0.188307	-0.475255	-0.318329	-0.111644	0.0942797	0.150029	0.151487	0.00257688	0.375157	0.473241	-0.245212	-1.2515	-0.116233	-0.401876	-0.0772493	0.396325	0.139203	0.286587	-0.460501	-0.404728	-0.152971	-0.587819	1.03952
CFB	-0.160629	0.480814	-0.061151	-1.87008	0.15972	-1.9432	-0.391818	-0.218583	0.945723	-0.709419	-2.76678	1.06611	0.304902	0.329686	0.857342	-3.0854	-0.368825	-1.62223	0.0486402	-0.901721	0.307027	0.428951	-1.15872	0.757352	0.438457	-2.14982	-0.000630476	0.389357	0.828536	0.359621	0.327935	0.80026	0.121167	0.585164	0.526475	0.726619	0.498508	0.602826	0.928065	1.15569	1.25192	-0.166601	1.11872	1.23002	1.0359
CX3CR1	2.30648	0.155919	0.424394	1.41449	0.61138	-0.770306	-0.266801	-1.99883	-0.791827	-1.00639	1.17727	-1.51257	-1.65604	-0.55591	-1.88162	0.983973	0.0372436	-1.84216	-1.02102	0.268667	0.469422	0.252863	0.671371	0.851121	1.3324	-0.376672	-0.935296	-0.397872	-0.0716066	-0.230733	0.148419	0.00623598	0.397497	0.0749049	1.73758	-0.530792	-0.21763	1.63688	0.0661861	0.378161	0.177309	-0.331855	0.767197	0.0485618	1.03539
EXOSC1	0.383918	-0.037643	0.519805	0.443183	1.21693	-0.264252	-0.347559	0.0444619	-0.12852	-0.845885	0.0305047	-0.319221	-0.424649	0.116676	-0.0810784	-0.105145	-0.304422	-0.905891	-0.716583	0.635299	-0.752443	-0.679209	-0.584472	0.16053	-0.215458	-0.110889	-0.300678	-0.419622	0.363116	-0.639584	-0.28503	0.204048	0.10253	0.313846	1.24018	-0.149378	-0.547255	-0.478341	1.67437	1.64661	0.841028	-0.787209	0.414718	0.0786589	1.03521
LTB4R	0.308804	0.182151	-0.303985	0.569754	0.739876	0.0159697	-0.609084	0.155838	-0.259097	-0.666314	-0.157187	-0.483706	-0.321723	-0.401094	-0.477969	1.34104	-0.567747	-0.209615	-0.572882	0.320409	-0.492261	-0.674261	-0.276492	-0.929326	-0.668123	-0.259192	-0.0528155	0.365644	1.19434	0.238974	-0.285166	0.187874	0.290187	0.576067	1.63712	0.0618377	-0.397255	-0.118956	0.811577	0.766109	0.520336	-0.245344	0.101713	-0.956017	1.03509
RAB3GAP1	0.268196	0.116556	-0.351722	0.207629	-0.193272	0.192524	0.164092	0.0730598	0.0440244	-0.272599	0.525396	-0.012425	0.270446	-0.276766	0.209207	0.441327	0.0478893	0.0367234	0.419081	-0.596222	0.019026	-0.0545928	-0.341598	-0.00240627	-0.0275414	-0.34932	0.0174387	0.0479633	-0.842349	0.0563176	0.109849	0.164982	-0.0699889	0.176727	-0.143216	-0.0789229	0.170374	-0.13655	-0.011955	0.0750164	0.302066	0.547523	-0.0276947	-0.914292	1.03202
GZMB	-0.041706	2.22084	2.68148	3.26265	1.24353	1.13552	-4.61896	-3.26705	-0.507477	-0.0166518	3.55718	0.661865	-0.707433	-3.06378	-5.75366	1.70591	0.468275	-4.51226	1.97089	2.16536	-3.64397	-2.53832	-3.69171	0.0824834	-2.28734	0.445093	1.78617	2.20359	0.493448	2.25569	3.68282	1.27933	1.3506	0.35697	0.510298	-1.71555	-0.973795	0.940245	1.29354	1.61717	-2.57992	0.685301	0.723334	-0.85999	1.03048
VIT	2.05909	1.85397	-0.721466	-0.192498	-0.5672	-0.853928	-0.541542	-0.993257	-0.532924	-0.718069	0.1452	-0.521839	-0.690136	-0.428465	-0.524749	1.05096	-0.354488	-0.615164	-0.86816	-0.760364	-0.0801905	-0.183168	1.22004	2.63265	3.22687	-0.864304	-0.649887	-0.727891	0.0208948	-0.86042	-0.300961	1.49904	-0.936928	0.249593	0.929547	-0.419813	3.98778	0.19772	-0.355107	-0.759341	-1.64614	-0.453934	-0.663723	-0.287291	1.02889
GABARAP	-0.177634	-0.719849	0.296171	-0.0677184	-0.088521	0.375578	-0.085477	-0.117117	-0.124018	0.344988	0.497216	0.14799	-0.306406	0.298341	0.412148	0.274379	0.329504	0.283877	0.159554	0.0250012	0.0654137	0.0863224	0.238487	0.0266678	-0.0609863	0.0202435	0.0330429	-0.0609863	-0.305412	-0.0491712	-0.219488	-0.397679	0.222237	0.0669706	-0.0391361	0.144839	-0.395366	-0.0823224	-0.036149	0.444969	-0.0774794	-0.775074	0.240102	-0.848053	1.02634
HAX1	-0.574596	-0.14751	0.0272037	-0.556131	0.329732	0.180726	-0.167684	0.739038	0.425616	0.574898	0.0301154	0.633203	0.0922119	0.134787	0.582184	-0.629228	-0.293996	0.393192	0.0649242	0.0187847	-0.566933	-0.52515	-0.345627	-0.11262	-0.921177	0.0805276	0.191969	0.259684	0.299345	0.243328	-0.0266547	0.0349629	0.238857	0.330587	-0.0624729	-0.301212	-0.438726	-0.0719528	0.237784	0.150008	0.175159	-0.174705	-0.65213	0.0996756	1.02543
RIMS2	-0.629545	-0.844495	-0.496725	-0.642692	-0.116195	-0.857213	1.13861	-0.683968	-0.291172	-0.385984	-0.199162	-1.07436	0.33996	0.97233	-0.0644957	-0.538395	-0.838354	-0.0929768	0.0275501	-0.164266	3.03131	2.72411	-0.14396	-0.0933676	-0.531398	1.1524	0.354943	0.156696	1.53499	0.387387	0.137225	0.00606395	-0.295842	-0.461263	-0.877079	0.43707	0.254453	-0.530427	-2.10897	-2.30089	-0.572985	2.38923	-0.397089	1.18895	1.02385
NOLC1	-0.34443	-0.155395	0.481051	-0.0446447	0.762503	0.174427	-0.103439	0.693062	0.460048	-0.289851	-0.165904	-0.0773905	0.537681	-0.0964583	0.0656594	-0.194498	-0.581784	-1.15723	-0.0820162	0.4501	-0.382229	-0.259867	-0.900931	-0.724542	-0.973963	0.0250814	0.360037	0.445669	0.196875	0.423499	-0.39858	-0.142545	0.16541	0.121193	0.291373	-0.488339	0.0207877	-0.150319	0.205702	0.296522	0.150696	-0.364541	0.603858	1.14766	1.02383
LATS1	-0.390988	-0.0965763	0.142646	0.145306	-0.385245	-0.193148	-0.355237	0.0756814	0.055766	-0.0235082	-0.0509763	-0.151881	-0.0214191	0.210928	0.103952	-0.0553943	0.200047	-0.573503	-0.0253666	-0.863956	0.210487	0.516409	-0.0279411	0.037953	0.55062	-0.00961877	0.302198	-0.191363	0.0508137	-0.310624	-0.38264	-0.307141	0.24315	-0.43897	0.156881	0.521746	0.244795	0.687101	0.0798693	-0.0498866	0.233223	-0.337202	0.204978	0.268037	1.02268
CDC25C	0.399113	0.076335	-0.354369	-0.130806	0.421097	-0.125375	-0.225832	-0.485634	-0.604726	-0.645118	-0.670332	-0.0500576	0.106198	-0.585234	-0.143202	-0.348263	0.189165	-0.462266	0.230839	0.205621	0.0454565	0.618901	-0.18797	-0.309933	0.398934	-0.229473	-0.175375	-0.219623	0.893086	-0.293814	-0.197376	0.194781	0.261168	0.826887	-0.131518	0.292714	0.37234	0.142559	0.77117	-0.691082	1.04042	-0.192204	-0.0804785	0.0532725	1.01878
ARHGEF7	-0.638302	-0.0851917	0.098159	0.0442649	-0.327304	-0.0368917	0.418649	-0.581775	-0.486621	0.00396047	0.0674638	0.97064	-0.245652	-0.195076	-0.265844	-0.377688	0.045933	0.0872195	-0.140265	0.0526958	0.178947	0.492589	-0.00665433	-0.389396	0.154676	-0.145072	-0.415507	-0.249425	0.583375	-0.38892	-0.30635	-0.517902	0.664955	0.101637	0.056575	0.309064	-0.0408746	0.22327	0.210437	-0.036416	0.679397	-0.339658	0.390581	0.382296	1.018
ADIPOQ	5.56362	0.133107	3.05054	1.19053	-1.12625	-1.87728	2.17599	-3.90768	0.00928188	-3.29374	-2.47524	0.681868	-0.944379	1.94269	1.72131	0.97597	0.657133	-3.29374	-1.96049	1.79776	-0.184347	1.19375	-1.8312	-2.08661	-3.11592	-1.58543	-0.685673	0.18688	2.6154	0.363411	-0.73743	-1.98691	0.0276666	0.865341	1.54544	-1.54174	-1.8265	2.07839	1.58103	1.19783	0.686774	-0.249193	1.39315	1.07488	1.01795
PTPRN	-0.387509	0.993031	0.513954	-0.499251	-0.453528	1.3083	0.597105	1.12695	0.311505	1.0467	0.208711	1.10004	0.291195	0.607938	1.02832	-0.19195	0.532789	1.07757	1.06922	-1.00343	-0.635283	-0.892648	0.372726	0.448466	-0.263856	0.178455	0.556582	0.325484	-0.522871	0.352125	-0.168339	0.0122905	-0.538723	-0.522997	-2.31156	-0.571481	-0.0518063	-0.805548	-0.0262593	-0.728968	-1.53361	0.0190642	-0.927051	-1.04186	1.0177
DNASE1L3	-0.568959	-0.73848	1.49087	2.59925	-0.632927	1.31037	-0.621744	-0.59695	-0.0196882	0.515161	2.26991	0.371799	-0.217117	-0.0522462	-0.0258809	0.814375	0.207339	0.5677	0.101129	0.678837	-0.805322	-0.776194	0.463854	0.079207	-0.578461	0.136394	0.7615	0.233822	-1.04216	0.309754	-0.147055	0.035144	-0.990789	-0.580233	0.503049	-0.659705	-0.538728	-0.06056	-0.564904	-0.170255	-0.886475	-0.631447	-0.774573	-0.76861	1.01493
RDBP	0.0181483	-0.232629	-0.423199	-0.400281	0.0420563	0.519054	-0.217142	0.103417	0.0760782	0.366917	-0.87747	-0.291667	0.649738	-0.268178	0.567585	-0.575117	0.0658496	0.489455	0.3377	0.491994	-0.349563	0.246251	-0.951892	-0.727877	-1.20788	0.0794826	-0.128301	0.174005	0.4045	0.117164	-0.115062	-0.384838	0.254482	0.936199	-0.126279	0.231724	-0.508228	-0.0564823	0.629687	0.610536	0.698243	-0.716537	0.328316	0.120043	1.0098
CREG1	0.018906	-0.315375	-0.0185759	0.312547	0.218131	0.0272915	-0.698538	0.0753817	0.0596512	-0.0540509	0.330133	-0.244965	-0.656675	-0.596573	-0.00848677	0.894503	0.75221	-0.627936	-0.139805	0.22584	-0.720066	-0.466023	-0.935614	-0.414445	-0.786447	0.553696	0.112689	0.121162	-0.0288292	0.145555	0.552467	-0.400329	-0.331814	0.584374	0.872715	0.724523	-0.257824	0.430346	0.825272	0.589442	-0.220402	-0.431702	-0.238852	0.166493	1.00873
SLC26A4	0.0346358	-0.33544	0.827724	0.161346	0.478175	1.81729	-1.04433	-1.09752	-1.26466	-2.08478	-2.05533	0.154304	-0.946213	0.0667472	-2.21856	-0.951516	-2.04091	-0.747455	-0.238054	0.698482	-0.445831	0.262457	-0.724918	-0.918792	-1.08182	2.87392	-0.718132	-0.314185	0.478047	-0.208848	0.432073	3.74206	-1.47489	-0.167638	-0.830844	1.26692	1.46084	1.09712	0.158645	-1.7392	-1.17509	0.0835375	4.6984	4.03222	1.00506
CBFA2T2	-0.233138	-0.0397438	-0.156106	0.105829	0.361373	-0.224895	0.076713	0.278871	-0.221507	-0.018622	0.195245	-0.123892	-0.296169	-0.442688	0.351042	-0.248582	-0.0292461	0.609372	-0.0547818	-0.0688001	-0.139986	-0.405864	0.0591205	-0.218427	-0.477894	0.265446	-0.430107	0.0386775	0.330314	-0.00875874	-0.313349	-0.150846	0.522449	0.704042	0.373583	-0.712132	0.020417	-0.273818	0.45174	0.664746	0.309323	-0.125003	0.108051	-0.411998	1.00442
ICK	0.195806	-0.298053	-1.19382	-0.895364	-0.1068	-0.878228	-0.495061	0.0337977	0.247085	0.545692	-0.247484	0.111466	-0.204595	0.056385	0.954002	-0.256556	-0.489832	0.578837	0.726142	0.512889	-0.358407	-0.133271	-0.104315	0.247186	0.189733	-1.16996	-0.400571	-0.00122294	0.345067	-0.259829	-0.383988	0.122033	-0.585482	0.189376	0.69679	0.177589	0.472448	0.912098	0.538964	-0.507849	-0.992632	-0.48263	1.5296	1.06297	1.00242
PNMA2	0.1899	1.32434	-0.499926	-0.440661	-1.22361	0.966223	-0.114075	-0.45768	-0.553888	0.377839	-0.574696	1.37507	-0.562619	-0.0769224	1.11326	-0.167071	0.198212	1.58146	0.845653	-0.112885	0.557867	-0.593518	0.969197	0.510702	-0.230471	0.105711	-0.343074	-0.164572	0.347073	-0.514091	0.626032	-0.824768	-0.940024	-0.722173	-0.321351	-0.0346063	-0.712047	0.302418	-0.919048	0.87952	1.36893	0.515619	-1.68427	-1.36698	1.00088
patient_imuno_score	533.677	1877.51	1812.49	3133.23	700.608	1988.56	-1152.6	-2176.68	-1140.39	1021.21	2956.1	-1749.1	-596.866	-1266.83	-4206.91	971.303	2192.81	-1487.27	-125.935	1628.9	-2842.35	-2830.4	-1548.14	-739.713	-1277.67	981.353	638.829	713.925	239.235	830.332	1777.69	427.858	1056.54	-469.647	1482.05	-989.836	-316.44	1069.28	1945.62	1864.81	-2285.63	-525.551	-1746.64	-2369.34	0
staus.dead.or.alive	0	0	0	0	1	1	1	1	1	0	0	1	1	0	0	0	0	0	1	1	1	1	1	1	1	1	1	1	1	0	0	0	0	1	0	1	1	1	0	0	1	0	0	1	0
title	1	01B	2	3	4	5	6	7	07B	8	9	10	11	12	13	14	16	17	18	19	21	21B	22	22B	22D	24	25	25B	26	27	28	29	31	32	33	34	36	37	38	39	43	44	45	46	0
age	87	87	79	56	84	51	35	86	86	51	49	90	49	54	54	82	60	68	48	65	78	78	40	40	40	78	74	74	69	44	43	30	60	92	83	50	30	38	77	70	52	79	69	77	0
days.lived.since.metastasis	690	610	1015	1155	92	780	237	590	285	1143	944	1073	68	1009	998	901	961	1048	725	406	397	397	887	805	540	383	668	668	259	282	791	720	645	440	513	144	653	552	617	609	234	792	558	440	0
days.since.initial.diagnosis	1816	1816	1475	1417	620	1096	5675	955	955	1143	1520	4821	3718	1009	1788	901	1142	2460	725	406	817	817	3943	3943	3943	844	668	668	594	282	4220	720	2656	440	1218	318	945	552	1556	4231	368	2683	1497	1397	0
gender	male	male	male	male	female	male	male	male	male	male	female	female	female	male	female	female	male	female	female	male	male	male	female	female	female	female	male	male	male	male	male	male	male	male	male	female	male	female	female	male	male	male	male	female	0
geo_accession	GSM476606	GSM476607	GSM476608	GSM476609	GSM476610	GSM476611	GSM476612	GSM476613	GSM476614	GSM476615	GSM476616	GSM476617	GSM476618	GSM476619	GSM476620	GSM476621	GSM476622	GSM476623	GSM476624	GSM476625	GSM476626	GSM476627	GSM476628	GSM476629	GSM476630	GSM476631	GSM476632	GSM476633	GSM476634	GSM476635	GSM476636	GSM476637	GSM476638	GSM476639	GSM476640	GSM476641	GSM476642	GSM476643	GSM476644	GSM476645	GSM476646	GSM476647	GSM476648	GSM476649	0
stage.at.reccurence	IIIB	IIIB	IIIC	IIIB	IV	IIIC	IIIB	IV	IIIB	IIIC	IIIA	IIIB	IV	IIIC	IIIB	IIIB	IIIB	IIIB	IIIB	IIIC	IIIB	IIIB	IIIB	IIIB	IIIB	IIIB	IIIC	IIIC	IV	IIIB	IIIC	IIIA	IIIA	IIIB	IIIB	IIIC	IIIB	IV	IIIA	IIIB	IIIC	IIIB	IIIC	IIIC	0
