# Supplementary material for: Immunological network signatures of cancer progression and survival
Source: BMC Med Genomics. 2011 Mar 31;4:28. doi: 10.1186/1755-8794-4-28 (PMC3094196; doi:10.1186/1755-8794-4-28)
Supplement: Additional file 8 — Normal tissue index. Index for the 79 normal tissues from the SymAtlas [24] depicted in the heatmap of immunological comparisons in Figure 4A [file 1755-8794-4-28-S8.XLS]

## Sheet: Normal tissue index
Number	Tissue
1	adrenalcortex
2	adrenalgland
3	appendix
4	atrioventricular_node
5	bm_cd105endothelia
6	bm_cd33myeloid
7	bm_cd34
8	bm_cd71earlyerythroid
9	bonemarrow
10	brain.amygdala
11	brainthalamus
12	cardiacmyocytes
13	caudate_nucleus
14	cerebellum
15	cerebellumpeduncles
16	ciliary_ganglion
17	cingulatecortex
18	colorectaladenocarcinoma
19	drg
20	fetalbrain
21	fetalliver
22	fetallung
23	fetalthyroid
24	globus_pallidus
25	hbec
26	heart
27	humanculturedadipocyte
28	hypothalamus
29	isletcell
30	kidney
31	leukemia_chronic_myelogenous_k_562
32	leukemia_lymphoblastic.molt4.
33	leukemia_promyelocytic.hl60
34	liver
35	lung
36	lymphnode
37	lymphomaburkittsdaudi
38	lymphomaraji
39	medulla_oblongata
40	occipitallobe
41	olfactorybulb
42	ovary
43	pancreas
44	parietallobe
45	pb_bdca4dentriticcells
46	pb_cd14monocytes
47	pb_cd19bcells
48	pb_cd4tcells
49	pb_cd56nkcells
50	pb_cd8tcells
51	pituitary
52	placenta
53	pons
54	prefrontalcortex
55	prostate
56	salivarygland
57	skeletal_muscle_psoas
58	skin
59	smoothmuscle
60	spinalcord
61	subthalamic_nucleus
62	superior_cervical_ganglion
63	temporallobe
64	testi_germcell
65	testi_intersitial
66	testi_leydigcell
67	testi_seminiferoustubule
68	testis
69	thymus
70	thyroid
71	tongue
72	tonsil
73	trachea
74	trigeminal_ganglion
75	uterus
76	uterus_corpus
77	wholeblood.jjv.
78	wholebrain
79	x721_blymphoblasts
